# Supplementary material for: A machine learning model for identifying patients at risk for wild-type transthyretin amyloid cardiomyopathy
Source: Nat Commun. 2021 May 11;12:2725. doi: 10.1038/s41467-021-22876-9 (PMC8113237; doi:10.1038/s41467-021-22876-9)
Supplement: Supplementary file 4 — Source Data [file 41467_2021_22876_MOESM4_ESM.zip]

Archive with 14 entries (13 files):
- ATTRCM Model Training & CA Validation/
- __MACOSX/._ATTRCM Model Training & CA Validation
- ATTRCM Model Training & CA Validation/Model Training.ipynb
- __MACOSX/ATTRCM Model Training & CA Validation/._Model Training.ipynb
- ATTRCM Model Training & CA Validation/icd_map.csv
- __MACOSX/ATTRCM Model Training & CA Validation/._icd_map.csv
- ATTRCM Model Training & CA Validation/package-readme.txt
- __MACOSX/ATTRCM Model Training & CA Validation/._package-readme.txt
- ATTRCM Model Training & CA Validation/ca_validation_group_input (IQVIA validation dataset).csv
- __MACOSX/ATTRCM Model Training & CA Validation/._ca_validation_group_input (IQVIA validation dataset).csv
- ATTRCM Model Training & CA Validation/Model Validation.ipynb
- __MACOSX/ATTRCM Model Training & CA Validation/._Model Validation.ipynb
- ATTRCM Model Training & CA Validation/training_input (IQVIA derivation dataset).csv
- __MACOSX/ATTRCM Model Training & CA Validation/._training_input (IQVIA derivation dataset).csv
