# Supplementary material for: A machine learning model for identifying patients at risk for wild-type transthyretin amyloid cardiomyopathy
Source: Nat Commun. 2021 May 11;12:2725. doi: 10.1038/s41467-021-22876-9 (PMC8113237; doi:10.1038/s41467-021-22876-9)
Supplement: Supplementary file 4 — Source Data [file 41467_2021_22876_MOESM4_ESM.zip › ATTRCM Model Training & CA Validation/icd_map.csv]

codes	type	version_type	short_desc	major	sub_chapter
C6940	ICD10	2	Malignant neoplasm of unspecified ciliary body	Malignant neoplasm of eye and adnexa	Malignant Neoplasms Of Eye, Brain And Other Parts Of Central Nervous System
S638X9S	ICD10	2	Sprain of other part of unspecified wrist and hand, sequela	Dislocation and sprain of joints and ligaments at wrs/hnd lv	Injuries To The Wrist, Hand And Fingers
P599	ICD10	2	Neonatal jaundice, unspecified	Neonatal jaundice from other and unspecified causes	Hemorrhagic And Hematological Disorders Of Newborn
S32401	ICD10	2	Unspecified fracture of right acetabulum	Fracture of lumbar spine and pelvis	Injuries To The Abdomen, Lower Back, Lumbar Spine, Pelvis And External Genitals
G4710	ICD10	2	Hypersomnia, unspecified	Sleep disorders	Episodic And Paroxysmal Disorders
S72363H	ICD10	2	Displ seg fx shaft of unsp femr, 7thH	Fracture of femur	Injuries To The Hip And Thigh
Z964	ICD10	2	Presence of endocrine implants	Presence of other functional implants	Persons With Potential Health Hazards Related To Family And Personal History And Certain Conditions Influencing Health Status
V335XXS	ICD10	2	Driver of 3-whl mv inj pk-up truck, pk-up/van in traf, sqla	Occupant of 3-whl mv injured pick-up truck, pk-up/van	Occupant Of Three-Wheeled Motor Vehicle Injured In Transport Accident
M84373P	ICD10	2	Stress fracture, unsp ankle, subs for fx w malunion	Disorder of continuity of bone	Disorders Of Bone Density And Structure
S92056P	ICD10	2	Nondisp oth extrartic fx unsp calcaneus, 7thP	Fracture of foot and toe, except ankle	Injuries To The Ankle And Foot
S72034M	ICD10	2	Nondisp midcervical fx r femr, 7thM	Fracture of femur	Injuries To The Hip And Thigh
T50904A	ICD10	2	Poisoning by unsp drug/meds/biol subst, undetermined, init	Diuretics and oth and unsp drug/meds/biol subst	Poisoning By, Adverse Effects Of And Underdosing Of Drugs, Medicaments And Biological Substances
T22311	ICD10	2	Burn of third degree of right forearm	Burn and corrosion of shldr/up lmb, except wrist and hand	Burns And Corrosions Of External Body Surface, Specified By Site
T63711	ICD10	2	Toxic effect of contact w venomous marine plant, accidental	Toxic effect of contact with venomous animals and plants	Toxic Effects Of Substances Chiefly Nonmedicinal As To Source
S72441F	ICD10	2	Disp fx of low epiphy (separation) of r femr, 7thF	Fracture of femur	Injuries To The Hip And Thigh
V537	ICD10	2	Person outsd pk-up/van inj pick-up truck, pk-up/van in traf	Occupant of pk-up/van injured pick-up truck, pk-up/van	Occupant Of Pick-Up Truck Or Van Injured In Transport Accident
K010	ICD10	2	Embedded teeth	Embedded and impacted teeth	Diseases Of Oral Cavity And Salivary Glands
T17418D	ICD10	2	Gastric contents in trachea causing oth injury, subs encntr	Foreign body in respiratory tract	Effects Of Foreign Body Entering Through Natural Orifice
G970	ICD10	2	Cerebrospinal fluid leak from spinal puncture	Intraop and postproc comp and disorders of nervous sys, NEC	Other Disorders Of The Nervous System
S42111D	ICD10	2	Disp fx of body of scapula, r shldr, 7thD	Fracture of shoulder and upper arm	Injuries To The Shoulder And Upper Arm
S8290XK	ICD10	2	Unsp fracture of unsp lower leg, subs for clos fx w nonunion	Fracture of lower leg, including ankle	Injuries To The Knee And Lower Leg
S32409G	ICD10	2	Unsp fracture of unsp acetabulum, subs for fx w delay heal	Fracture of lumbar spine and pelvis	Injuries To The Abdomen, Lower Back, Lumbar Spine, Pelvis And External Genitals
S40259	ICD10	2	Superficial foreign body of unspecified shoulder	Superficial injury of shoulder and upper arm	Injuries To The Shoulder And Upper Arm
M66352	ICD10	2	Spontaneous rupture of flexor tendons, left thigh	Spontaneous rupture of synovium and tendon	Disorders Of Synovium And Tendon
O3103X9	ICD10	2	Papyraceous fetus, third trimester, other fetus	Complications specific to multiple gestation	Maternal Care Related To The Fetus And Amniotic Cavity And Possible Delivery Problems
T63322S	ICD10	2	Toxic effect of venom of tarantula, self-harm, sequela	Toxic effect of contact with venomous animals and plants	Toxic Effects Of Substances Chiefly Nonmedicinal As To Source
N6314	ICD10	2	Unspecified lump in the right breast, lower inner quadrant	Unspecified lump in the right breast, lower inner quadrant	Disorders Of Breast
S82222R	ICD10	2	Displ transverse fx shaft of l tibia, 7thR	Fracture of lower leg, including ankle	Injuries To The Knee And Lower Leg
S59242D	ICD10	2	Sltr-haris Type IV physl fx low end rad, l arm, 7thD	Other and unspecified injuries of elbow and forearm	Injuries To The Elbow And Forearm
V629XXS	ICD10	2	Occup of hv veh inj in clsn w 2/3-whl mv in traf, sequela	Occupant of hv veh injured in collision w 2/3-whl mv	Occupant Of Heavy Transport Vehicle Injured In Transport Accident
T461X2	ICD10	2	Poisoning by calcium-channel blockers, intentional self-harm	Agents primarily affecting the cardiovascular system	Poisoning By, Adverse Effects Of And Underdosing Of Drugs, Medicaments And Biological Substances
S72444J	ICD10	2	Nondisp fx of low epiphy (separation) of r femr, 7thJ	Fracture of femur	Injuries To The Hip And Thigh
E113493	ICD10	2	Type 2 diabetes mellitus with severe nonproliferative diabetic retinopathy without macular edema, bilateral	Type 2 diabetes mellitus with severe nonproliferative diabetic retinopathy without macular edema, bilateral	Diabetes Mellitus
T474X	ICD10	2	Poisoning by, adverse effect of and underdosing of laxatives	Agents primarily affecting the gastrointestinal system	Poisoning By, Adverse Effects Of And Underdosing Of Drugs, Medicaments And Biological Substances
S42309G	ICD10	2	Unsp fx shaft of humerus, unsp arm, subs for fx w delay heal	Fracture of shoulder and upper arm	Injuries To The Shoulder And Upper Arm
S25301	ICD10	2	Unspecified injury of right innominate or subclavian vein	Injury of blood vessels of thorax	Injuries To The Thorax
T8359	ICD10	2	Infect/inflm reaction due to prosth dev/grft in urinry sys	Complications of genitourinary prosth dev/grft	Complications Of Surgical And Medical Care, Not Elsewhere Classified
V437	ICD10	2	Person outside car injured pick-up truck, pk-up/van in traf	Car occupant injured pick-up truck, pick-up truck or van	Car Occupant Injured In Transport Accident
H04321	ICD10	2	Acute dacryocystitis of right lacrimal passage	Disorders of lacrimal system	Disorders Of Eyelid, Lacrimal System And Orbit
T23521	ICD10	2	Corros first degree of single r finger (nail) except thumb	Burn and corrosion of wrist and hand	Burns And Corrosions Of External Body Surface, Specified By Site
S7722XA	ICD10	2	Crushing injury of left hip with thigh, initial encounter	Crushing injury of hip and thigh	Injuries To The Hip And Thigh
C8125	ICD10	2	Mix cellular class Hdgkn lymph, nodes of ing rgn and low lmb	Hodgkin lymphoma	Malignant Neoplasms Of Lymphoid, Hematopoietic And Related Tissue
T381X2	ICD10	2	Poisoning by thyroid hormones and substitutes, self-harm	Hormones and their synthetic substitutes and antag, NEC	Poisoning By, Adverse Effects Of And Underdosing Of Drugs, Medicaments And Biological Substances
O318X11	ICD10	2	Oth comp specific to multiple gest, first trimester, fetus 1	Complications specific to multiple gestation	Maternal Care Related To The Fetus And Amniotic Cavity And Possible Delivery Problems
S72324D	ICD10	2	Nondisp transverse fx shaft of r femr, 7thD	Fracture of femur	Injuries To The Hip And Thigh
O3080	ICD10	2	Oth multiple gestation, unsp num plcnta & amnio sacs	Multiple gestation	Maternal Care Related To The Fetus And Amniotic Cavity And Possible Delivery Problems
S36114	ICD10	2	Minor laceration of liver	Injury of intra-abdominal organs	Injuries To The Abdomen, Lower Back, Lumbar Spine, Pelvis And External Genitals
S86009D	ICD10	2	Unsp injury of unspecified Achilles tendon, subs encntr	Injury of muscle, fascia and tendon at lower leg level	Injuries To The Knee And Lower Leg
V330XXS	ICD10	2	Driver of 3-whl mv inj pk-up truck, pk-up/van nontraf, sqla	Occupant of 3-whl mv injured pick-up truck, pk-up/van	Occupant Of Three-Wheeled Motor Vehicle Injured In Transport Accident
S88011D	ICD10	2	Complete traumatic amputation at knee level, r low leg, subs	Traumatic amputation of lower leg	Injuries To The Knee And Lower Leg
O9892	ICD10	2	Unsp maternal infec/parastc disease complicating childbirth	Matern infec/parastc dis classd elsw but compl preg/chldbrth	Other Obstetric Conditions, Not Elsewhere Classified
S8216	ICD10	2	Torus fracture of upper end of tibia	Fracture of lower leg, including ankle	Injuries To The Knee And Lower Leg
S82456	ICD10	2	Nondisplaced comminuted fracture of shaft of unsp fibula	Fracture of lower leg, including ankle	Injuries To The Knee And Lower Leg
M1A169	ICD10	2	Lead-induced chronic gout, unspecified knee	Gout	Inflammatory Polyarthropathies
N913	ICD10	2	Primary oligomenorrhea	Absent, scanty and rare menstruation	Noninflammatory Disorders Of Female Genital Tract
S62223D	ICD10	2	Displ Rolando's fx, unsp hand, subs for fx w routn heal	Fracture at wrist and hand level	Injuries To The Wrist, Hand And Fingers
S63638A	ICD10	2	Sprain of interphalangeal joint of other finger, init encntr	Dislocation and sprain of joints and ligaments at wrs/hnd lv	Injuries To The Wrist, Hand And Fingers
Z3A00	ICD10	2	Weeks of gestation of pregnancy not specified	Outcome of delivery	Persons Encountering Health Services In Circumstances Related To Reproduction
M05111	ICD10	2	Rheumatoid lung disease w rheumatoid arthritis of r shoulder	Rheumatoid arthritis with rheumatoid factor	Inflammatory Polyarthropathies
S42309D	ICD10	2	Unsp fx shaft of humerus, unsp arm, subs for fx w routn heal	Fracture of shoulder and upper arm	Injuries To The Shoulder And Upper Arm
T565X2	ICD10	2	Toxic effect of zinc and its compounds, self-harm	Toxic effect of metals	Toxic Effects Of Substances Chiefly Nonmedicinal As To Source
S7226XK	ICD10	2	Nondisp subtrochnt fx unsp femr, subs for clos fx w nonunion	Fracture of femur	Injuries To The Hip And Thigh
B2689	ICD10	2	Other mumps complications	Mumps	Other Viral Diseases
T85635D	ICD10	2	Leakage of other nervous system device, implant or graft, subsequent encounter	Leakage of other nervous system device, implant or graft, subsequent encounter	Complications Of Surgical And Medical Care, Not Elsewhere Classified
Z754	ICD10	2	Unavailability and inaccessibility of other helping agencies	Problems related to medical facilities and other health care	Persons Encountering Health Services In Other Circumstances
Z310	ICD10	2	Encounter for reversal of previous sterilization	Encounter for procreative management	Persons Encountering Health Services In Circumstances Related To Reproduction
S61512	ICD10	2	Laceration without foreign body of left wrist	Open wound of wrist, hand and fingers	Injuries To The Wrist, Hand And Fingers
M9924	ICD10	2	Subluxation stenosis of neural canal of sacral region	Biomechanical lesions, not elsewhere classified	Biomechanical Lesions, Not Elsewhere Classified
T511	ICD10	2	Toxic effect of methanol	Toxic effect of alcohol	Toxic Effects Of Substances Chiefly Nonmedicinal As To Source
V700XXD	ICD10	2	Driver of bus injured in collision w ped/anml nontraf, subs	Bus occupant injured in collision with pedestrian or animal	Bus Occupant Injured In Transport Accident
S35411S	ICD10	2	Laceration of right renal artery, sequela	Inj blood vessels at abdomen, low back and pelvis level	Injuries To The Abdomen, Lower Back, Lumbar Spine, Pelvis And External Genitals
T415X5S	ICD10	2	Adverse effect of therapeutic gases, sequela	Anesthetics and therapeutic gases	Poisoning By, Adverse Effects Of And Underdosing Of Drugs, Medicaments And Biological Substances
S40869D	ICD10	2	Insect bite (nonvenomous) of unsp upper arm, subs encntr	Superficial injury of shoulder and upper arm	Injuries To The Shoulder And Upper Arm
H02032	ICD10	2	Senile entropion of right lower eyelid	Other disorders of eyelid	Disorders Of Eyelid, Lacrimal System And Orbit
S82865P	ICD10	2	Nondisp Maisonneuve's fx l leg, subs for clos fx w malunion	Fracture of lower leg, including ankle	Injuries To The Knee And Lower Leg
G401	ICD10	2	Local-rel (focal) symptc epilepsy w simple partial seizures	Epilepsy and recurrent seizures	Episodic And Paroxysmal Disorders
Z895	ICD10	2	Acquired absence of leg below knee	Acquired absence of limb	Persons With Potential Health Hazards Related To Family And Personal History And Certain Conditions Influencing Health Status
M86372	ICD10	2	Chronic multifocal osteomyelitis, left ankle and foot	Osteomyelitis	Other Osteopathies
S62336A	ICD10	2	Disp fx of neck of fifth metacarpal bone, right hand, init	Fracture at wrist and hand level	Injuries To The Wrist, Hand And Fingers
T424X4A	ICD10	2	Poisoning by benzodiazepines, undetermined, init encntr	Antiepileptic, sedative- hypnotic and antiparkinsonism drugs	Poisoning By, Adverse Effects Of And Underdosing Of Drugs, Medicaments And Biological Substances
S92315B	ICD10	2	Nondisp fx of first metatarsal bone, l foot, init for opn fx	Fracture of foot and toe, except ankle	Injuries To The Ankle And Foot
S82812A	ICD10	2	Torus fracture of upper end of left fibula, init for clos fx	Fracture of lower leg, including ankle	Injuries To The Knee And Lower Leg
V9011	ICD10	2	Drowning and submersion due to passenger ship sinking	Drowning and submersion due to accident to watercraft	Water Transport Accidents
T25712	ICD10	2	Corrosion of third degree of left ankle	Burn and corrosion of ankle and foot	Burns And Corrosions Of External Body Surface, Specified By Site
T23449S	ICD10	2	Corros unsp degree of unsp mult fngr (nail), inc thumb, sqla	Burn and corrosion of wrist and hand	Burns And Corrosions Of External Body Surface, Specified By Site
S62226P	ICD10	2	Nondisp Rolando's fx, unsp hand, subs for fx w malunion	Fracture at wrist and hand level	Injuries To The Wrist, Hand And Fingers
B653	ICD10	2	Cercarial dermatitis	Schistosomiasis [bilharziasis]	Helminthiases
S238XXA	ICD10	2	Sprain of other specified parts of thorax, initial encounter	Dislocation and sprain of joints and ligaments of thorax	Injuries To The Thorax
S82266F	ICD10	2	Nondisp seg fx shaft of unsp tibia, 7thF	Fracture of lower leg, including ankle	Injuries To The Knee And Lower Leg
H2003	ICD10	2	Secondary infectious iridocyclitis	Iridocyclitis	Disorders Of Sclera, Cornea, Iris And Ciliary Body
S14156D	ICD10	2	Oth incomplete lesion at C6, subs	Injury of nerves and spinal cord at neck level	Injuries To The Neck
M1A3691	ICD10	2	Chronic gout due to renal impairment, unsp knee, with tophus	Other and unspecified arthropathy	Inflammatory Polyarthropathies
S42311D	ICD10	2	Greenstick fx shaft of humer, r arm, 7thD	Fracture of shoulder and upper arm	Injuries To The Shoulder And Upper Arm
T502X1A	ICD10	2	Poisn by crbnc-anhydr inhibtr, benzo/oth diuretc, acc, init	Diuretics and oth and unsp drug/meds/biol subst	Poisoning By, Adverse Effects Of And Underdosing Of Drugs, Medicaments And Biological Substances
S99822A	ICD10	2	Other specified injuries of left foot, initial encounter	Other and unspecified injuries of ankle and foot	Injuries To The Ankle And Foot
H4020X4	ICD10	2	Unsp primary angle-closure glaucoma, indeterminate stage	Glaucoma	Glaucoma
N85	ICD10	2	Other noninflammatory disorders of uterus, except cervix	Other noninflammatory disorders of uterus, except cervix	Noninflammatory Disorders Of Female Genital Tract
S62023G	ICD10	2	Disp fx of mid 3rd of navic bone of unsp wrs, 7thG	Fracture at wrist and hand level	Injuries To The Wrist, Hand And Fingers
S82009S	ICD10	2	Unspecified fracture of unspecified patella, sequela	Fracture of lower leg, including ankle	Injuries To The Knee And Lower Leg
N6099	ICD10	2	Unspecified benign mammary dysplasia of unspecified breast	Benign mammary dysplasia	Disorders Of Breast
S52562E	ICD10	2	Barton's fx left rad, subs for opn fx type I/2 w routn heal	Fracture of forearm	Injuries To The Elbow And Forearm
S836	ICD10	2	Sprain of the superior tibiofibular joint and ligament	Dislocation and sprain of joints and ligaments of knee	Injuries To The Knee And Lower Leg
S0501	ICD10	2	Injury of conjunctiva and corneal abrasion w/o fb, right eye	Injury of eye and orbit	Injuries To The Head
P190	ICD10	2	Metabolic acidemia in newborn first noted before onset labor	Metabolic acidemia in newborn	Respiratory And Cardiovascular Disorders Specific To The Perinatal Period
Y36130D	ICD10	2	War op involving dest arcrft due to onboard fire, milt, subs	Operations of war	Legal Intervention, Operations Of War, Military Operations, And Terrorism
S52562B	ICD10	2	Barton's fracture of left radius, init for opn fx type I/2	Fracture of forearm	Injuries To The Elbow And Forearm
S60829S	ICD10	2	Blister (nonthermal) of unspecified wrist, sequela	Superficial injury of wrist, hand and fingers	Injuries To The Wrist, Hand And Fingers
K035	ICD10	2	Ankylosis of teeth	Other diseases of hard tissues of teeth	Diseases Of Oral Cavity And Salivary Glands
S1016XS	ICD10	2	Insect bite (nonvenomous) of throat, sequela	Superficial injury of neck	Injuries To The Neck
W561	ICD10	2	Contact with sea lion	Contact with nonvenomous marine animal	Exposure To Animate Mechanical Forces
M12212	ICD10	2	Villonodular synovitis (pigmented), left shoulder	Other and unspecified osteoarthritis	Osteoarthritis
M7620	ICD10	2	Iliac crest spur, unspecified hip	Enthesopathies, lower limb, excluding foot	Other Soft Tissue Disorders
S7226XF	ICD10	2	Nondisp subtrochnt fx unsp femr, 7thF	Fracture of femur	Injuries To The Hip And Thigh
T22312D	ICD10	2	Burn of third degree of left forearm, subsequent encounter	Burn and corrosion of shldr/up lmb, except wrist and hand	Burns And Corrosions Of External Body Surface, Specified By Site
S334XXD	ICD10	2	Traumatic rupture of symphysis pubis, subsequent encounter	Disloc & sprain of joints & ligaments of lumbar spin & pelv	Injuries To The Abdomen, Lower Back, Lumbar Spine, Pelvis And External Genitals
T24331S	ICD10	2	Burn of third degree of right lower leg, sequela	Burn and corrosion of lower limb, except ankle and foot	Burns And Corrosions Of External Body Surface, Specified By Site
T24701S	ICD10	2	Corros third deg of unsp site r low limb, ex ank/ft, sqla	Burn and corrosion of lower limb, except ankle and foot	Burns And Corrosions Of External Body Surface, Specified By Site
S52511H	ICD10	2	Disp fx of r radial styloid pro, 7thH	Fracture of forearm	Injuries To The Elbow And Forearm
T374X1S	ICD10	2	Poisoning by anthelminthics, accidental, sequela	Systemic anti- infectives and antiparasitics	Poisoning By, Adverse Effects Of And Underdosing Of Drugs, Medicaments And Biological Substances
S62521P	ICD10	2	Disp fx of distal phalanx of r thm, subs for fx w malunion	Fracture at wrist and hand level	Injuries To The Wrist, Hand And Fingers
H3132	ICD10	2	Choroidal rupture	Other disorders of choroid	Disorders Of Choroid And Retina
S4450	ICD10	2	Injury of cutaneous sensory nerve at shldr/up arm, unsp arm	Injury of nerves at shoulder and upper arm level	Injuries To The Shoulder And Upper Arm
Q6101	ICD10	2	Congenital single renal cyst	Cystic kidney disease	Congenital Malformations Of The Urinary System
T81506A	ICD10	2	Unsp comp of fb acc left in body following punctr/cath, init	Complications of procedures, not elsewhere classified	Complications Of Surgical And Medical Care, Not Elsewhere Classified
S96221D	ICD10	2	Lacerat intrinsic msl/tnd at ank/ft level, right foot, subs	Injury of muscle and tendon at ankle and foot level	Injuries To The Ankle And Foot
C8419	ICD10	2	Sezary disease, extranodal and solid organ sites	Mature T/NK-cell lymphomas	Malignant Neoplasms Of Lymphoid, Hematopoietic And Related Tissue
V743XXA	ICD10	2	Occup of bus injured in collision w hv veh nontraf, init	Bus occupant injured in collision w hv veh	Bus Occupant Injured In Transport Accident
S62222B	ICD10	2	Displaced Rolando's fracture, left hand, init for opn fx	Fracture at wrist and hand level	Injuries To The Wrist, Hand And Fingers
T23701S	ICD10	2	Corrosion of third degree of right hand, unsp site, sequela	Burn and corrosion of wrist and hand	Burns And Corrosions Of External Body Surface, Specified By Site
S36291S	ICD10	2	Other injury of body of pancreas, sequela	Injury of intra-abdominal organs	Injuries To The Abdomen, Lower Back, Lumbar Spine, Pelvis And External Genitals
W3182XD	ICD10	2	Contact with other commercial machinery, subs encntr	Contact with other and unspecified machinery	Exposure To Inanimate Mechanical Forces
V9312XA	ICD10	2	Other burn on board fishing boat, initial encounter	Oth injury due to acc on board wtrcrft, w/o acc to wtrcrft	Water Transport Accidents
S42015G	ICD10	2	Post disp fx of sternal end l clavicle, 7thG	Fracture of shoulder and upper arm	Injuries To The Shoulder And Upper Arm
T45611S	ICD10	2	Poisoning by thrombolytic drug, accidental, sequela	Primarily systemic and hematological agents, NEC	Poisoning By, Adverse Effects Of And Underdosing Of Drugs, Medicaments And Biological Substances
S1201XK	ICD10	2	Stable burst fx first cervcal vert, subs for fx w nonunion	Fracture of cervical vertebra and other parts of neck	Injuries To The Neck
M80811	ICD10	2	Oth osteoporosis w current pathological fracture, r shoulder	Osteoporosis with current pathological fracture	Disorders Of Bone Density And Structure
T40996D	ICD10	2	Underdosing of other psychodysleptics, subsequent encounter	Narcotics and psychodysleptics	Poisoning By, Adverse Effects Of And Underdosing Of Drugs, Medicaments And Biological Substances
S62233	ICD10	2	Other disp fx of base of first metacarpal bone, unsp hand	Fracture at wrist and hand level	Injuries To The Wrist, Hand And Fingers
T25591D	ICD10	2	Corrosion of first deg mult sites of right ank/ft, subs	Burn and corrosion of ankle and foot	Burns And Corrosions Of External Body Surface, Specified By Site
T6102	ICD10	2	Ciguatera fish poisoning, intentional self-harm	Toxic effect of noxious substances eaten as seafood	Toxic Effects Of Substances Chiefly Nonmedicinal As To Source
S72026R	ICD10	2	Nondisp fx of epiphy (separation) (upper) of unsp femr, 7thR	Fracture of femur	Injuries To The Hip And Thigh
T451X6	ICD10	2	Underdosing of antineoplastic and immunosuppressive drugs	Primarily systemic and hematological agents, NEC	Poisoning By, Adverse Effects Of And Underdosing Of Drugs, Medicaments And Biological Substances
T17200A	ICD10	2	Unsp foreign body in pharynx causing asphyxiation, init	Foreign body in respiratory tract	Effects Of Foreign Body Entering Through Natural Orifice
T528X3	ICD10	2	Toxic effect of other organic solvents, assault	Toxic effect of organic solvents	Toxic Effects Of Substances Chiefly Nonmedicinal As To Source
D1631	ICD10	2	Benign neoplasm of short bones of right lower limb	Benign neoplasm of bone and articular cartilage	Benign Neoplasms, Except Benign Neuroendocrine Tumors
V483XXA	ICD10	2	Unsp car occupant injured in nonclsn trnsp acc nontraf, init	Car occupant injured in noncollision transport accident	Car Occupant Injured In Transport Accident
T542X1A	ICD10	2	Toxic eff of corrosv acids and acid-like substnc, acc, init	Toxic effect of corrosive substances	Toxic Effects Of Substances Chiefly Nonmedicinal As To Source
T5994XD	ICD10	2	Toxic effect of unsp gases, fumes and vapors, undet, subs	Toxic effect of other gases, fumes and vapors	Toxic Effects Of Substances Chiefly Nonmedicinal As To Source
T24499D	ICD10	2	Corros unsp deg mult sites of unsp low limb, ex ank/ft, subs	Burn and corrosion of lower limb, except ankle and foot	Burns And Corrosions Of External Body Surface, Specified By Site
S8290XN	ICD10	2	Unsp fx unsp low leg, subs for opn fx type 3A/B/C w nonunion	Fracture of lower leg, including ankle	Injuries To The Knee And Lower Leg
R402140	ICD10	2	Coma scale, eyes open, spontaneous, unspecified time	Somnolence, stupor and coma	Symptoms And Signs Involving Cognition, Perception, Emotional State And Behavior
F40240	ICD10	2	Claustrophobia	Phobic anxiety disorders	Anxiety, Dissociative, Stress-Related, Somatoform And Other Nonpsychotic Mental Disorders
S21212S	ICD10	2	Lac w/o fb of l bk wl of thorax w/o penet thor cavity, sqla	Open wound of thorax	Injuries To The Thorax
S0211EG	ICD10	2	Type III occipital condyle fracture, right side, subsequent encounter for fracture with delayed healing	Type III occipital condyle fracture, right side, subsequent encounter for fracture with delayed healing	Injuries To The Head
S92211K	ICD10	2	Disp fx of cuboid bone of right foot, subs for fx w nonunion	Fracture of foot and toe, except ankle	Injuries To The Ankle And Foot
S25319D	ICD10	2	Minor laceration of unsp innominate or subclavian vein, subs	Injury of blood vessels of thorax	Injuries To The Thorax
M26220	ICD10	2	Open anterior occlusal relationship	Dentofacial anomalies [including malocclusion]	Dentofacial Anomalies [Including Malocclusion] And Other Disorders Of Jaw
S52026M	ICD10	2	Nondisp fx of olecran pro w/o intartic extn unsp ulna, 7thM	Fracture of forearm	Injuries To The Elbow And Forearm
S50829	ICD10	2	Blister (nonthermal) of unspecified forearm	Superficial injury of elbow and forearm	Injuries To The Elbow And Forearm
S06826A	ICD10	2	Inj l int crtd,intcr w LOC >24 hr w/o ret consc w surv, init	Intracranial injury	Injuries To The Head
T594X3D	ICD10	2	Toxic effect of chlorine gas, assault, subsequent encounter	Toxic effect of other gases, fumes and vapors	Toxic Effects Of Substances Chiefly Nonmedicinal As To Source
S92201S	ICD10	2	Fracture of unsp tarsal bone(s) of right foot, sequela	Fracture of foot and toe, except ankle	Injuries To The Ankle And Foot
T5394XA	ICD10	2	Tox eff of unsp halgn deriv of aromat hydrocrb, undet, init	Toxic effect of halogen derivatives of aromat hydrocrb	Toxic Effects Of Substances Chiefly Nonmedicinal As To Source
S82044R	ICD10	2	Nondisp commnt fx r patella, 7thR	Fracture of lower leg, including ankle	Injuries To The Knee And Lower Leg
S85121	ICD10	2	Oth injury of unspecified tibial artery, right leg	Injury of blood vessels at lower leg level	Injuries To The Knee And Lower Leg
M10421	ICD10	2	Other secondary gout, right elbow	Other arthritis	Inflammatory Polyarthropathies
M84346	ICD10	2	Stress fracture, unspecified finger(s)	Disorder of continuity of bone	Disorders Of Bone Density And Structure
S92202S	ICD10	2	Fracture of unspecified tarsal bone(s) of left foot, sequela	Fracture of foot and toe, except ankle	Injuries To The Ankle And Foot
M7154	ICD10	2	Other bursitis, not elsewhere classified, hand	Other bursopathies	Other Soft Tissue Disorders
S62393G	ICD10	2	Oth fx third MC bone, left hand, subs for fx w delay heal	Fracture at wrist and hand level	Injuries To The Wrist, Hand And Fingers
T22652D	ICD10	2	Corrosion of second degree of left shoulder, subs encntr	Burn and corrosion of shldr/up lmb, except wrist and hand	Burns And Corrosions Of External Body Surface, Specified By Site
S36292D	ICD10	2	Other injury of tail of pancreas, subsequent encounter	Injury of intra-abdominal organs	Injuries To The Abdomen, Lower Back, Lumbar Spine, Pelvis And External Genitals
N8329	ICD10	2	Other ovarian cysts	Noninflammatory disord of ovary, fallop and broad ligament	Noninflammatory Disorders Of Female Genital Tract
T45696S	ICD10	2	Underdosing of other fibrinolysis-affecting drugs, sequela	Primarily systemic and hematological agents, NEC	Poisoning By, Adverse Effects Of And Underdosing Of Drugs, Medicaments And Biological Substances
J111	ICD10	2	Flu due to unidentified influenza virus w oth resp manifest	Influenza due to unidentified influenza virus	Influenza And Pneumonia
S72025M	ICD10	2	Nondisp fx of epiphy (separation) (upper) of l femr, 7thM	Fracture of femur	Injuries To The Hip And Thigh
S91235D	ICD10	2	Pnctr w/o fb of left lesser toe(s) w damage to nail, subs	Open wound of ankle, foot and toes	Injuries To The Ankle And Foot
V350XXA	ICD10	2	Driver of 3-whl mv inj in clsn w rail trn/veh nontraf, init	Occupant of 3-whl mv injured in collision w rail trn/veh	Occupant Of Three-Wheeled Motor Vehicle Injured In Transport Accident
V9503XD	ICD10	2	Helicopter collision injuring occupant, subsequent encounter	Accident to powered aircraft causing injury to occupant	Air And Space Transport Accidents
S80812A	ICD10	2	Abrasion, left lower leg, initial encounter	Superficial injury of knee and lower leg	Injuries To The Knee And Lower Leg
P378	ICD10	2	Other specified congenital infectious and parasitic diseases	Other congenital infectious and parasitic diseases	Infections Specific To The Perinatal Period
S92424K	ICD10	2	Nondisp fx of dist phalanx of r great toe, 7thK	Fracture of foot and toe, except ankle	Injuries To The Ankle And Foot
H61811	ICD10	2	Exostosis of right external canal	Other disorders of external ear	Diseases Of External Ear
W291XXS	ICD10	2	Contact with electric knife, sequela	Contact with oth powered hand tools and household machinery	Exposure To Inanimate Mechanical Forces
S92311D	ICD10	2	Disp fx of 1st metatarsal bone, r ft, 7thD	Fracture of foot and toe, except ankle	Injuries To The Ankle And Foot
S82136R	ICD10	2	Nondisp fx of med condyle of unsp tibia, 7thR	Fracture of lower leg, including ankle	Injuries To The Knee And Lower Leg
R6884	ICD10	2	Jaw pain	Other general symptoms and signs	General Symptoms And Signs
T83110S	ICD10	2	Breakdown of urinary electronic stimulator device, sequela	Complications of genitourinary prosth dev/grft	Complications Of Surgical And Medical Care, Not Elsewhere Classified
S82136F	ICD10	2	Nondisp fx of med condyle of unsp tibia, 7thF	Fracture of lower leg, including ankle	Injuries To The Knee And Lower Leg
S75802	ICD10	2	Unsp injury of blood vessels at hip and thi lev, left leg	Injury of blood vessels at hip and thigh level	Injuries To The Hip And Thigh
M4837	ICD10	2	Traumatic spondylopathy, lumbosacral region	Other spondylopathies	Spondylopathies
S82856K	ICD10	2	Nondisp trimalleol fx unsp low leg, 7thK	Fracture of lower leg, including ankle	Injuries To The Knee And Lower Leg
T24702D	ICD10	2	Corros third deg of unsp site left low limb, ex ank/ft, subs	Burn and corrosion of lower limb, except ankle and foot	Burns And Corrosions Of External Body Surface, Specified By Site
S31040S	ICD10	2	Pnctr w fb of low back and pelv w/o penet retroperiton, sqla	Opn wnd abdomen, lower back, pelvis and external genitals	Injuries To The Abdomen, Lower Back, Lumbar Spine, Pelvis And External Genitals
H04119	ICD10	2	Dacryops of unspecified lacrimal gland	Disorders of lacrimal system	Disorders Of Eyelid, Lacrimal System And Orbit
O24813	ICD10	2	Oth pre-existing diabetes in pregnancy, third trimester	Diabetes in pregnancy, childbirth, and the puerperium	Other Maternal Disorders Predominantly Related To Pregnancy
S12031B	ICD10	2	Nondisp post arch fx first cervcal vertebra, init for opn fx	Fracture of cervical vertebra and other parts of neck	Injuries To The Neck
Z959	ICD10	2	Presence of cardiac and vascular implant and graft, unsp	Presence of cardiac and vascular implants and grafts	Persons With Potential Health Hazards Related To Family And Personal History And Certain Conditions Influencing Health Status
S34105A	ICD10	2	Unsp injury to L5 level of lumbar spinal cord, init encntr	Inj lower spinl cord and nrv at abd, low back and pelv level	Injuries To The Abdomen, Lower Back, Lumbar Spine, Pelvis And External Genitals
G8111	ICD10	2	Spastic hemiplegia affecting right dominant side	Hemiplegia and hemiparesis	Cerebral Palsy And Other Paralytic Syndromes
S3130XS	ICD10	2	Unspecified open wound of scrotum and testes, sequela	Opn wnd abdomen, lower back, pelvis and external genitals	Injuries To The Abdomen, Lower Back, Lumbar Spine, Pelvis And External Genitals
V734	ICD10	2	Prsn brd/alit from bus injured pick-up truck, pk-up/van	Bus occupant injured pick-up truck, pick-up truck or van	Bus Occupant Injured In Transport Accident
V9024XD	ICD10	2	Drown due to falling or jumping from burning sailboat, subs	Drowning and submersion due to accident to watercraft	Water Transport Accidents
T23502	ICD10	2	Corrosion of first degree of left hand, unspecified site	Burn and corrosion of wrist and hand	Burns And Corrosions Of External Body Surface, Specified By Site
V00211	ICD10	2	Fall from ice-skates	Pedestrian conveyance accident	Pedestrian Injured In Transport Accident
T85598	ICD10	2	Mech compl of gastrointestinal prosth dev/grft	Complications of internal prosth dev/grft	Complications Of Surgical And Medical Care, Not Elsewhere Classified
S62514B	ICD10	2	Nondisp fx of proximal phalanx of r thm, init for opn fx	Fracture at wrist and hand level	Injuries To The Wrist, Hand And Fingers
S22031B	ICD10	2	Stable burst fx third thor vertebra, init for opn fx	Fracture of rib(s), sternum and thoracic spine	Injuries To The Thorax
W5909XA	ICD10	2	Other contact with nonvenomous lizards, initial encounter	Contact with other nonvenomous reptiles	Exposure To Animate Mechanical Forces
S00419D	ICD10	2	Abrasion of unspecified ear, subsequent encounter	Superficial injury of head	Injuries To The Head
T4996XA	ICD10	2	Underdosing of unspecified topical agent, initial encounter	Topical skin/eye/ENT/dental drugs	Poisoning By, Adverse Effects Of And Underdosing Of Drugs, Medicaments And Biological Substances
S3094	ICD10	2	Unspecified superficial injury of scrotum and testes	Superfic inj abdomen, low back, pelvis and external genitals	Injuries To The Abdomen, Lower Back, Lumbar Spine, Pelvis And External Genitals
M01X71	ICD10	2	Dir infct of right ank/ft in infec/parastc dis classd elswhr	Direct infect of joint in infec/parastc dis classd elswhr	Infectious Arthropathies
T753XXD	ICD10	2	Motion sickness, subsequent encounter	Other and unspecified effects of other external causes	Other And Unspecified Effects Of External Causes
S14105S	ICD10	2	Unsp injury at C5 level of cervical spinal cord, sequela	Injury of nerves and spinal cord at neck level	Injuries To The Neck
T424X5A	ICD10	2	Adverse effect of benzodiazepines, initial encounter	Antiepileptic, sedative- hypnotic and antiparkinsonism drugs	Poisoning By, Adverse Effects Of And Underdosing Of Drugs, Medicaments And Biological Substances
S42402P	ICD10	2	Unsp fx lower end of l humerus, subs for fx w malunion	Fracture of shoulder and upper arm	Injuries To The Shoulder And Upper Arm
M05459	ICD10	2	Rheumatoid myopathy with rheumatoid arthritis of unsp hip	Rheumatoid arthritis with rheumatoid factor	Inflammatory Polyarthropathies
S3511XS	ICD10	2	Minor laceration of inferior vena cava, sequela	Inj blood vessels at abdomen, low back and pelvis level	Injuries To The Abdomen, Lower Back, Lumbar Spine, Pelvis And External Genitals
M84321	ICD10	2	Stress fracture, right humerus	Disorder of continuity of bone	Disorders Of Bone Density And Structure
R1319	ICD10	2	Other dysphagia	Aphagia and dysphagia	Symptoms And Signs Involving The Digestive System And Abdomen
H211X3	ICD10	2	Other vascular disorders of iris and ciliary body, bilateral	Other disorders of iris and ciliary body	Disorders Of Sclera, Cornea, Iris And Ciliary Body
M9302	ICD10	2	Chronic slipped upper femoral epiphysis (nontraumatic)	Other osteochondropathies	Chondropathies
S82034R	ICD10	2	Nondisp transverse fx r patella, 7thR	Fracture of lower leg, including ankle	Injuries To The Knee And Lower Leg
K82A2	ICD10	2	Perforation of gallbladder in cholecystitis	Perforation of gallbladder in cholecystitis	Disorders Of Gallbladder, Biliary Tract And Pancreas
R432	ICD10	2	Parageusia	Disturbances of smell and taste	Symptoms And Signs Involving Cognition, Perception, Emotional State And Behavior
S36502A	ICD10	2	Unspecified injury of descending colon, initial encounter	Injury of intra-abdominal organs	Injuries To The Abdomen, Lower Back, Lumbar Spine, Pelvis And External Genitals
S80252A	ICD10	2	Superficial foreign body, left knee, initial encounter	Superficial injury of knee and lower leg	Injuries To The Knee And Lower Leg
S5312	ICD10	2	Posterior subluxation and dislocation of ulnohumeral joint	Dislocation and sprain of joints and ligaments of elbow	Injuries To The Elbow And Forearm
R009	ICD10	2	Unspecified abnormalities of heart beat	Abnormalities of heart beat	Symptoms And Signs Involving The Circulatory And Respiratory Systems
S8912	ICD10	2	Salter-Harris Type II physeal fracture of lower end of tibia	Other and unspecified injuries of lower leg	Injuries To The Knee And Lower Leg
S0092	ICD10	2	Blister (nonthermal) of unspecified part of head	Superficial injury of head	Injuries To The Head
S99921D	ICD10	2	Unspecified injury of right foot, subsequent encounter	Other and unspecified injuries of ankle and foot	Injuries To The Ankle And Foot
V6960XA	ICD10	2	Occup of hv veh injured in collision w unsp mv in traf, init	Occupant of hv veh injured in oth and unsp transport acc	Occupant Of Heavy Transport Vehicle Injured In Transport Accident
C4499	ICD10	2	Other specified malignant neoplasm of skin, unspecified	Malignant neoplasm of prph nerves and autonomic nervous sys	Melanoma And Other Malignant Neoplasms Of Skin
S56491A	ICD10	2	Inj extensor musc/fasc/tend r idx fngr at forarm lv, init	Injury of muscle, fascia and tendon at forearm level	Injuries To The Elbow And Forearm
K645	ICD10	2	Perianal venous thrombosis	Hemorrhoids and perianal venous thrombosis	Other Diseases Of Intestines
M84662G	ICD10	2	Path fx in oth disease, l tibia, subs for fx w delay heal	Disorder of continuity of bone	Disorders Of Bone Density And Structure
T470X3S	ICD10	2	Poisn by histamine H2-receptor blockers, assault, sequela	Agents primarily affecting the gastrointestinal system	Poisoning By, Adverse Effects Of And Underdosing Of Drugs, Medicaments And Biological Substances
W39XXXA	ICD10	2	Discharge of firework, initial encounter	Discharge of firework	Exposure To Inanimate Mechanical Forces
V9016XS	ICD10	2	Drown due to (nonpowered) inflatable craft sinking, sequela	Drowning and submersion due to accident to watercraft	Water Transport Accidents
T3309	ICD10	2	Superficial frostbite of other part of head	Superficial frostbite	Frostbite
S86199S	ICD10	2	Inj oth musc/tend post grp at low leg level, unsp leg, sqla	Injury of muscle, fascia and tendon at lower leg level	Injuries To The Knee And Lower Leg
M84452G	ICD10	2	Pathological fracture, left femur, subs for fx w delay heal	Disorder of continuity of bone	Disorders Of Bone Density And Structure
T6101	ICD10	2	Ciguatera fish poisoning, accidental (unintentional)	Toxic effect of noxious substances eaten as seafood	Toxic Effects Of Substances Chiefly Nonmedicinal As To Source
K7290	ICD10	2	Hepatic failure, unspecified without coma	Hepatic failure, not elsewhere classified	Diseases Of Liver
S70922A	ICD10	2	Unspecified superficial injury of left thigh, init encntr	Superficial injury of hip and thigh	Injuries To The Hip And Thigh
S42223K	ICD10	2	2-part disp fx of surg nk of unsp humer, 7thK	Fracture of shoulder and upper arm	Injuries To The Shoulder And Upper Arm
M1A10X0	ICD10	2	Lead-induced chronic gout, unspecified site, without tophus	Gout	Inflammatory Polyarthropathies
S63641S	ICD10	2	Sprain of metacarpophalangeal joint of right thumb, sequela	Dislocation and sprain of joints and ligaments at wrs/hnd lv	Injuries To The Wrist, Hand And Fingers
S82016G	ICD10	2	Nondisp osteochon fx unsp patella, 7thG	Fracture of lower leg, including ankle	Injuries To The Knee And Lower Leg
H16142	ICD10	2	Punctate keratitis, left eye	Keratitis	Disorders Of Sclera, Cornea, Iris And Ciliary Body
T473X6A	ICD10	2	Underdosing of saline and osmotic laxatives, init encntr	Agents primarily affecting the gastrointestinal system	Poisoning By, Adverse Effects Of And Underdosing Of Drugs, Medicaments And Biological Substances
M4852XG	ICD10	2	Collapsed vert, NEC, cerv region, subs for fx w delay heal	Other spondylopathies	Spondylopathies
V880XXA	ICD10	2	Person inj in clsn betw car and 2/3-whl mv, nontraf, init	Nontraf of spcf type but victim's mode of transport unknown	Other Land Transport Accidents
T410X2D	ICD10	2	Poisoning by inhaled anesthetics, self-harm, subs	Anesthetics and therapeutic gases	Poisoning By, Adverse Effects Of And Underdosing Of Drugs, Medicaments And Biological Substances
S060X	ICD10	2	Concussion	Intracranial injury	Injuries To The Head
S62660	ICD10	2	Nondisp fx of distal phalanx of right index finger	Fracture at wrist and hand level	Injuries To The Wrist, Hand And Fingers
Z8751	ICD10	2	Personal history of pre-term labor	Personal history of other diseases and conditions	Persons With Potential Health Hazards Related To Family And Personal History And Certain Conditions Influencing Health Status
K8520	ICD10	2	Alcohol induced acute pancreatitis without necrosis or infection	Alcohol induced acute pancreatitis without necrosis or infection	Disorders Of Gallbladder, Biliary Tract And Pancreas
T63031	ICD10	2	Toxic effect of taipan venom, accidental (unintentional)	Toxic effect of contact with venomous animals and plants	Toxic Effects Of Substances Chiefly Nonmedicinal As To Source
S99019D	ICD10	2	Salter-Harris Type I physeal fracture of unspecified calcaneus, subsequent encounter for fracture with routine healing	Salter-Harris Type I physeal fracture of unspecified calcaneus, subsequent encounter for fracture with routine healing	Injuries To The Ankle And Foot
S21059D	ICD10	2	Open bite of unspecified breast, subsequent encounter	Open wound of thorax	Injuries To The Thorax
T2175	ICD10	2	Corrosion of third degree of buttock	Burn and corrosion of trunk	Burns And Corrosions Of External Body Surface, Specified By Site
X779XXS	ICD10	2	Intentional self-harm by unspecified hot objects, sequela	Intentional self-harm by steam, hot vapors and hot objects	Intentional Self-Harm
P700	ICD10	2	Syndrome of infant of mother with gestational diabetes	Transitory disord of carbohydrate metab specific to newborn	Transitory Endocrine And Metabolic Disorders Specific To Newborn
M85431	ICD10	2	Solitary bone cyst, right ulna and radius	Other disorders of bone density and structure	Disorders Of Bone Density And Structure
T83110	ICD10	2	Breakdown of urinary electronic stimulator device	Complications of genitourinary prosth dev/grft	Complications Of Surgical And Medical Care, Not Elsewhere Classified
S59901A	ICD10	2	Unspecified injury of right elbow, initial encounter	Other and unspecified injuries of elbow and forearm	Injuries To The Elbow And Forearm
S9702XA	ICD10	2	Crushing injury of left ankle, initial encounter	Crushing injury of ankle and foot	Injuries To The Ankle And Foot
S92911K	ICD10	2	Unsp fracture of right toe(s), subs for fx w nonunion	Fracture of foot and toe, except ankle	Injuries To The Ankle And Foot
S32029G	ICD10	2	Unsp fx second lum vertebra, subs for fx w delay heal	Fracture of lumbar spine and pelvis	Injuries To The Abdomen, Lower Back, Lumbar Spine, Pelvis And External Genitals
D3190	ICD10	2	Benign neoplasm of unspecified part of unspecified eye	Benign neoplasm of eye and adnexa	Benign Neoplasms, Except Benign Neuroendocrine Tumors
S83205D	ICD10	2	Oth tear of unsp meniscus, current injury, unsp knee, subs	Dislocation and sprain of joints and ligaments of knee	Injuries To The Knee And Lower Leg
Z1621	ICD10	2	Resistance to vancomycin	Resistance to antimicrobial drugs	Resistance To Antimicrobial Drugs
S63113A	ICD10	2	Subluxation of metacarpophalangeal joint of unsp thumb, init	Dislocation and sprain of joints and ligaments at wrs/hnd lv	Injuries To The Wrist, Hand And Fingers
R5082	ICD10	2	Postprocedural fever	Fever of other and unknown origin	General Symptoms And Signs
S60452	ICD10	2	Superficial foreign body of right middle finger	Superficial injury of wrist, hand and fingers	Injuries To The Wrist, Hand And Fingers
T8572XA	ICD10	2	Infect/inflm reaction due to insulin pump, init	Complications of internal prosth dev/grft	Complications Of Surgical And Medical Care, Not Elsewhere Classified
S066X7A	ICD10	2	Traum subrac hem w LOC w death d/t brain inj bf consc, init	Intracranial injury	Injuries To The Head
T63593D	ICD10	2	Toxic effect of contact w oth venomous fish, assault, subs	Toxic effect of contact with venomous animals and plants	Toxic Effects Of Substances Chiefly Nonmedicinal As To Source
S1096XA	ICD10	2	Insect bite of unspecified part of neck, initial encounter	Superficial injury of neck	Injuries To The Neck
Q104	ICD10	2	Absence and agenesis of lacrimal apparatus	Congenital malform of eyelid, lacrimal apparatus and orbit	Congenital Malformations Of Eye, Ear, Face And Neck
X770	ICD10	2	Intentional self-harm by steam or hot vapors	Intentional self-harm by steam, hot vapors and hot objects	Intentional Self-Harm
R04	ICD10	2	Hemorrhage from respiratory passages	Hemorrhage from respiratory passages	Symptoms And Signs Involving The Circulatory And Respiratory Systems
S42112	ICD10	2	Displaced fracture of body of scapula, left shoulder	Fracture of shoulder and upper arm	Injuries To The Shoulder And Upper Arm
S62363D	ICD10	2	Nondisp fx of nk of 3rd MC bone, l hand, 7thD	Fracture at wrist and hand level	Injuries To The Wrist, Hand And Fingers
S79929S	ICD10	2	Unspecified injury of unspecified thigh, sequela	Other and unspecified injuries of hip and thigh	Injuries To The Hip And Thigh
T802	ICD10	2	Infect following infusion, transfuse and theraputc injection	Comp following infusion, transfusion and theraputc injection	Complications Of Surgical And Medical Care, Not Elsewhere Classified
S62605	ICD10	2	Fracture of unspecified phalanx of left ring finger	Fracture at wrist and hand level	Injuries To The Wrist, Hand And Fingers
S46309S	ICD10	2	Unsp injury of musc/fasc/tend triceps, unsp arm, sequela	Injury of muscle, fascia and tendon at shldr/up arm	Injuries To The Shoulder And Upper Arm
T458X6D	ICD10	2	Underdosing of primarily systemic and hematolog agents, subs	Primarily systemic and hematological agents, NEC	Poisoning By, Adverse Effects Of And Underdosing Of Drugs, Medicaments And Biological Substances
S62338P	ICD10	2	Disp fx of neck of metacarpal bone, subs for fx w malunion	Fracture at wrist and hand level	Injuries To The Wrist, Hand And Fingers
S61139D	ICD10	2	Pnctr w/o foreign body of thmb w damage to nail, subs	Open wound of wrist, hand and fingers	Injuries To The Wrist, Hand And Fingers
S85592A	ICD10	2	Oth injury of popliteal vein, left leg, init encntr	Injury of blood vessels at lower leg level	Injuries To The Knee And Lower Leg
S82871C	ICD10	2	Displaced pilon fx right tibia, init for opn fx type 3A/B/C	Fracture of lower leg, including ankle	Injuries To The Knee And Lower Leg
C148	ICD10	2	Malig neoplm of ovrlp sites of lip, oral cavity and pharynx	Malig neoplasm of sites in the lip, oral cavity and pharynx	Malignant Neoplasms Of Lip, Oral Cavity And Pharynx
S02402K	ICD10	2	Zygomatic fracture, unsp, subs for fx w nonunion	Fracture of skull and facial bones	Injuries To The Head
S63297S	ICD10	2	Disloc of distal interphaln joint of l little finger, sqla	Dislocation and sprain of joints and ligaments at wrs/hnd lv	Injuries To The Wrist, Hand And Fingers
S72042R	ICD10	2	Disp fx of base of nk of l femr, 7thR	Fracture of femur	Injuries To The Hip And Thigh
F552	ICD10	2	Abuse of laxatives	Abuse of non-psychoactive substances	Behavioral Syndromes Associated With Physiological Disturbances And Physical Factors
T8542XD	ICD10	2	Displacement of breast prosthesis and implant, subs encntr	Complications of internal prosth dev/grft	Complications Of Surgical And Medical Care, Not Elsewhere Classified
S62303S	ICD10	2	Unsp fracture of third metacarpal bone, left hand, sequela	Fracture at wrist and hand level	Injuries To The Wrist, Hand And Fingers
S93121	ICD10	2	Dislocation of metatarsophalangeal joint of right great toe	Disloc & sprain of joints & ligaments at ankl, ft & toe lev	Injuries To The Ankle And Foot
M01X11	ICD10	2	Direct infct of r shldr in infec/parastc dis classd elswhr	Direct infect of joint in infec/parastc dis classd elswhr	Infectious Arthropathies
T387X5D	ICD10	2	Adverse effect of androgens and anabolic congeners, subs	Hormones and their synthetic substitutes and antag, NEC	Poisoning By, Adverse Effects Of And Underdosing Of Drugs, Medicaments And Biological Substances
M61521	ICD10	2	Other ossification of muscle, right upper arm	Calcification and ossification of muscle	Disorders Of Muscles
S79002D	ICD10	2	Unsp physl fx upper end of l femur, subs for fx w routn heal	Other and unspecified injuries of hip and thigh	Injuries To The Hip And Thigh
M12062	ICD10	2	Chronic postrheumatic arthropathy [Jaccoud], left knee	Other and unspecified osteoarthritis	Osteoarthritis
M21021	ICD10	2	Valgus deformity, not elsewhere classified, right elbow	Other acquired deformities of limbs	Other Joint Disorders
S51041S	ICD10	2	Puncture wound with foreign body of right elbow, sequela	Open wound of elbow and forearm	Injuries To The Elbow And Forearm
S4631	ICD10	2	Strain of muscle, fascia and tendon of triceps	Injury of muscle, fascia and tendon at shldr/up arm	Injuries To The Shoulder And Upper Arm
S32485	ICD10	2	Nondisplaced dome fracture of left acetabulum	Fracture of lumbar spine and pelvis	Injuries To The Abdomen, Lower Back, Lumbar Spine, Pelvis And External Genitals
L03321	ICD10	2	Acute lymphangitis of abdominal wall	Cellulitis and acute lymphangitis	Infections Of The Skin And Subcutaneous Tissue
T407X1	ICD10	2	Poisoning by cannabis (derivatives), accidental	Narcotics and psychodysleptics	Poisoning By, Adverse Effects Of And Underdosing Of Drugs, Medicaments And Biological Substances
S04039	ICD10	2	Injury of optic tract and pathways, unspecified eye	Injury of cranial nerve	Injuries To The Head
S30852D	ICD10	2	Superficial foreign body of penis, subsequent encounter	Superfic inj abdomen, low back, pelvis and external genitals	Injuries To The Abdomen, Lower Back, Lumbar Spine, Pelvis And External Genitals
S52364E	ICD10	2	Nondisp seg fx shaft of rad, r arm, 7thE	Fracture of forearm	Injuries To The Elbow And Forearm
B711	ICD10	2	Dipylidiasis	Other cestode infections	Helminthiases
F1027	ICD10	2	Alcohol dependence with alcohol-induced persisting dementia	Alcohol related disorders	Mental And Behavioral Disorders Due To Psychoactive Substance Use
S129XXA	ICD10	2	Fracture of neck, unspecified, initial encounter	Fracture of cervical vertebra and other parts of neck	Injuries To The Neck
S82301S	ICD10	2	Unspecified fracture of lower end of right tibia, sequela	Fracture of lower leg, including ankle	Injuries To The Knee And Lower Leg
M90832	ICD10	2	Osteopathy in diseases classified elsewhere, left forearm	Osteopathies in diseases classified elsewhere	Other Osteopathies
D596	ICD10	2	Hemoglobinuria due to hemolysis from other external causes	Acquired hemolytic anemia	Hemolytic Anemias
V539XXA	ICD10	2	Occup of pk-up/van inj pk-up truck, pk-up/van in traf, init	Occupant of pk-up/van injured pick-up truck, pk-up/van	Occupant Of Pick-Up Truck Or Van Injured In Transport Accident
H18899	ICD10	2	Other specified disorders of cornea, unspecified eye	Other disorders of cornea	Disorders Of Sclera, Cornea, Iris And Ciliary Body
S91126A	ICD10	2	Lac w fb of unsp lesser toe(s) w/o damage to nail, init	Open wound of ankle, foot and toes	Injuries To The Ankle And Foot
S55209	ICD10	2	Unspecified injury of vein at forearm level, unspecified arm	Injury of blood vessels at forearm level	Injuries To The Elbow And Forearm
S4599	ICD10	2	Inj unsp blood vessel at shoulder and upper arm level	Injury of blood vessels at shoulder and upper arm level	Injuries To The Shoulder And Upper Arm
S2341XS	ICD10	2	Sprain of ribs, sequela	Dislocation and sprain of joints and ligaments of thorax	Injuries To The Thorax
O357XX5	ICD10	2	Matern care for damage to fetus by oth medical proc, fetus 5	Maternal care for known or suspected fetal abnlt and damage	Maternal Care Related To The Fetus And Amniotic Cavity And Possible Delivery Problems
S06815S	ICD10	2	Inj r int crtd, intcr w LOC >24 hr w ret consc lev, sequela	Intracranial injury	Injuries To The Head
S62663A	ICD10	2	Nondisp fx of distal phalanx of left middle finger, init	Fracture at wrist and hand level	Injuries To The Wrist, Hand And Fingers
D496	ICD10	2	Neoplasm of unspecified behavior of brain	Neoplasms of unspecified behavior	Neoplasms Of Unspecified Behavior
T85623D	ICD10	2	Displacmnt of artif skin grft /decellular alloderm, subs	Complications of internal prosth dev/grft	Complications Of Surgical And Medical Care, Not Elsewhere Classified
I70263	ICD10	2	Athscl native arteries of extrm w gangrene, bilateral legs	Atherosclerosis	Diseases Of Arteries, Arterioles And Capillaries
T543X1D	ICD10	2	Tox eff of corrosv alkalis and alk-like substnc, acc, subs	Toxic effect of corrosive substances	Toxic Effects Of Substances Chiefly Nonmedicinal As To Source
S2022	ICD10	2	Contusion of back wall of thorax	Superficial injury of thorax	Injuries To The Thorax
V513XXA	ICD10	2	Occup of pk-up/van injured in clsn w pedl cyc nontraf, init	Occupant of pk-up/van injured in collision w pedal cycle	Occupant Of Pick-Up Truck Or Van Injured In Transport Accident
T2035XA	ICD10	2	Burn of third degree of scalp [any part], initial encounter	Burn and corrosion of head, face, and neck	Burns And Corrosions Of External Body Surface, Specified By Site
M87164	ICD10	2	Osteonecrosis due to drugs, right fibula	Osteonecrosis	Other Osteopathies
T6094XD	ICD10	2	Toxic effect of unsp pesticide, undetermined, subs encntr	Toxic effect of pesticides	Toxic Effects Of Substances Chiefly Nonmedicinal As To Source
M80012K	ICD10	2	Age-rel osteopor w crnt path fx, l shldr, 7thK	Osteoporosis with current pathological fracture	Disorders Of Bone Density And Structure
S30844D	ICD10	2	External constriction of vagina and vulva, subs encntr	Superfic inj abdomen, low back, pelvis and external genitals	Injuries To The Abdomen, Lower Back, Lumbar Spine, Pelvis And External Genitals
T24319S	ICD10	2	Burn of third degree of unspecified thigh, sequela	Burn and corrosion of lower limb, except ankle and foot	Burns And Corrosions Of External Body Surface, Specified By Site
H15021	ICD10	2	Brawny scleritis, right eye	Disorders of sclera	Disorders Of Sclera, Cornea, Iris And Ciliary Body
S72499M	ICD10	2	Oth fx low end unsp femr, 7thM	Fracture of femur	Injuries To The Hip And Thigh
S062X5	ICD10	2	Diffuse TBI w LOC >24 hr w return to conscious levels	Intracranial injury	Injuries To The Head
Z7389	ICD10	2	Other problems related to life management difficulty	Problems related to life management difficulty	Persons Encountering Health Services In Other Circumstances
S73045A	ICD10	2	Central dislocation of left hip, initial encounter	Dislocation and sprain of joint and ligaments of hip	Injuries To The Hip And Thigh
K266	ICD10	2	Chronic or unsp duodenal ulcer w both hemorrhage and perf	Duodenal ulcer	Diseases Of Esophagus, Stomach And Duodenum
S25421S	ICD10	2	Major laceration of right pulmonary blood vessels, sequela	Injury of blood vessels of thorax	Injuries To The Thorax
S56101S	ICD10	2	Unsp inj flexor musc/fasc/tend r idx fngr at forarm lv, sqla	Injury of muscle, fascia and tendon at forearm level	Injuries To The Elbow And Forearm
S86222A	ICD10	2	Lacerat musc/tend ant grp at low leg level, left leg, init	Injury of muscle, fascia and tendon at lower leg level	Injuries To The Knee And Lower Leg
S92341S	ICD10	2	Disp fx of fourth metatarsal bone, right foot, sequela	Fracture of foot and toe, except ankle	Injuries To The Ankle And Foot
S35415D	ICD10	2	Laceration of left renal vein, subsequent encounter	Inj blood vessels at abdomen, low back and pelvis level	Injuries To The Abdomen, Lower Back, Lumbar Spine, Pelvis And External Genitals
T381X5S	ICD10	2	Adverse effect of thyroid hormones and substitutes, sequela	Hormones and their synthetic substitutes and antag, NEC	Poisoning By, Adverse Effects Of And Underdosing Of Drugs, Medicaments And Biological Substances
S59221S	ICD10	2	Sltr-haris Type II physl fx lower end rad, right arm, sqla	Other and unspecified injuries of elbow and forearm	Injuries To The Elbow And Forearm
H3582	ICD10	2	Retinal ischemia	Other retinal disorders	Disorders Of Choroid And Retina
S63239	ICD10	2	Subluxation of proximal interphalangeal joint of unsp finger	Dislocation and sprain of joints and ligaments at wrs/hnd lv	Injuries To The Wrist, Hand And Fingers
T57	ICD10	2	Toxic effect of other inorganic substances	Toxic effect of other inorganic substances	Toxic Effects Of Substances Chiefly Nonmedicinal As To Source
S65291	ICD10	2	Oth injury of superficial palmar arch of right hand	Injury of blood vessels at wrist and hand level	Injuries To The Wrist, Hand And Fingers
M80039P	ICD10	2	Age-rel osteopor w crnt path fx, unsp forearm, 7thP	Osteoporosis with current pathological fracture	Disorders Of Bone Density And Structure
N017	ICD10	2	Rapidly progr neph syndrome w diffuse crescentic glomrlneph	Rapidly progressive nephritic syndrome	Glomerular Diseases
S062X4A	ICD10	2	Diffuse TBI w LOC of 6 hours to 24 hours, init	Intracranial injury	Injuries To The Head
S448X2	ICD10	2	Injury of nerves at shoulder and upper arm level, left arm	Injury of nerves at shoulder and upper arm level	Injuries To The Shoulder And Upper Arm
M05279	ICD10	2	Rheumatoid vasculitis w rheumatoid arthritis of unsp ank/ft	Rheumatoid arthritis with rheumatoid factor	Inflammatory Polyarthropathies
S066X6S	ICD10	2	Traum subrac hem w LOC >24 hr w/o ret consc w surv, sequela	Intracranial injury	Injuries To The Head
O033	ICD10	2	Oth and unsp comp following incomplete spontaneous abortion	Spontaneous abortion	Pregnancy With Abortive Outcome
S1122XS	ICD10	2	Laceration w fb of pharynx and cervical esophagus, sequela	Open wound of neck	Injuries To The Neck
S5631	ICD10	2	Strain of extn/abdr musc/fasc/tend of thumb at forearm level	Injury of muscle, fascia and tendon at forearm level	Injuries To The Elbow And Forearm
S66394D	ICD10	2	Inj extensor musc/fasc/tend r rng fngr at wrs/hnd lv, subs	Injury of muscle, fascia and tendon at wrist and hand level	Injuries To The Wrist, Hand And Fingers
T653	ICD10	2	Toxic effect of nitrodrv/aminodrv of benzn/homolog	Toxic effect of other and unspecified substances	Toxic Effects Of Substances Chiefly Nonmedicinal As To Source
H53021	ICD10	2	Refractive amblyopia, right eye	Visual disturbances	Visual Disturbances And Blindness
T450X5A	ICD10	2	Adverse effect of antiallergic and antiemetic drugs, init	Primarily systemic and hematological agents, NEC	Poisoning By, Adverse Effects Of And Underdosing Of Drugs, Medicaments And Biological Substances
O6013X1	ICD10	2	Preterm labor second tri w preterm del third tri, fetus 1	Preterm labor	Complications Of Labor And Delivery
T505X2A	ICD10	2	Poisoning by appetite depressants, self-harm, init	Diuretics and oth and unsp drug/meds/biol subst	Poisoning By, Adverse Effects Of And Underdosing Of Drugs, Medicaments And Biological Substances
S56919A	ICD10	2	Strain of unsp musc/fasc/tend at forarm lv, unsp arm, init	Injury of muscle, fascia and tendon at forearm level	Injuries To The Elbow And Forearm
V675XXD	ICD10	2	Driver of hv veh inj in clsn w statnry object in traf, subs	Occupant of hv veh injured in collision w statnry object	Occupant Of Heavy Transport Vehicle Injured In Transport Accident
S52002F	ICD10	2	Unsp fx upr end l ulna, 7thF	Fracture of forearm	Injuries To The Elbow And Forearm
S91239D	ICD10	2	Pnctr w/o foreign body of unsp toe(s) w damage to nail, subs	Open wound of ankle, foot and toes	Injuries To The Ankle And Foot
S1214	ICD10	2	Type III traumatic spondylolysis of second cervcal vertebra	Fracture of cervical vertebra and other parts of neck	Injuries To The Neck
S22072B	ICD10	2	Unstable burst fracture of T9-T10 vertebra, init for opn fx	Fracture of rib(s), sternum and thoracic spine	Injuries To The Thorax
T581	ICD10	2	Toxic effect of carbon monoxide from utility gas	Toxic effect of carbon monoxide	Toxic Effects Of Substances Chiefly Nonmedicinal As To Source
Z6842	ICD10	2	Body mass index (BMI) 45.0-49.9, adult	Body mass index [BMI]	Body Mass Index [BMI]
Y29XXXA	ICD10	2	Contact with blunt object, undetermined intent, init encntr	Contact with blunt object, undetermined intent	Event Of Undetermined Intent
S62639	ICD10	2	Displaced fracture of distal phalanx of unspecified finger	Fracture at wrist and hand level	Injuries To The Wrist, Hand And Fingers
T3294	ICD10	2	Corros 90%/more of body surface w 40-49% third degree corros	Corrosions classified accord extent body involv	Burns And Corrosions Of Multiple And Unspecified Body Regions
H7420	ICD10	2	Discontinuity and dislocation of ear ossicles, unsp ear	Other disorders of middle ear mastoid	Diseases Of Middle Ear And Mastoid
T61784S	ICD10	2	Other shellfish poisoning, undetermined, sequela	Toxic effect of noxious substances eaten as seafood	Toxic Effects Of Substances Chiefly Nonmedicinal As To Source
F459	ICD10	2	Somatoform disorder, unspecified	Somatoform disorders	Anxiety, Dissociative, Stress-Related, Somatoform And Other Nonpsychotic Mental Disorders
S72131E	ICD10	2	Displ apophyseal fx r femr, 7thE	Fracture of femur	Injuries To The Hip And Thigh
V303XXD	ICD10	2	Occup of 3-whl mv injured in clsn w ped/anml nontraf, subs	Occupant of 3-whl mv injured in collision w ped/anml	Occupant Of Three-Wheeled Motor Vehicle Injured In Transport Accident
S66517A	ICD10	2	Strain intrns musc/fasc/tend l lit fngr at wrs/hnd lv, init	Injury of muscle, fascia and tendon at wrist and hand level	Injuries To The Wrist, Hand And Fingers
M6249	ICD10	2	Contracture of muscle, multiple sites	Other disorders of muscle	Disorders Of Muscles
S66300S	ICD10	2	Unsp inj extn musc/fasc/tend r idx fngr at wrs/hnd lv, sqla	Injury of muscle, fascia and tendon at wrist and hand level	Injuries To The Wrist, Hand And Fingers
L97105	ICD10	2	Non-pressure chronic ulcer of unspecified thigh with muscle involvement without evidence of necrosis	Non-pressure chronic ulcer of unspecified thigh with muscle involvement without evidence of necrosis	Other Disorders Of The Skin And Subcutaneous Tissue
S8331XS	ICD10	2	Tear of articular cartilage of right knee, current, sequela	Dislocation and sprain of joints and ligaments of knee	Injuries To The Knee And Lower Leg
S06823	ICD10	2	Injury of l int carotid, intcr w LOC of 1-5 hrs 59 min	Intracranial injury	Injuries To The Head
M86062	ICD10	2	Acute hematogenous osteomyelitis, left tibia and fibula	Osteomyelitis	Other Osteopathies
T44996	ICD10	2	Underdosing of drug aff the autonomic nervous system	Drugs primarily affecting the autonomic nervous system	Poisoning By, Adverse Effects Of And Underdosing Of Drugs, Medicaments And Biological Substances
S31142D	ICD10	2	Pnctr of abd wall w fb, epigst rgn w/o penet perit cav, subs	Opn wnd abdomen, lower back, pelvis and external genitals	Injuries To The Abdomen, Lower Back, Lumbar Spine, Pelvis And External Genitals
H6523	ICD10	2	Chronic serous otitis media, bilateral	Nonsuppurative otitis media	Diseases Of Middle Ear And Mastoid
N05	ICD10	2	Unspecified nephritic syndrome	Unspecified nephritic syndrome	Glomerular Diseases
T7401	ICD10	2	Adult neglect or abandonment, confirmed	Adult and child abuse, neglect and oth maltreat, confirmed	Other And Unspecified Effects Of External Causes
P0726	ICD10	2	Extreme immaturity of NB, gestatnl age 27 completed weeks	Disord of NB related to short gest and low birth weight, NEC	Disorders Of Newborn Related To Length Of Gestation And Fetal Growth
D26	ICD10	2	Other benign neoplasms of uterus	Other benign neoplasms of uterus	Benign Neoplasms, Except Benign Neuroendocrine Tumors
B080	ICD10	2	Other orthopoxvirus infections	Oth viral infect with skin and mucous membrane lesions, NEC	Viral Infections Characterized By Skin And Mucous Membrane Lesions
H04032	ICD10	2	Chronic enlargement of left lacrimal gland	Disorders of lacrimal system	Disorders Of Eyelid, Lacrimal System And Orbit
S82026K	ICD10	2	Nondisp longitud fx unsp patella, 7thK	Fracture of lower leg, including ankle	Injuries To The Knee And Lower Leg
I80223	ICD10	2	Phlebitis and thrombophlebitis of popliteal vein, bilateral	Phlebitis and thrombophlebitis	Diseases Of Veins, Lymphatic Vessels And Lymph Nodes, Not Elsewhere Classified
H18601	ICD10	2	Keratoconus, unspecified, right eye	Other disorders of cornea	Disorders Of Sclera, Cornea, Iris And Ciliary Body
S82866Q	ICD10	2	Nondisp Maisonneuve's fx unsp leg, 7thQ	Fracture of lower leg, including ankle	Injuries To The Knee And Lower Leg
S49041	ICD10	2	Sltr-haris Type IV physeal fx upper end of humer, right arm	Other and unspecified injuries of shoulder and upper arm	Injuries To The Shoulder And Upper Arm
T23232D	ICD10	2	Burn of 2nd deg mul left fingers (nail), not inc thumb, subs	Burn and corrosion of wrist and hand	Burns And Corrosions Of External Body Surface, Specified By Site
S4290XA	ICD10	2	Fracture of unsp shoulder girdle, part unsp, init	Fracture of shoulder and upper arm	Injuries To The Shoulder And Upper Arm
M21169	ICD10	2	Varus deformity, not elsewhere classified, unspecified knee	Other acquired deformities of limbs	Other Joint Disorders
S82455M	ICD10	2	Nondisp commnt fx shaft of l fibula, 7thM	Fracture of lower leg, including ankle	Injuries To The Knee And Lower Leg
T380X6S	ICD10	2	Underdosing of glucocort/synth analog, sequela	Hormones and their synthetic substitutes and antag, NEC	Poisoning By, Adverse Effects Of And Underdosing Of Drugs, Medicaments And Biological Substances
T25431D	ICD10	2	Corrosion of unsp degree of right toe(s) (nail), subs encntr	Burn and corrosion of ankle and foot	Burns And Corrosions Of External Body Surface, Specified By Site
S72045Q	ICD10	2	Nondisp fx of base of nk of l femr, 7thQ	Fracture of femur	Injuries To The Hip And Thigh
T45696	ICD10	2	Underdosing of other fibrinolysis-affecting drugs	Primarily systemic and hematological agents, NEC	Poisoning By, Adverse Effects Of And Underdosing Of Drugs, Medicaments And Biological Substances
H04613	ICD10	2	Lacrimal fistula bilateral lacrimal passages	Disorders of lacrimal system	Disorders Of Eyelid, Lacrimal System And Orbit
S548X2	ICD10	2	Unsp injury of other nerves at forearm level, left arm	Injury of nerves at forearm level	Injuries To The Elbow And Forearm
S65112A	ICD10	2	Laceration of radial artery at wrs/hnd lv of left arm, init	Injury of blood vessels at wrist and hand level	Injuries To The Wrist, Hand And Fingers
T500X1A	ICD10	2	Poisoning by mineralocorticoids and their antag, acc, init	Diuretics and oth and unsp drug/meds/biol subst	Poisoning By, Adverse Effects Of And Underdosing Of Drugs, Medicaments And Biological Substances
V545XXA	ICD10	2	Driver of pk-up/van injured in clsn w hv veh in traf, init	Occupant of pk-up/van injured in collision w hv veh	Occupant Of Pick-Up Truck Or Van Injured In Transport Accident
R40241	ICD10	2	Glasgow coma scale score 13-15	Somnolence, stupor and coma	Symptoms And Signs Involving Cognition, Perception, Emotional State And Behavior
S62512A	ICD10	2	Disp fx of proximal phalanx of left thumb, init for clos fx	Fracture at wrist and hand level	Injuries To The Wrist, Hand And Fingers
V8041	ICD10	2	Animl-ridr injured pick-up truck, pick-up truck, van, hv veh	Animl-ridr or occ of anml-drn vehicle injured in trnsp acc	Other Land Transport Accidents
M6223	ICD10	2	Nontraumatic ischemic infarction of muscle, forearm	Other disorders of muscle	Disorders Of Muscles
V9225XA	ICD10	2	Drown due to being washed overboard from canoe/kayk, init	Drown due to acc on board wtrcrft, w/o accident to wtrcrft	Water Transport Accidents
S82253K	ICD10	2	Displ commnt fx shaft of unsp tibia, 7thK	Fracture of lower leg, including ankle	Injuries To The Knee And Lower Leg
S52551K	ICD10	2	Oth extrartic fx low end r rad, subs for clos fx w nonunion	Fracture of forearm	Injuries To The Elbow And Forearm
N35114	ICD10	2	Postinfective anterior urethral stricture, NEC	Urethral stricture	Other Diseases Of The Urinary System
S66103A	ICD10	2	Unsp inj flxr musc/fasc/tend l mid fngr at wrs/hnd lv, init	Injury of muscle, fascia and tendon at wrist and hand level	Injuries To The Wrist, Hand And Fingers
S62023S	ICD10	2	Disp fx of middle third of navic bone of unsp wrist, sequela	Fracture at wrist and hand level	Injuries To The Wrist, Hand And Fingers
S82266	ICD10	2	Nondisplaced segmental fracture of shaft of unsp tibia	Fracture of lower leg, including ankle	Injuries To The Knee And Lower Leg
S6412XS	ICD10	2	Injury of median nerve at wrs/hnd lv of left arm, sequela	Injury of nerves at wrist and hand level	Injuries To The Wrist, Hand And Fingers
S76219S	ICD10	2	Strain of adductor musc/fasc/tend unsp thigh, sequela	Injury of muscle, fascia and tendon at hip and thigh level	Injuries To The Hip And Thigh
S85891D	ICD10	2	Inj oth blood vessels at lower leg level, right leg, subs	Injury of blood vessels at lower leg level	Injuries To The Knee And Lower Leg
N30	ICD10	2	Cystitis	Cystitis	Other Diseases Of The Urinary System
E10339	ICD10	2	Type 1 diab w moderate nonprlf diab rtnop w/o macular edema	Type 1 diabetes mellitus	Diabetes Mellitus
S78911A	ICD10	2	Complete traumatic amp of r hip and thigh, level unsp, init	Traumatic amputation of hip and thigh	Injuries To The Hip And Thigh
H33123	ICD10	2	Parasitic cyst of retina, bilateral	Retinal detachments and breaks	Disorders Of Choroid And Retina
I82542	ICD10	2	Chronic embolism and thrombosis of left tibial vein	Other venous embolism and thrombosis	Diseases Of Veins, Lymphatic Vessels And Lymph Nodes, Not Elsewhere Classified
S83145S	ICD10	2	Lateral disloc of proximal end of tibia, left knee, sequela	Dislocation and sprain of joints and ligaments of knee	Injuries To The Knee And Lower Leg
M87135	ICD10	2	Osteonecrosis due to drugs of left ulna	Osteonecrosis	Other Osteopathies
S82874M	ICD10	2	Nondisp pilon fx r tibia, 7thM	Fracture of lower leg, including ankle	Injuries To The Knee And Lower Leg
S78	ICD10	2	Traumatic amputation of hip and thigh	Traumatic amputation of hip and thigh	Injuries To The Hip And Thigh
S63124S	ICD10	2	Dislocation of unsp interphaln joint of right thumb, sequela	Dislocation and sprain of joints and ligaments at wrs/hnd lv	Injuries To The Wrist, Hand And Fingers
X061XXD	ICD10	2	Exposure to melting of plastic jewelry, subsequent encounter	Exposure to ignition or melting of oth clothing and apparel	Exposure To Smoke, Fire And Flames
N648	ICD10	2	Other specified disorders of breast	Other disorders of breast	Disorders Of Breast
S62224B	ICD10	2	Nondisplaced Rolando's fracture, right hand, init for opn fx	Fracture at wrist and hand level	Injuries To The Wrist, Hand And Fingers
S62602B	ICD10	2	Fracture of unsp phalanx of r mid finger, init for opn fx	Fracture at wrist and hand level	Injuries To The Wrist, Hand And Fingers
S98129S	ICD10	2	Partial traumatic amputation of unsp great toe, sequela	Traumatic amputation of ankle and foot	Injuries To The Ankle And Foot
S72032D	ICD10	2	Displ midcervical fx l femur, subs for clos fx w routn heal	Fracture of femur	Injuries To The Hip And Thigh
T8329XA	ICD10	2	Mech compl of graft of urinary organ, initial encounter	Complications of genitourinary prosth dev/grft	Complications Of Surgical And Medical Care, Not Elsewhere Classified
S7589	ICD10	2	Oth injury of other blood vessels at hip and thigh level	Injury of blood vessels at hip and thigh level	Injuries To The Hip And Thigh
S40922	ICD10	2	Unspecified superficial injury of left upper arm	Superficial injury of shoulder and upper arm	Injuries To The Shoulder And Upper Arm
T2026XD	ICD10	2	Burn of second degree of forehead and cheek, subs encntr	Burn and corrosion of head, face, and neck	Burns And Corrosions Of External Body Surface, Specified By Site
M4848XA	ICD10	2	Fatigue fracture of vertebra, sacr/sacrocygl region, init	Other spondylopathies	Spondylopathies
S02642S	ICD10	2	Fracture of ramus of left mandible, sequela	Fracture of ramus of left mandible, sequela	Injuries To The Head
M7700	ICD10	2	Medial epicondylitis, unspecified elbow	Other enthesopathies	Other Soft Tissue Disorders
V181XXA	ICD10	2	Pedl cyc pasngr injured in nonclsn trnsp acc nontraf, init	Pedal cycle rider injured in noncollision transport accident	Pedal Cycle Rider Injured In Transport Accident
S93145D	ICD10	2	Subluxation of MTP joint of left lesser toe(s), subs	Disloc & sprain of joints & ligaments at ankl, ft & toe lev	Injuries To The Ankle And Foot
T8422	ICD10	2	Displacement of internal fixation device of other bones	Complications of internal orthopedic prosth dev/grft	Complications Of Surgical And Medical Care, Not Elsewhere Classified
S12550G	ICD10	2	Oth traum displ spondylolysis of sixth cervcal vert, 7thG	Fracture of cervical vertebra and other parts of neck	Injuries To The Neck
Z554	ICD10	2	Educational maladjustment & discord w teachers & classmates	Problems related to education and literacy	Persons With Potential Health Hazards Related To Socioeconomic And Psychosocial Circumstances
H44113	ICD10	2	Panuveitis, bilateral	Disorders of globe	Disorders Of Vitreous Body And Globe
T8059XA	ICD10	2	Anaphylactic reaction due to other serum, initial encounter	Comp following infusion, transfusion and theraputc injection	Complications Of Surgical And Medical Care, Not Elsewhere Classified
S3732XD	ICD10	2	Contusion of urethra, subsequent encounter	Injury of urinary and pelvic organs	Injuries To The Abdomen, Lower Back, Lumbar Spine, Pelvis And External Genitals
B0869	ICD10	2	Other parapoxvirus infections	Oth viral infect with skin and mucous membrane lesions, NEC	Viral Infections Characterized By Skin And Mucous Membrane Lesions
S42111B	ICD10	2	Disp fx of body of scapula, right shoulder, init for opn fx	Fracture of shoulder and upper arm	Injuries To The Shoulder And Upper Arm
L03129	ICD10	2	Acute lymphangitis of unspecified part of limb	Cellulitis and acute lymphangitis	Infections Of The Skin And Subcutaneous Tissue
I70332	ICD10	2	Athscl unsp type bypass of the right leg w ulcer of calf	Atherosclerosis	Diseases Of Arteries, Arterioles And Capillaries
T22431A	ICD10	2	Corrosion of unsp degree of right upper arm, init encntr	Burn and corrosion of shldr/up lmb, except wrist and hand	Burns And Corrosions Of External Body Surface, Specified By Site
S65212D	ICD10	2	Laceration of superficial palmar arch of left hand, subs	Injury of blood vessels at wrist and hand level	Injuries To The Wrist, Hand And Fingers
S1264XD	ICD10	2	Type III traum spondylolysis of 7th cervcal vert, 7thD	Fracture of cervical vertebra and other parts of neck	Injuries To The Neck
Y37460A	ICD10	2	Milt op involving intentl restrict of air/airwy, milt, init	Military operations	Legal Intervention, Operations Of War, Military Operations, And Terrorism
V667XXA	ICD10	2	Person outsd hv veh inj in clsn w nonmtr veh in traf, init	Occupant of hv veh injured in collision w nonmtr vehicle	Occupant Of Heavy Transport Vehicle Injured In Transport Accident
T80A9XS	ICD10	2	Oth non-ABO incompat react d/t tranfs of bld/bld prod, sqla	Comp following infusion, transfusion and theraputc injection	Complications Of Surgical And Medical Care, Not Elsewhere Classified
T3692XS	ICD10	2	Poisoning by unsp systemic antibiotic, self-harm, sequela	Systemic antibiotics	Poisoning By, Adverse Effects Of And Underdosing Of Drugs, Medicaments And Biological Substances
S02401A	ICD10	2	Maxillary fracture, unsp, init encntr for closed fracture	Fracture of skull and facial bones	Injuries To The Head
S6980	ICD10	2	Oth injuries of unspecified wrist, hand and finger(s)	Other and unspecified injuries of wrist, hand and finger(s)	Injuries To The Wrist, Hand And Fingers
T2136XS	ICD10	2	Burn of third degree of male genital region, sequela	Burn and corrosion of trunk	Burns And Corrosions Of External Body Surface, Specified By Site
S83093D	ICD10	2	Other subluxation of unspecified patella, subs encntr	Dislocation and sprain of joints and ligaments of knee	Injuries To The Knee And Lower Leg
S161XXA	ICD10	2	Strain of muscle, fascia and tendon at neck level, init	Injury of muscle, fascia and tendon at neck level	Injuries To The Neck
S52344S	ICD10	2	Nondisp spiral fx shaft of radius, right arm, sequela	Fracture of forearm	Injuries To The Elbow And Forearm
M79659	ICD10	2	Pain in unspecified thigh	Other disorders of soft tissues	Other Soft Tissue Disorders
S63213	ICD10	2	Subluxation of MCP joint of left middle finger	Dislocation and sprain of joints and ligaments at wrs/hnd lv	Injuries To The Wrist, Hand And Fingers
S52031F	ICD10	2	Disp fx of olecran pro w intartic extn r ulna, 7thF	Fracture of forearm	Injuries To The Elbow And Forearm
G4030	ICD10	2	Generalized idiopathic epilepsy, not intractable	Epilepsy and recurrent seizures	Episodic And Paroxysmal Disorders
N258	ICD10	2	Oth disorders resulting from impaired renal tubular function	Disorders resulting from impaired renal tubular function	Other Disorders Of Kidney And Ureter
H53432	ICD10	2	Sector or arcuate defects, left eye	Visual disturbances	Visual Disturbances And Blindness
S52379	ICD10	2	Galeazzi's fracture of unspecified radius	Fracture of forearm	Injuries To The Elbow And Forearm
S35238S	ICD10	2	Other injury of inferior mesenteric artery, sequela	Inj blood vessels at abdomen, low back and pelvis level	Injuries To The Abdomen, Lower Back, Lumbar Spine, Pelvis And External Genitals
H33323	ICD10	2	Round hole, bilateral	Retinal detachments and breaks	Disorders Of Choroid And Retina
M1A10	ICD10	2	Lead-induced chronic gout, unspecified site	Gout	Inflammatory Polyarthropathies
L27	ICD10	2	Dermatitis due to substances taken internally	Dermatitis due to substances taken internally	Dermatitis And Eczema
T23531A	ICD10	2	Corros first deg mult right fngr (nail), not inc thumb, init	Burn and corrosion of wrist and hand	Burns And Corrosions Of External Body Surface, Specified By Site
S29022	ICD10	2	Laceration of muscle and tendon of back wall of thorax	Other and unspecified injuries of thorax	Injuries To The Thorax
S82432R	ICD10	2	Displ oblique fx shaft of l fibula, 7thR	Fracture of lower leg, including ankle	Injuries To The Knee And Lower Leg
D520	ICD10	2	Dietary folate deficiency anemia	Folate deficiency anemia	Nutritional Anemias
S89212G	ICD10	2	Sltr-haris Type I physl fx upr end l fibula, 7thG	Other and unspecified injuries of lower leg	Injuries To The Knee And Lower Leg
T5291XS	ICD10	2	Toxic effect of unsp organic solvent, accidental, sequela	Toxic effect of organic solvents	Toxic Effects Of Substances Chiefly Nonmedicinal As To Source
S92032A	ICD10	2	Displaced avulsion fx tuberosity of l calcaneus, init	Fracture of foot and toe, except ankle	Injuries To The Ankle And Foot
T461X5	ICD10	2	Adverse effect of calcium-channel blockers	Agents primarily affecting the cardiovascular system	Poisoning By, Adverse Effects Of And Underdosing Of Drugs, Medicaments And Biological Substances
T24119D	ICD10	2	Burn of first degree of unspecified thigh, subs encntr	Burn and corrosion of lower limb, except ankle and foot	Burns And Corrosions Of External Body Surface, Specified By Site
V4731XD	ICD10	2	Occup of SUV injured in clsn w statnry object nontraf, subs	Car occupant injured in collision w statnry object	Car Occupant Injured In Transport Accident
V859	ICD10	2	Occup of special construction vehicle injured nontraf	Occupant of special construct vehicle injured in trnsp acc	Other Land Transport Accidents
K036	ICD10	2	Deposits [accretions] on teeth	Other diseases of hard tissues of teeth	Diseases Of Oral Cavity And Salivary Glands
C43121	ICD10	2	Malignant melanoma of left upper eyelid, including canthus	Malignant melanoma of left upper eyelid, including canthus	Melanoma And Other Malignant Neoplasms Of Skin
K4010	ICD10	2	Bi inguinal hernia, w gangrene, not specified as recurrent	Inguinal hernia	Hernia
S65411S	ICD10	2	Laceration of blood vessel of right thumb, sequela	Injury of blood vessels at wrist and hand level	Injuries To The Wrist, Hand And Fingers
S12230D	ICD10	2	Unsp traum displ spondylolysis of 3rd cervcal vert, 7thD	Fracture of cervical vertebra and other parts of neck	Injuries To The Neck
V00898	ICD10	2	Other accident on other pedestrian conveyance	Pedestrian conveyance accident	Pedestrian Injured In Transport Accident
T405X4A	ICD10	2	Poisoning by cocaine, undetermined, initial encounter	Narcotics and psychodysleptics	Poisoning By, Adverse Effects Of And Underdosing Of Drugs, Medicaments And Biological Substances
T2160XD	ICD10	2	Corrosion of second degree of trunk, unsp site, subs encntr	Burn and corrosion of trunk	Burns And Corrosions Of External Body Surface, Specified By Site
S21421D	ICD10	2	Lac w fb of r bk wl of thorax w penet thoracic cavity, subs	Open wound of thorax	Injuries To The Thorax
V9300XA	ICD10	2	Burn due to localized fire on board merchant vessel, init	Oth injury due to acc on board wtrcrft, w/o acc to wtrcrft	Water Transport Accidents
D29	ICD10	2	Benign neoplasm of male genital organs	Benign neoplasm of male genital organs	Benign Neoplasms, Except Benign Neuroendocrine Tumors
S31010S	ICD10	2	Lac w/o fb of low back and pelv w/o penet retroperiton, sqla	Opn wnd abdomen, lower back, pelvis and external genitals	Injuries To The Abdomen, Lower Back, Lumbar Spine, Pelvis And External Genitals
I97622	ICD10	2	Postprocedural seroma of a circulatory system organ or structure following other procedure	Postprocedural seroma of a circulatory system organ or structure following other procedure	Other And Unspecified Disorders Of The Circulatory System
S21152	ICD10	2	Open bite of l frnt wl of thorax w/o penet thoracic cavity	Open wound of thorax	Injuries To The Thorax
H0413	ICD10	2	Lacrimal cyst	Disorders of lacrimal system	Disorders Of Eyelid, Lacrimal System And Orbit
K55041	ICD10	2	Focal (segmental) acute infarction of large intestine	Focal (segmental) acute infarction of large intestine	Other Diseases Of Intestines
S0912	ICD10	2	Laceration of muscle and tendon of head	Other and unspecified injuries of head	Injuries To The Head
Z87448	ICD10	2	Personal history of other diseases of urinary system	Personal history of other diseases and conditions	Persons With Potential Health Hazards Related To Family And Personal History And Certain Conditions Influencing Health Status
O294	ICD10	2	Spinal and epidural anesth induced headache during pregnancy	Complications of anesthesia during pregnancy	Other Maternal Disorders Predominantly Related To Pregnancy
S72415N	ICD10	2	Nondisp unsp condyle fx low end l femr, 7thN	Fracture of femur	Injuries To The Hip And Thigh
S42145G	ICD10	2	Nondisp fx of glenoid cav of scapula, l shldr, 7thG	Fracture of shoulder and upper arm	Injuries To The Shoulder And Upper Arm
L64	ICD10	2	Androgenic alopecia	Androgenic alopecia	Disorders Of Skin Appendages
F3181	ICD10	2	Bipolar II disorder	Bipolar disorder	Mood [Affective] Disorders
T465X1D	ICD10	2	Poisoning by oth antihypertn drugs, accidental, subs	Agents primarily affecting the cardiovascular system	Poisoning By, Adverse Effects Of And Underdosing Of Drugs, Medicaments And Biological Substances
S32039K	ICD10	2	Unsp fracture of third lum vertebra, subs for fx w nonunion	Fracture of lumbar spine and pelvis	Injuries To The Abdomen, Lower Back, Lumbar Spine, Pelvis And External Genitals
S0282XG	ICD10	2	Fracture of other specified skull and facial bones, left side, subsequent encounter for fracture with delayed healing	Fracture of other specified skull and facial bones, left side, subsequent encounter for fracture with delayed healing	Injuries To The Head
O8802	ICD10	2	Air embolism in childbirth	Obstetric embolism	Complications Predominantly Related To The Puerperium
T23142S	ICD10	2	Burn first deg mult left fingers (nail), inc thumb, sequela	Burn and corrosion of wrist and hand	Burns And Corrosions Of External Body Surface, Specified By Site
S06306	ICD10	2	Unsp focal TBI w LOC >24 hr w/o ret consc w surv	Intracranial injury	Injuries To The Head
S25112S	ICD10	2	Minor laceration of left innominate or subclav art, sequela	Injury of blood vessels of thorax	Injuries To The Thorax
S62201D	ICD10	2	Unsp fx first MC bone, right hand, subs for fx w routn heal	Fracture at wrist and hand level	Injuries To The Wrist, Hand And Fingers
S52044K	ICD10	2	Nondisp fx of coronoid pro of r ulna, 7thK	Fracture of forearm	Injuries To The Elbow And Forearm
T22691S	ICD10	2	Corros 2nd deg mul sites of r shldr/up lmb, ex wrs/hnd, sqla	Burn and corrosion of shldr/up lmb, except wrist and hand	Burns And Corrosions Of External Body Surface, Specified By Site
S532	ICD10	2	Traumatic rupture of radial collateral ligament	Dislocation and sprain of joints and ligaments of elbow	Injuries To The Elbow And Forearm
T8503XA	ICD10	2	Leakage of ventricular intracranial shunt, init	Complications of internal prosth dev/grft	Complications Of Surgical And Medical Care, Not Elsewhere Classified
S85001	ICD10	2	Unspecified injury of popliteal artery, right leg	Injury of blood vessels at lower leg level	Injuries To The Knee And Lower Leg
T82524A	ICD10	2	Displacement of infusion catheter, initial encounter	Complications of cardiac and vascular prosth dev/grft	Complications Of Surgical And Medical Care, Not Elsewhere Classified
K5180	ICD10	2	Other ulcerative colitis without complications	Ulcerative colitis	Noninfective Enteritis And Colitis
D32	ICD10	2	Benign neoplasm of meninges	Benign neoplasm of meninges	Benign Neoplasms, Except Benign Neuroendocrine Tumors
T71111	ICD10	2	Asphyxiation due to smothering under pillow, accidental	Asphyxiation	Other And Unspecified Effects Of External Causes
T23401D	ICD10	2	Corrosion of unsp degree of right hand, unsp site, subs	Burn and corrosion of wrist and hand	Burns And Corrosions Of External Body Surface, Specified By Site
H7381	ICD10	2	Atrophic flaccid tympanic membrane	Other disorders of tympanic membrane	Diseases Of Middle Ear And Mastoid
O36821	ICD10	2	Fetal anemia and thrombocytopenia, first trimester	Maternal care for other fetal problems	Maternal Care Related To The Fetus And Amniotic Cavity And Possible Delivery Problems
I269	ICD10	2	Pulmonary embolism without acute cor pulmonale	Pulmonary embolism	Pulmonary Heart Disease And Diseases Of Pulmonary Circulation
D6941	ICD10	2	Evans syndrome	Purpura and other hemorrhagic conditions	Coagulation Defects, Purpura And Other Hemorrhagic Conditions
S40242	ICD10	2	External constriction of left shoulder	Superficial injury of shoulder and upper arm	Injuries To The Shoulder And Upper Arm
F93	ICD10	2	Emotional disorders with onset specific to childhood	Emotional disorders with onset specific to childhood	Behavioral And Emotional Disorders With Onset Usually Occurring In Childhood And Adolescence
T24339D	ICD10	2	Burn of third degree of unspecified lower leg, subs encntr	Burn and corrosion of lower limb, except ankle and foot	Burns And Corrosions Of External Body Surface, Specified By Site
K5713	ICD10	2	Dvtrcli of sm int w/o perforation or abscess w bleeding	Diverticular disease of intestine	Other Diseases Of Intestines
S8253XQ	ICD10	2	Disp fx of med malleolus of unsp tibia, 7thQ	Fracture of lower leg, including ankle	Injuries To The Knee And Lower Leg
W16331S	ICD10	2	Fall into oth water striking wall causing drown, sequela	Fall, jump or diving into water	Slipping, Tripping, Stumbling And Falls
O99512	ICD10	2	Diseases of the resp sys comp pregnancy, second trimester	Oth maternal diseases classd elsw but compl preg/chldbrth	Other Obstetric Conditions, Not Elsewhere Classified
S72114C	ICD10	2	Nondisp fx of greater trochanter of r femr, 7thC	Fracture of femur	Injuries To The Hip And Thigh
M1A0111	ICD10	2	Idiopathic chronic gout, right shoulder, with tophus (tophi)	Gout	Inflammatory Polyarthropathies
S93521	ICD10	2	Sprain of metatarsophalangeal joint of right great toe	Disloc & sprain of joints & ligaments at ankl, ft & toe lev	Injuries To The Ankle And Foot
S480	ICD10	2	Traumatic amputation at shoulder joint	Traumatic amputation of shoulder and upper arm	Injuries To The Shoulder And Upper Arm
Z30	ICD10	2	Encounter for contraceptive management	Encounter for contraceptive management	Persons Encountering Health Services In Circumstances Related To Reproduction
C44622	ICD10	2	Squamous cell carcinoma skin/ right upper limb, inc shoulder	Other and unspecified malignant neoplasm of skin	Melanoma And Other Malignant Neoplasms Of Skin
S65211A	ICD10	2	Laceration of superficial palmar arch of right hand, init	Injury of blood vessels at wrist and hand level	Injuries To The Wrist, Hand And Fingers
S62143A	ICD10	2	Disp fx of body of hamate bone, unsp wrist, init for clos fx	Fracture at wrist and hand level	Injuries To The Wrist, Hand And Fingers
S838X2S	ICD10	2	Sprain of other specified parts of left knee, sequela	Dislocation and sprain of joints and ligaments of knee	Injuries To The Knee And Lower Leg
T63693D	ICD10	2	Toxic eff of cntct w oth venom marine animals, asslt, subs	Toxic effect of contact with venomous animals and plants	Toxic Effects Of Substances Chiefly Nonmedicinal As To Source
H0102A	ICD10	2	Squamous blepharitis right eye, upper and lower eyelids	Squamous blepharitis right eye, upper and lower eyelids	Disorders Of Eyelid, Lacrimal System And Orbit
S62113	ICD10	2	Displaced fracture of triquetrum bone, unspecified wrist	Fracture at wrist and hand level	Injuries To The Wrist, Hand And Fingers
Z77028	ICD10	2	Contact w and exposure to oth hazardous aromatic compounds	Oth contact w and (suspected) exposures hazardous to health	Persons With Potential Health Hazards Related To Family And Personal History And Certain Conditions Influencing Health Status
S42121D	ICD10	2	Disp fx of acromial pro, r shldr, subs for fx w routn heal	Fracture of shoulder and upper arm	Injuries To The Shoulder And Upper Arm
S53121D	ICD10	2	Posterior subluxation of right ulnohumeral joint, subs	Dislocation and sprain of joints and ligaments of elbow	Injuries To The Elbow And Forearm
V350XXS	ICD10	2	Driver of 3-whl mv inj in clsn w rail trn/veh nontraf, sqla	Occupant of 3-whl mv injured in collision w rail trn/veh	Occupant Of Three-Wheeled Motor Vehicle Injured In Transport Accident
N800	ICD10	2	Endometriosis of uterus	Endometriosis	Noninflammatory Disorders Of Female Genital Tract
T2023XA	ICD10	2	Burn of second degree of chin, initial encounter	Burn and corrosion of head, face, and neck	Burns And Corrosions Of External Body Surface, Specified By Site
S52362R	ICD10	2	Displ seg fx shaft of rad, l arm, 7thR	Fracture of forearm	Injuries To The Elbow And Forearm
S79111S	ICD10	2	Sltr-haris Type I physeal fx lower end of r femur, sequela	Other and unspecified injuries of hip and thigh	Injuries To The Hip And Thigh
T23371S	ICD10	2	Burn of third degree of right wrist, sequela	Burn and corrosion of wrist and hand	Burns And Corrosions Of External Body Surface, Specified By Site
Z7982	ICD10	2	Long term (current) use of aspirin	Long term (current) drug therapy	Persons With Potential Health Hazards Related To Family And Personal History And Certain Conditions Influencing Health Status
M21262	ICD10	2	Flexion deformity, left knee	Other acquired deformities of limbs	Other Joint Disorders
C4A0	ICD10	2	Merkel cell carcinoma of lip	Other and unspecified malignant neoplasm of skin	Melanoma And Other Malignant Neoplasms Of Skin
S72426J	ICD10	2	Nondisp fx of lateral condyle of unsp femr, 7thJ	Fracture of femur	Injuries To The Hip And Thigh
S82266C	ICD10	2	Nondisp seg fx shaft of unsp tibia, 7thC	Fracture of lower leg, including ankle	Injuries To The Knee And Lower Leg
S62324S	ICD10	2	Disp fx of shaft of fourth MC bone, right hand, sequela	Fracture at wrist and hand level	Injuries To The Wrist, Hand And Fingers
T5292XS	ICD10	2	Toxic effect of unsp organic solvent, self-harm, sequela	Toxic effect of organic solvents	Toxic Effects Of Substances Chiefly Nonmedicinal As To Source
Z820	ICD10	2	Family history of epilepsy and oth dis of the nervous sys	Fam hx of certain disabil & chr dis (leading to disablement)	Persons With Potential Health Hazards Related To Family And Personal History And Certain Conditions Influencing Health Status
S76092	ICD10	2	Oth injury of muscle, fascia and tendon of left hip	Injury of muscle, fascia and tendon at hip and thigh level	Injuries To The Hip And Thigh
M24219	ICD10	2	Disorder of ligament, unspecified shoulder	Other specific joint derangements	Other Joint Disorders
S35495D	ICD10	2	Other specified injury of left renal vein, subs encntr	Inj blood vessels at abdomen, low back and pelvis level	Injuries To The Abdomen, Lower Back, Lumbar Spine, Pelvis And External Genitals
S01412S	ICD10	2	Laceration w/o fb of left cheek and TMJ area, sequela	Open wound of head	Injuries To The Head
Y3639	ICD10	2	War operations involving oth fire/hot subst	Operations of war	Legal Intervention, Operations Of War, Military Operations, And Terrorism
S52335	ICD10	2	Nondisplaced oblique fracture of shaft of left radius	Fracture of forearm	Injuries To The Elbow And Forearm
S0192XD	ICD10	2	Laceration w foreign body of unsp part of head, subs encntr	Open wound of head	Injuries To The Head
S32059	ICD10	2	Unspecified fracture of fifth lumbar vertebra	Fracture of lumbar spine and pelvis	Injuries To The Abdomen, Lower Back, Lumbar Spine, Pelvis And External Genitals
T23719S	ICD10	2	Corrosion of third degree of unsp thumb (nail), sequela	Burn and corrosion of wrist and hand	Burns And Corrosions Of External Body Surface, Specified By Site
I428	ICD10	2	Other cardiomyopathies	Cardiomyopathy	Other Forms Of Heart Disease
S72131G	ICD10	2	Displ apophyseal fx r femur, subs for clos fx w delay heal	Fracture of femur	Injuries To The Hip And Thigh
S72092S	ICD10	2	Other fracture of head and neck of left femur, sequela	Fracture of femur	Injuries To The Hip And Thigh
V767	ICD10	2	Person outside bus injured in clsn w nonmtr vehicle in traf	Bus occupant injured in collision with oth nonmotor vehicle	Bus Occupant Injured In Transport Accident
N6313	ICD10	2	Unspecified lump in the right breast, lower outer quadrant	Unspecified lump in the right breast, lower outer quadrant	Disorders Of Breast
V8653	ICD10	2	Driver of dune buggy injured in nontraffic accident	Occ off-road veh injured transp acc	Other Land Transport Accidents
S3821	ICD10	2	Traumatic amputation of female external genital organs	Crush inj & traum amp of abd,low back, pelv & extrn genitals	Injuries To The Abdomen, Lower Back, Lumbar Spine, Pelvis And External Genitals
V2950XS	ICD10	2	Mtrcy passenger injured in clsn w unsp mv in traf, sequela	Motorcycle rider injured in oth and unsp transport accidents	Motorcycle Rider Injured In Transport Accident
T63624A	ICD10	2	Toxic effect of contact w oth jellyfish, undetermined, init	Toxic effect of contact with venomous animals and plants	Toxic Effects Of Substances Chiefly Nonmedicinal As To Source
V039	ICD10	2	Pedestrian injured pick-up truck, pick-up truck or van, unsp	Pedestrian injured in collision w car, pick-up truck or van	Pedestrian Injured In Transport Accident
S73034	ICD10	2	Other anterior dislocation of right hip	Dislocation and sprain of joint and ligaments of hip	Injuries To The Hip And Thigh
O335XX9	ICD10	2	Matern care for disproprtn due to unusually large fetus, oth	Maternal care for disproportion	Maternal Care Related To The Fetus And Amniotic Cavity And Possible Delivery Problems
S42482A	ICD10	2	Torus fracture of lower end of left humerus, init	Fracture of shoulder and upper arm	Injuries To The Shoulder And Upper Arm
S52221M	ICD10	2	Displ transverse fx shaft of r ulna, 7thM	Fracture of forearm	Injuries To The Elbow And Forearm
H34	ICD10	2	Retinal vascular occlusions	Retinal vascular occlusions	Disorders Of Choroid And Retina
O2241	ICD10	2	Hemorrhoids in pregnancy, first trimester	Venous complications and hemorrhoids in pregnancy	Other Maternal Disorders Predominantly Related To Pregnancy
H35139	ICD10	2	Retinopathy of prematurity, stage 2, unspecified eye	Other retinal disorders	Disorders Of Choroid And Retina
S72409B	ICD10	2	Unsp fx lower end of unsp femur, init for opn fx type I/2	Fracture of femur	Injuries To The Hip And Thigh
M7041	ICD10	2	Prepatellar bursitis, right knee	Soft tissue disorders related to use, overuse and pressure	Other Soft Tissue Disorders
H10523	ICD10	2	Angular blepharoconjunctivitis, bilateral	Conjunctivitis	Disorders Of Conjunctiva
D0311	ICD10	2	Melanoma in situ of right eyelid, including canthus	Melanoma in situ	In Situ Neoplasms
V742	ICD10	2	Person outside bus injured in collision w hv veh nontraf	Bus occupant injured in collision w hv veh	Bus Occupant Injured In Transport Accident
S30844	ICD10	2	External constriction of vagina and vulva	Superfic inj abdomen, low back, pelvis and external genitals	Injuries To The Abdomen, Lower Back, Lumbar Spine, Pelvis And External Genitals
O360129	ICD10	2	Maternal care for anti-D antibodies, second trimester, oth	Maternal care for other fetal problems	Maternal Care Related To The Fetus And Amniotic Cavity And Possible Delivery Problems
M70	ICD10	2	Soft tissue disorders related to use, overuse and pressure	Soft tissue disorders related to use, overuse and pressure	Other Soft Tissue Disorders
S90559A	ICD10	2	Superficial foreign body, unspecified ankle, init encntr	Superficial injury of ankle, foot and toes	Injuries To The Ankle And Foot
S56415A	ICD10	2	Strain extensor musc/fasc/tend r rng fngr at forarm lv, init	Injury of muscle, fascia and tendon at forearm level	Injuries To The Elbow And Forearm
G96	ICD10	2	Other disorders of central nervous system	Other disorders of central nervous system	Other Disorders Of The Nervous System
S12391D	ICD10	2	Oth nondisp fx of 4th cervcal vert, subs for fx w routn heal	Fracture of cervical vertebra and other parts of neck	Injuries To The Neck
S82202R	ICD10	2	Unsp fx shaft of l tibia, 7thR	Fracture of lower leg, including ankle	Injuries To The Knee And Lower Leg
S62666P	ICD10	2	Nondisp fx of dist phalanx of r lit fngr, 7thP	Fracture at wrist and hand level	Injuries To The Wrist, Hand And Fingers
S31153D	ICD10	2	Open bite of abd wall, right low q w/o penet perit cav, subs	Opn wnd abdomen, lower back, pelvis and external genitals	Injuries To The Abdomen, Lower Back, Lumbar Spine, Pelvis And External Genitals
T23551S	ICD10	2	Corrosion of first degree of right palm, sequela	Burn and corrosion of wrist and hand	Burns And Corrosions Of External Body Surface, Specified By Site
S72021G	ICD10	2	Disp fx of epiphy (separation) (upper) of r femr, 7thG	Fracture of femur	Injuries To The Hip And Thigh
S52299K	ICD10	2	Oth fx shaft of unsp ulna, subs for clos fx w nonunion	Fracture of forearm	Injuries To The Elbow And Forearm
S79119	ICD10	2	Sltr-haris Type I physeal fx lower end of unsp femur	Other and unspecified injuries of hip and thigh	Injuries To The Hip And Thigh
S8325	ICD10	2	Bucket-handle tear of lateral meniscus, current injury	Dislocation and sprain of joints and ligaments of knee	Injuries To The Knee And Lower Leg
A000	ICD10	2	Cholera due to Vibrio cholerae 01, biovar cholerae	Cholera	Intestinal Infectious Diseases
M08859	ICD10	2	Other juvenile arthritis, unspecified hip	Juvenile arthritis	Inflammatory Polyarthropathies
R82993	ICD10	2	Hyperuricoscuria	Hyperuricoscuria	Abnormal Findings On Examination Of Urine, Without Diagnosis
T22799D	ICD10	2	Corros 3rd deg mu sites of shldr/up lmb, ex wrs/hnd, subs	Burn and corrosion of shldr/up lmb, except wrist and hand	Burns And Corrosions Of External Body Surface, Specified By Site
M75101	ICD10	2	Unsp rotatr-cuff tear/ruptr of right shoulder, not trauma	Shoulder lesions	Other Soft Tissue Disorders
S68613	ICD10	2	Complete traumatic trnsphal amputation of l mid finger	Traumatic amputation of wrist, hand and fingers	Injuries To The Wrist, Hand And Fingers
T622X2A	ICD10	2	Toxic effect of ingested (parts of) plant(s), slf-hrm, init	Toxic effect of other noxious substances eaten as food	Toxic Effects Of Substances Chiefly Nonmedicinal As To Source
T8639	ICD10	2	Other complications of heart-lung transplant	Complications of transplanted organs and tissue	Complications Of Surgical And Medical Care, Not Elsewhere Classified
S1201XG	ICD10	2	Stable burst fx first cervcal vert, subs for fx w delay heal	Fracture of cervical vertebra and other parts of neck	Injuries To The Neck
S56012	ICD10	2	Strain of flexor musc/fasc/tend left thumb at forearm level	Injury of muscle, fascia and tendon at forearm level	Injuries To The Elbow And Forearm
S62618S	ICD10	2	Disp fx of proximal phalanx of other finger, sequela	Fracture at wrist and hand level	Injuries To The Wrist, Hand And Fingers
S62618	ICD10	2	Displaced fracture of proximal phalanx of other finger	Fracture at wrist and hand level	Injuries To The Wrist, Hand And Fingers
S15309D	ICD10	2	Unsp injury of unsp internal jugular vein, subs encntr	Injury of blood vessels at neck level	Injuries To The Neck
S72426A	ICD10	2	Nondisp fx of lateral condyle of unsp femur, init	Fracture of femur	Injuries To The Hip And Thigh
V9789XD	ICD10	2	Oth air transport accidents, not elsewhere classified, subs	Other specified air transport accidents	Air And Space Transport Accidents
T83590S	ICD10	2	Infection and inflammatory reaction due to implanted urinary neurostimulation device, sequela	Infection and inflammatory reaction due to implanted urinary neurostimulation device, sequela	Complications Of Surgical And Medical Care, Not Elsewhere Classified
V0309	ICD10	2	Pedestrian w convey injured pick-up truck, pk-up/van nontraf	Pedestrian injured in collision w car, pick-up truck or van	Pedestrian Injured In Transport Accident
S061X5	ICD10	2	Traumatic cerebral edema w LOC >24 hr w ret consc lev	Intracranial injury	Injuries To The Head
S62145	ICD10	2	Nondisplaced fracture of body of hamate bone, left wrist	Fracture at wrist and hand level	Injuries To The Wrist, Hand And Fingers
T457X3A	ICD10	2	Poisn by anticoag antag, vit K and oth coag, assault, init	Primarily systemic and hematological agents, NEC	Poisoning By, Adverse Effects Of And Underdosing Of Drugs, Medicaments And Biological Substances
T401X4S	ICD10	2	Poisoning by heroin, undetermined, sequela	Narcotics and psychodysleptics	Poisoning By, Adverse Effects Of And Underdosing Of Drugs, Medicaments And Biological Substances
S62646D	ICD10	2	Nondisp fx of prox phalanx of r lit fngr, 7thD	Fracture at wrist and hand level	Injuries To The Wrist, Hand And Fingers
S93124D	ICD10	2	Dislocation of MTP joint of right lesser toe(s), subs	Disloc & sprain of joints & ligaments at ankl, ft & toe lev	Injuries To The Ankle And Foot
T84624D	ICD10	2	Infect/inflm reaction due to int fix of right fibula, subs	Complications of internal orthopedic prosth dev/grft	Complications Of Surgical And Medical Care, Not Elsewhere Classified
S60451D	ICD10	2	Superficial foreign body of left index finger, subs encntr	Superficial injury of wrist, hand and fingers	Injuries To The Wrist, Hand And Fingers
S0265XK	ICD10	2	Fracture of angle of mandible, subs for fx w nonunion	Fracture of skull and facial bones	Injuries To The Head
A507	ICD10	2	Late congenital syphilis, unspecified	Congenital syphilis	Infections With A Predominantly Sexual Mode Of Transmission
S52559R	ICD10	2	Oth extrartic fx low end unsp rad, 7thR	Fracture of forearm	Injuries To The Elbow And Forearm
S56321	ICD10	2	Lacerat extn/abdr musc/fasc/tend of right thumb at forarm lv	Injury of muscle, fascia and tendon at forearm level	Injuries To The Elbow And Forearm
O3130X3	ICD10	2	Cont preg aft elctv fetl rdct of 1 fts or more,unsp tri,fts3	Complications specific to multiple gestation	Maternal Care Related To The Fetus And Amniotic Cavity And Possible Delivery Problems
H401290	ICD10	2	Low-tension glaucoma, unspecified eye, stage unspecified	Glaucoma	Glaucoma
S82223N	ICD10	2	Displ transverse fx shaft of unsp tibia, 7thN	Fracture of lower leg, including ankle	Injuries To The Knee And Lower Leg
H3333	ICD10	2	Multiple defects of retina without detachment	Retinal detachments and breaks	Disorders Of Choroid And Retina
M2001	ICD10	2	Mallet finger	Acquired deformities of fingers and toes	Other Joint Disorders
O3491	ICD10	2	Maternal care for abnlt of pelvic organ, unsp, first tri	Maternal care for abnormality of pelvic organs	Maternal Care Related To The Fetus And Amniotic Cavity And Possible Delivery Problems
S72026D	ICD10	2	Nondisp fx of epiphy (separation) (upper) of unsp femr, 7thD	Fracture of femur	Injuries To The Hip And Thigh
T50994	ICD10	2	Poisoning by oth drug/meds/biol subst, undetermined	Diuretics and oth and unsp drug/meds/biol subst	Poisoning By, Adverse Effects Of And Underdosing Of Drugs, Medicaments And Biological Substances
J16	ICD10	2	Pneumonia due to oth infectious organisms, NEC	Pneumonia due to oth infectious organisms, NEC	Influenza And Pneumonia
S85909D	ICD10	2	Unsp inj unsp blood vess at lower leg level, unsp leg, subs	Injury of blood vessels at lower leg level	Injuries To The Knee And Lower Leg
V702XXD	ICD10	2	Person outside bus injured in clsn w ped/anml nontraf, subs	Bus occupant injured in collision with pedestrian or animal	Bus Occupant Injured In Transport Accident
M11242	ICD10	2	Other chondrocalcinosis, left hand	Polyosteoarthritis	Osteoarthritis
S93333A	ICD10	2	Other subluxation of unspecified foot, initial encounter	Disloc & sprain of joints & ligaments at ankl, ft & toe lev	Injuries To The Ankle And Foot
V2960	ICD10	2	Unsp motorcycle rider injured in collision w unsp mv in traf	Motorcycle rider injured in oth and unsp transport accidents	Motorcycle Rider Injured In Transport Accident
Q771	ICD10	2	Thanatophoric short stature	Osteochndrdys w defects of growth of tubular bones and spine	Congenital Malformations And Deformations Of The Musculoskeletal System
T85510A	ICD10	2	Breakdown (mechanical) of bile duct prosthesis, init encntr	Complications of internal prosth dev/grft	Complications Of Surgical And Medical Care, Not Elsewhere Classified
O9961	ICD10	2	Diseases of the digestive system complicating pregnancy	Oth maternal diseases classd elsw but compl preg/chldbrth	Other Obstetric Conditions, Not Elsewhere Classified
S41029S	ICD10	2	Laceration with foreign body of unsp shoulder, sequela	Open wound of shoulder and upper arm	Injuries To The Shoulder And Upper Arm
S52046F	ICD10	2	Nondisp fx of coronoid pro of unsp ulna, 7thF	Fracture of forearm	Injuries To The Elbow And Forearm
S20311S	ICD10	2	Abrasion of right front wall of thorax, sequela	Superficial injury of thorax	Injuries To The Thorax
S49121D	ICD10	2	Sltr-haris Type II physl fx low end humer, r arm, 7thD	Other and unspecified injuries of shoulder and upper arm	Injuries To The Shoulder And Upper Arm
H4032X2	ICD10	2	Glaucoma secondary to eye trauma, left eye, moderate stage	Glaucoma	Glaucoma
S21341A	ICD10	2	Pnctr w fb of r frnt wl of thorax w penet thor cavity, init	Open wound of thorax	Injuries To The Thorax
S01322D	ICD10	2	Laceration with foreign body of left ear, subs encntr	Open wound of head	Injuries To The Head
M0570	ICD10	2	Rheu arthritis w rheu factor of unsp site w/o org/sys involv	Rheumatoid arthritis with rheumatoid factor	Inflammatory Polyarthropathies
F642	ICD10	2	Gender identity disorder of childhood	Gender identity disorders	Disorders Of Adult Personality And Behavior
S52614J	ICD10	2	Nondisp fx of r ulna styloid pro, 7thJ	Fracture of forearm	Injuries To The Elbow And Forearm
S35218S	ICD10	2	Other injury of celiac artery, sequela	Inj blood vessels at abdomen, low back and pelvis level	Injuries To The Abdomen, Lower Back, Lumbar Spine, Pelvis And External Genitals
T541X1D	ICD10	2	Toxic effect of corrosive organic compounds, acc, subs	Toxic effect of corrosive substances	Toxic Effects Of Substances Chiefly Nonmedicinal As To Source
S37041A	ICD10	2	Minor laceration of right kidney, initial encounter	Injury of urinary and pelvic organs	Injuries To The Abdomen, Lower Back, Lumbar Spine, Pelvis And External Genitals
T618X4A	ICD10	2	Toxic effect of other seafood, undetermined, init encntr	Toxic effect of noxious substances eaten as seafood	Toxic Effects Of Substances Chiefly Nonmedicinal As To Source
Q6650	ICD10	2	Congenital pes planus, unspecified foot	Congenital deformities of feet	Congenital Malformations And Deformations Of The Musculoskeletal System
T481	ICD10	2	Skeletal muscle relaxants	Agents prim act on smooth and skeletal musc and the resp sys	Poisoning By, Adverse Effects Of And Underdosing Of Drugs, Medicaments And Biological Substances
S0420	ICD10	2	Injury of trochlear nerve, unspecified side	Injury of cranial nerve	Injuries To The Head
S59231A	ICD10	2	Sltr-haris Type III physl fx lower end rad, right arm, init	Other and unspecified injuries of elbow and forearm	Injuries To The Elbow And Forearm
S63263D	ICD10	2	Dislocation of MCP joint of left middle finger, subs	Dislocation and sprain of joints and ligaments at wrs/hnd lv	Injuries To The Wrist, Hand And Fingers
T2541	ICD10	2	Corrosion of unspecified degree of ankle	Burn and corrosion of ankle and foot	Burns And Corrosions Of External Body Surface, Specified By Site
S3909	ICD10	2	Inj musc/fasc/tend abdomen, lower back and pelvis	Oth & unsp injuries of abd, low back, pelv & extrn genitals	Injuries To The Abdomen, Lower Back, Lumbar Spine, Pelvis And External Genitals
M61561	ICD10	2	Other ossification of muscle, right lower leg	Calcification and ossification of muscle	Disorders Of Muscles
S93334D	ICD10	2	Other dislocation of right foot, subsequent encounter	Disloc & sprain of joints & ligaments at ankl, ft & toe lev	Injuries To The Ankle And Foot
W201	ICD10	2	Struck by object due to collapse of building	Struck by thrown, projected or falling object	Exposure To Inanimate Mechanical Forces
S82435Q	ICD10	2	Nondisp oblique fx shaft of l fibula, 7thQ	Fracture of lower leg, including ankle	Injuries To The Knee And Lower Leg
M41129	ICD10	2	Adolescent idiopathic scoliosis, site unspecified	Scoliosis	Deforming Dorsopathies
C7640	ICD10	2	Malignant neoplasm of unspecified upper limb	Secondary malignant neoplasm of other and unspecified sites	Malignant Neoplasms Of Ill-Defined, Other Secondary And Unspecified Sites
M948X9	ICD10	2	Other specified disorders of cartilage, unspecified sites	Other disorders of cartilage	Chondropathies
O4101X5	ICD10	2	Oligohydramnios, first trimester, fetus 5	Other disorders of amniotic fluid and membranes	Maternal Care Related To The Fetus And Amniotic Cavity And Possible Delivery Problems
W1800XD	ICD10	2	Striking against unsp object w subsequent fall, subs encntr	Other slipping, tripping and stumbling and falls	Slipping, Tripping, Stumbling And Falls
H40043	ICD10	2	Steroid responder, bilateral	Glaucoma	Glaucoma
F1026	ICD10	2	Alcohol depend w alcoh-induce persisting amnestic disorder	Alcohol related disorders	Mental And Behavioral Disorders Due To Psychoactive Substance Use
T375X6A	ICD10	2	Underdosing of antiviral drugs, initial encounter	Systemic anti- infectives and antiparasitics	Poisoning By, Adverse Effects Of And Underdosing Of Drugs, Medicaments And Biological Substances
S82251E	ICD10	2	Displ commnt fx shaft of r tibia, 7thE	Fracture of lower leg, including ankle	Injuries To The Knee And Lower Leg
C8317	ICD10	2	Mantle cell lymphoma, spleen	Non-follicular lymphoma	Malignant Neoplasms Of Lymphoid, Hematopoietic And Related Tissue
T84060S	ICD10	2	Wear of artic bearing surface of int prosth r hip jt, sqla	Complications of internal orthopedic prosth dev/grft	Complications Of Surgical And Medical Care, Not Elsewhere Classified
A522	ICD10	2	Asymptomatic neurosyphilis	Late syphilis	Infections With A Predominantly Sexual Mode Of Transmission
S92045A	ICD10	2	Nondisplaced oth fracture of tuberosity of l calcaneus, init	Fracture of foot and toe, except ankle	Injuries To The Ankle And Foot
K55022	ICD10	2	Diffuse acute infarction of small intestine	Diffuse acute infarction of small intestine	Other Diseases Of Intestines
K257	ICD10	2	Chronic gastric ulcer without hemorrhage or perforation	Gastric ulcer	Diseases Of Esophagus, Stomach And Duodenum
S61529D	ICD10	2	Laceration with foreign body of unsp wrist, subs encntr	Open wound of wrist, hand and fingers	Injuries To The Wrist, Hand And Fingers
V4752XA	ICD10	2	Driver of car injured in clsn w statnry object in traf, init	Car occupant injured in collision w statnry object	Car Occupant Injured In Transport Accident
V664XXS	ICD10	2	Prsn brd/alit hv veh inj in clsn w nonmtr vehicle, sequela	Occupant of hv veh injured in collision w nonmtr vehicle	Occupant Of Heavy Transport Vehicle Injured In Transport Accident
S32111B	ICD10	2	Minimally displaced Zone I fx sacrum, init for opn fx	Fracture of lumbar spine and pelvis	Injuries To The Abdomen, Lower Back, Lumbar Spine, Pelvis And External Genitals
S14152S	ICD10	2	Oth incomplete lesion at C2, sequela	Injury of nerves and spinal cord at neck level	Injuries To The Neck
T84093D	ICD10	2	Mech compl of internal left knee prosthesis, subs encntr	Complications of internal orthopedic prosth dev/grft	Complications Of Surgical And Medical Care, Not Elsewhere Classified
I469	ICD10	2	Cardiac arrest, cause unspecified	Cardiac arrest	Other Forms Of Heart Disease
S01552D	ICD10	2	Open bite of oral cavity, subsequent encounter	Open wound of head	Injuries To The Head
S72019D	ICD10	2	Unsp intracap fx unsp femur, subs for clos fx w routn heal	Fracture of femur	Injuries To The Hip And Thigh
Q762	ICD10	2	Congenital spondylolisthesis	Congenital malformations of spine and bony thorax	Congenital Malformations And Deformations Of The Musculoskeletal System
O23592	ICD10	2	Infection oth prt genitl trct in pregnancy, second trimester	Infections of genitourinary tract in pregnancy	Other Maternal Disorders Predominantly Related To Pregnancy
T85628D	ICD10	2	Displacement of internal prosth dev/grft, subs	Complications of internal prosth dev/grft	Complications Of Surgical And Medical Care, Not Elsewhere Classified
O3122X2	ICD10	2	Cont preg aft uterin dth of one fetus or more, 2nd tri, fts2	Complications specific to multiple gestation	Maternal Care Related To The Fetus And Amniotic Cavity And Possible Delivery Problems
T24519D	ICD10	2	Corrosion of first degree of unspecified thigh, subs encntr	Burn and corrosion of lower limb, except ankle and foot	Burns And Corrosions Of External Body Surface, Specified By Site
S92302S	ICD10	2	Fracture of unsp metatarsal bone(s), left foot, sequela	Fracture of foot and toe, except ankle	Injuries To The Ankle And Foot
M1A20X1	ICD10	2	Drug-induced chronic gout, unspecified site, with tophus	Other crystal arthropathies	Inflammatory Polyarthropathies
N35814	ICD10	2	Other anterior urethral stricture, male, anterior	Other anterior urethral stricture, male, anterior	Other Diseases Of The Urinary System
Y386X1A	ICD10	2	Terrorism w biolg weapons, publ sfty offcl injured, init	Terrorism	Legal Intervention, Operations Of War, Military Operations, And Terrorism
S63655	ICD10	2	Sprain of metacarpophalangeal joint of left ring finger	Dislocation and sprain of joints and ligaments at wrs/hnd lv	Injuries To The Wrist, Hand And Fingers
S55802D	ICD10	2	Unsp injury of blood vessels at forarm lv, left arm, subs	Injury of blood vessels at forearm level	Injuries To The Elbow And Forearm
S12251K	ICD10	2	Oth traum nondisp spondylolysis of 3rd cervcal vert, 7thK	Fracture of cervical vertebra and other parts of neck	Injuries To The Neck
S62667S	ICD10	2	Nondisp fx of distal phalanx of left little finger, sequela	Fracture at wrist and hand level	Injuries To The Wrist, Hand And Fingers
S72066K	ICD10	2	Nondisp artic fx head of unsp femr, 7thK	Fracture of femur	Injuries To The Hip And Thigh
T4146XA	ICD10	2	Underdosing of unspecified anesthetics, initial encounter	Anesthetics and therapeutic gases	Poisoning By, Adverse Effects Of And Underdosing Of Drugs, Medicaments And Biological Substances
T82128S	ICD10	2	Displacement of other cardiac electronic device, sequela	Complications of cardiac and vascular prosth dev/grft	Complications Of Surgical And Medical Care, Not Elsewhere Classified
V859XXD	ICD10	2	Occup of special construction vehicle injured nontraf, subs	Occupant of special construct vehicle injured in trnsp acc	Other Land Transport Accidents
S32309	ICD10	2	Unspecified fracture of unspecified ilium	Fracture of lumbar spine and pelvis	Injuries To The Abdomen, Lower Back, Lumbar Spine, Pelvis And External Genitals
S56422S	ICD10	2	Lacerat extn musc/fasc/tend l idx fngr at forarm lv, sequela	Injury of muscle, fascia and tendon at forearm level	Injuries To The Elbow And Forearm
H44432	ICD10	2	Hypotony of eye due to other ocular disorders, left eye	Disorders of globe	Disorders Of Vitreous Body And Globe
S25122S	ICD10	2	Major laceration of left innominate or subclav art, sequela	Injury of blood vessels of thorax	Injuries To The Thorax
W370XXS	ICD10	2	Explosion of bicycle tire, sequela	Explosion and rupture of pressurized tire, pipe or hose	Exposure To Inanimate Mechanical Forces
M13129	ICD10	2	Monoarthritis, not elsewhere classified, unspecified elbow	Chronic gout	Inflammatory Polyarthropathies
H21233	ICD10	2	Degeneration of iris (pigmentary), bilateral	Other disorders of iris and ciliary body	Disorders Of Sclera, Cornea, Iris And Ciliary Body
N474	ICD10	2	Benign cyst of prepuce	Disorders of prepuce	Diseases Of Male Genital Organs
T8029XS	ICD10	2	Infct fol oth infusion, tranfs and theraputc inject, sequela	Comp following infusion, transfusion and theraputc injection	Complications Of Surgical And Medical Care, Not Elsewhere Classified
T71133D	ICD10	2	Asphyx due to being trapped in bed linens, assault, subs	Asphyxiation	Other And Unspecified Effects Of External Causes
M84573A	ICD10	2	Path fracture in neoplastic disease, unsp ankle, init	Disorder of continuity of bone	Disorders Of Bone Density And Structure
W01110A	ICD10	2	Fall same lev from slip/trip w strk agnst sharp glass, init	Fall on same level from slipping, tripping and stumbling	Slipping, Tripping, Stumbling And Falls
T46901	ICD10	2	Poisoning by unsp agents aff the cardiovasc sys, accidental	Agents primarily affecting the cardiovascular system	Poisoning By, Adverse Effects Of And Underdosing Of Drugs, Medicaments And Biological Substances
S62514G	ICD10	2	Nondisp fx of prox phalanx of r thm, 7thG	Fracture at wrist and hand level	Injuries To The Wrist, Hand And Fingers
S96201	ICD10	2	Unsp injury of intrinsic msl/tnd at ank/ft level, right foot	Injury of muscle and tendon at ankle and foot level	Injuries To The Ankle And Foot
S55202A	ICD10	2	Unsp injury of vein at forearm level, left arm, init encntr	Injury of blood vessels at forearm level	Injuries To The Elbow And Forearm
S11029A	ICD10	2	Unspecified open wound of trachea, initial encounter	Open wound of neck	Injuries To The Neck
C4022	ICD10	2	Malignant neoplasm of long bones of left lower limb	Malignant neoplasm of bone and articular cartilage of limbs	Malignant Neoplasms Of Bone And Articular Cartilage
K8019	ICD10	2	Calculus of gallbladder w oth cholecystitis with obstruction	Cholelithiasis	Disorders Of Gallbladder, Biliary Tract And Pancreas
S27893D	ICD10	2	Laceration of oth intrathoracic organs, subs encntr	Injury of other and unspecified intrathoracic organs	Injuries To The Thorax
S8262XJ	ICD10	2	Disp fx of lateral malleolus of l fibula, 7thJ	Fracture of lower leg, including ankle	Injuries To The Knee And Lower Leg
M86472	ICD10	2	Chronic osteomyelitis w draining sinus, left ankle and foot	Osteomyelitis	Other Osteopathies
M20011	ICD10	2	Mallet finger of right finger(s)	Acquired deformities of fingers and toes	Other Joint Disorders
J431	ICD10	2	Panlobular emphysema	Emphysema	Chronic Lower Respiratory Diseases
W2212XA	ICD10	2	Strike/struck by front passenger side auto airbag, init	Striking against or struck by other objects	Exposure To Inanimate Mechanical Forces
S52622K	ICD10	2	Torus fx lower end of left ulna, subs for fx w nonunion	Fracture of forearm	Injuries To The Elbow And Forearm
V6919XA	ICD10	2	Passenger in hv veh injured in clsn w oth mv nontraf, init	Occupant of hv veh injured in oth and unsp transport acc	Occupant Of Heavy Transport Vehicle Injured In Transport Accident
S49001A	ICD10	2	Unsp physeal fx upper end of humerus, right arm, init	Other and unspecified injuries of shoulder and upper arm	Injuries To The Shoulder And Upper Arm
S73112A	ICD10	2	Iliofemoral ligament sprain of left hip, initial encounter	Dislocation and sprain of joint and ligaments of hip	Injuries To The Hip And Thigh
R781	ICD10	2	Finding of opiate drug in blood	Find of drugs and oth substnc, not normally found in blood	Abnormal Findings On Examination Of Blood, Without Diagnosis
H4451	ICD10	2	Absolute glaucoma	Disorders of globe	Disorders Of Vitreous Body And Globe
H02144	ICD10	2	Spastic ectropion of left upper eyelid	Other disorders of eyelid	Disorders Of Eyelid, Lacrimal System And Orbit
S5227	ICD10	2	Monteggia's fracture of ulna	Fracture of forearm	Injuries To The Elbow And Forearm
V833XXS	ICD10	2	Occup of special industrial vehicle injured in traf, sequela	Occupant specl indust veh injured in transport accident	Other Land Transport Accidents
S52346P	ICD10	2	Nondisp spiral fx shaft of rad, unsp arm, 7thP	Fracture of forearm	Injuries To The Elbow And Forearm
V413XXD	ICD10	2	Unsp car occupant injured in clsn w pedl cyc nontraf, subs	Car occupant injured in collision with pedal cycle	Car Occupant Injured In Transport Accident
H74321	ICD10	2	Partial loss of ear ossicles, right ear	Other disorders of middle ear mastoid	Diseases Of Middle Ear And Mastoid
F39	ICD10	2	Unspecified mood [affective] disorder	Unspecified mood [affective] disorder	Mood [Affective] Disorders
E610	ICD10	2	Copper deficiency	Deficiency of other nutrient elements	Other Nutritional Deficiencies
A90	ICD10	2	Dengue fever [classical dengue]	Dengue fever [classical dengue]	Arthropod-Borne Viral Fevers And Viral Hemorrhagic Fevers
M08059	ICD10	2	Unspecified juvenile rheumatoid arthritis, unspecified hip	Juvenile arthritis	Inflammatory Polyarthropathies
S49119P	ICD10	2	Sltr-haris Type I physl fx low end humer, unsp arm, 7thP	Other and unspecified injuries of shoulder and upper arm	Injuries To The Shoulder And Upper Arm
S92345G	ICD10	2	Nondisp fx of 4th metatarsal bone, l ft, 7thG	Fracture of foot and toe, except ankle	Injuries To The Ankle And Foot
O267	ICD10	2	Sublux of symphysis (pubis) in preg, chldbrth and the puerp	Maternal care for oth conditions predom related to pregnancy	Other Maternal Disorders Predominantly Related To Pregnancy
K850	ICD10	2	Idiopathic acute pancreatitis	Acute pancreatitis	Disorders Of Gallbladder, Biliary Tract And Pancreas
T63023	ICD10	2	Toxic effect of coral snake venom, assault	Toxic effect of contact with venomous animals and plants	Toxic Effects Of Substances Chiefly Nonmedicinal As To Source
S00279	ICD10	2	Other superficial bite of unsp eyelid and periocular area	Superficial injury of head	Injuries To The Head
S42212	ICD10	2	Unspecified disp fx of surgical neck of left humerus	Fracture of shoulder and upper arm	Injuries To The Shoulder And Upper Arm
S12201G	ICD10	2	Unsp nondisp fx of 3rd cervcal vert, 7thG	Fracture of cervical vertebra and other parts of neck	Injuries To The Neck
H402223	ICD10	2	Chronic angle-closure glaucoma, left eye, severe stage	Glaucoma	Glaucoma
S52352M	ICD10	2	Displ commnt fx shaft of rad, l arm, 7thM	Fracture of forearm	Injuries To The Elbow And Forearm
S49111A	ICD10	2	Sltr-haris Type I physl fx lower end humer, right arm, init	Other and unspecified injuries of shoulder and upper arm	Injuries To The Shoulder And Upper Arm
S52224F	ICD10	2	Nondisp transverse fx shaft of r ulna, 7thF	Fracture of forearm	Injuries To The Elbow And Forearm
T44904D	ICD10	2	Poisn by unsp drugs aff the autonm nervous sys, undet, subs	Drugs primarily affecting the autonomic nervous system	Poisoning By, Adverse Effects Of And Underdosing Of Drugs, Medicaments And Biological Substances
Y36051	ICD10	2	War op involving acc deton onboard marine weapons, civilian	Operations of war	Legal Intervention, Operations Of War, Military Operations, And Terrorism
S2223XG	ICD10	2	Sternal manubrial dissociation, subs for fx w delay heal	Fracture of rib(s), sternum and thoracic spine	Injuries To The Thorax
S93402D	ICD10	2	Sprain of unspecified ligament of left ankle, subs encntr	Disloc & sprain of joints & ligaments at ankl, ft & toe lev	Injuries To The Ankle And Foot
T84210A	ICD10	2	Breakdown of int fix of bones of hand and fingers, init	Complications of internal orthopedic prosth dev/grft	Complications Of Surgical And Medical Care, Not Elsewhere Classified
S62122D	ICD10	2	Disp fx of lunate, left wrist, subs for fx w routn heal	Fracture at wrist and hand level	Injuries To The Wrist, Hand And Fingers
T433X1D	ICD10	2	Poisoning by phenothiaz antipsychot/neurolept, acc, subs	Psychotropic drugs, not elsewhere classified	Poisoning By, Adverse Effects Of And Underdosing Of Drugs, Medicaments And Biological Substances
S63264A	ICD10	2	Dislocation of MCP joint of right ring finger, init	Dislocation and sprain of joints and ligaments at wrs/hnd lv	Injuries To The Wrist, Hand And Fingers
K253	ICD10	2	Acute gastric ulcer without hemorrhage or perforation	Gastric ulcer	Diseases Of Esophagus, Stomach And Duodenum
X82	ICD10	2	Intentional self-harm by crashing of motor vehicle	Intentional self-harm by crashing of motor vehicle	Intentional Self-Harm
K1329	ICD10	2	Other disturbances of oral epithelium, including tongue	Other diseases of lip and oral mucosa	Diseases Of Oral Cavity And Salivary Glands
S99022G	ICD10	2	Salter-Harris Type II physeal fracture of left calcaneus, subsequent encounter for fracture with delayed healing	Salter-Harris Type II physeal fracture of left calcaneus, subsequent encounter for fracture with delayed healing	Injuries To The Ankle And Foot
O30033	ICD10	2	Twin pregnancy, monochorionic/diamniotic, third trimester	Multiple gestation	Maternal Care Related To The Fetus And Amniotic Cavity And Possible Delivery Problems
M8648	ICD10	2	Chronic osteomyelitis with draining sinus, other site	Osteomyelitis	Other Osteopathies
X75XXXA	ICD10	2	Intentional self-harm by explosive material, init encntr	Intentional self-harm by explosive material	Intentional Self-Harm
S92505D	ICD10	2	Nondisp unsp fx left lesser toe(s), subs for fx w routn heal	Fracture of foot and toe, except ankle	Injuries To The Ankle And Foot
T8324XA	ICD10	2	Erosion of graft of urinary organ, initial encounter	Erosion of graft of urinary organ, initial encounter	Complications Of Surgical And Medical Care, Not Elsewhere Classified
S62632G	ICD10	2	Disp fx of dist phalanx of r mid fngr, 7thG	Fracture at wrist and hand level	Injuries To The Wrist, Hand And Fingers
Q751	ICD10	2	Craniofacial dysostosis	Other congenital malformations of skull and face bones	Congenital Malformations And Deformations Of The Musculoskeletal System
S72123J	ICD10	2	Disp fx of less trochanter of unsp femr, 7thJ	Fracture of femur	Injuries To The Hip And Thigh
E1110	ICD10	2	Type 2 diabetes mellitus with ketoacidosis without coma	Type 2 diabetes mellitus with ketoacidosis without coma	Diabetes Mellitus
C8208	ICD10	2	Follicular lymphoma grade I, lymph nodes of multiple sites	Follicular lymphoma	Malignant Neoplasms Of Lymphoid, Hematopoietic And Related Tissue
Y36301A	ICD10	2	War op w unsp fire/conflagr/hot subst, civilian, init	Operations of war	Legal Intervention, Operations Of War, Military Operations, And Terrorism
S72092P	ICD10	2	Oth fx head/neck of left femur, subs for clos fx w malunion	Fracture of femur	Injuries To The Hip And Thigh
S96111S	ICD10	2	Strain msl/tnd lng extn msl toe at ank/ft lev, r foot, sqla	Injury of muscle and tendon at ankle and foot level	Injuries To The Ankle And Foot
W208XXD	ICD10	2	Oth cause of strike by thrown, projected or fall obj, subs	Struck by thrown, projected or falling object	Exposure To Inanimate Mechanical Forces
O411235	ICD10	2	Chorioamnionitis, third trimester, fetus 5	Other disorders of amniotic fluid and membranes	Maternal Care Related To The Fetus And Amniotic Cavity And Possible Delivery Problems
S14102S	ICD10	2	Unsp injury at C2 level of cervical spinal cord, sequela	Injury of nerves and spinal cord at neck level	Injuries To The Neck
S06301S	ICD10	2	Unsp focal TBI w LOC of 30 minutes or less, sequela	Intracranial injury	Injuries To The Head
S12031S	ICD10	2	Nondisp posterior arch fx first cervcal vertebra, sequela	Fracture of cervical vertebra and other parts of neck	Injuries To The Neck
S32466G	ICD10	2	Nondisp assoc transv/post fx unsp acetab, 7thG	Fracture of lumbar spine and pelvis	Injuries To The Abdomen, Lower Back, Lumbar Spine, Pelvis And External Genitals
S65591D	ICD10	2	Oth injury of blood vessel of left index finger, subs encntr	Injury of blood vessels at wrist and hand level	Injuries To The Wrist, Hand And Fingers
M84377A	ICD10	2	Stress fracture, right toe(s), init encntr for fracture	Disorder of continuity of bone	Disorders Of Bone Density And Structure
S8253XM	ICD10	2	Disp fx of med malleolus of unsp tibia, 7thM	Fracture of lower leg, including ankle	Injuries To The Knee And Lower Leg
T460X2A	ICD10	2	Poisn by cardi-stim glycos/drug simlar act, self-harm, init	Agents primarily affecting the cardiovascular system	Poisoning By, Adverse Effects Of And Underdosing Of Drugs, Medicaments And Biological Substances
S95909S	ICD10	2	Unsp inj unsp blood vess at ank/ft level, unsp leg, sequela	Injury of blood vessels at ankle and foot level	Injuries To The Ankle And Foot
I828	ICD10	2	Embolism and thrombosis of other specified veins	Other venous embolism and thrombosis	Diseases Of Veins, Lymphatic Vessels And Lymph Nodes, Not Elsewhere Classified
M87850	ICD10	2	Other osteonecrosis, pelvis	Osteonecrosis	Other Osteopathies
S61009D	ICD10	2	Unsp open wound of unsp thumb w/o damage to nail, subs	Open wound of wrist, hand and fingers	Injuries To The Wrist, Hand And Fingers
T23319	ICD10	2	Burn of third degree of unspecified thumb (nail)	Burn and corrosion of wrist and hand	Burns And Corrosions Of External Body Surface, Specified By Site
T82211D	ICD10	2	Breakdown (mechanical) of coronary artery bypass graft, subs	Complications of cardiac and vascular prosth dev/grft	Complications Of Surgical And Medical Care, Not Elsewhere Classified
M85862	ICD10	2	Oth disrd of bone density and structure, left lower leg	Other disorders of bone density and structure	Disorders Of Bone Density And Structure
S72062D	ICD10	2	Displ artic fx head of l femr, subs for clos fx w routn heal	Fracture of femur	Injuries To The Hip And Thigh
T182XXS	ICD10	2	Foreign body in stomach, sequela	Foreign body in alimentary tract	Effects Of Foreign Body Entering Through Natural Orifice
I97110	ICD10	2	Postproc cardiac insufficiency following cardiac surgery	Intraop and postproc comp and disorders of circ sys, NEC	Other And Unspecified Disorders Of The Circulatory System
S52124C	ICD10	2	Nondisp fx of head of r radius, init for opn fx type 3A/B/C	Fracture of forearm	Injuries To The Elbow And Forearm
Z45328	ICD10	2	Encounter for adjust and management of implanted hear dev	Encounter for adjustment and management of implanted device	Encounters For Other Specific Health Care
G211	ICD10	2	Other drug-induced secondary parkinsonism	Secondary parkinsonism	Extrapyramidal And Movement Disorders
S613	ICD10	2	Open wound of other finger with damage to nail	Open wound of wrist, hand and fingers	Injuries To The Wrist, Hand And Fingers
S60462S	ICD10	2	Insect bite (nonvenomous) of right middle finger, sequela	Superficial injury of wrist, hand and fingers	Injuries To The Wrist, Hand And Fingers
S65091A	ICD10	2	Inj ulnar artery at wrist and hand level of right arm, init	Injury of blood vessels at wrist and hand level	Injuries To The Wrist, Hand And Fingers
C6210	ICD10	2	Malignant neoplasm of unspecified descended testis	Malignant neoplasm of testis	Malignant Neoplasms Of Male Genital Organs
T24202	ICD10	2	Burn second deg of unsp site left lower limb, except ank/ft	Burn and corrosion of lower limb, except ankle and foot	Burns And Corrosions Of External Body Surface, Specified By Site
I80219	ICD10	2	Phlebitis and thrombophlebitis of unspecified iliac vein	Phlebitis and thrombophlebitis	Diseases Of Veins, Lymphatic Vessels And Lymph Nodes, Not Elsewhere Classified
S95109D	ICD10	2	Unsp injury of plantar artery of unsp foot, subs encntr	Injury of blood vessels at ankle and foot level	Injuries To The Ankle And Foot
W1812XS	ICD10	2	Fall from or off toilet w strike against object, sequela	Other slipping, tripping and stumbling and falls	Slipping, Tripping, Stumbling And Falls
C4492	ICD10	2	Squamous cell carcinoma of skin, unspecified	Malignant neoplasm of prph nerves and autonomic nervous sys	Melanoma And Other Malignant Neoplasms Of Skin
H1504	ICD10	2	Scleritis with corneal involvement	Disorders of sclera	Disorders Of Sclera, Cornea, Iris And Ciliary Body
S82499B	ICD10	2	Oth fx shaft of unsp fibula, init for opn fx type I/2	Fracture of lower leg, including ankle	Injuries To The Knee And Lower Leg
T63461S	ICD10	2	Toxic effect of venom of wasps, accidental, sequela	Toxic effect of contact with venomous animals and plants	Toxic Effects Of Substances Chiefly Nonmedicinal As To Source
T25791D	ICD10	2	Corrosion of 3rd deg mu sites of right ankle and foot, subs	Burn and corrosion of ankle and foot	Burns And Corrosions Of External Body Surface, Specified By Site
S91215	ICD10	2	Laceration w/o fb of left lesser toe(s) w damage to nail	Open wound of ankle, foot and toes	Injuries To The Ankle And Foot
B6790	ICD10	2	Echinococcosis, unspecified	Echinococcosis	Helminthiases
S1234XB	ICD10	2	Type III traum spondylolysis of 4th cervcal vert, 7thB	Fracture of cervical vertebra and other parts of neck	Injuries To The Neck
M0895	ICD10	2	Juvenile arthritis, unspecified, hip	Juvenile arthritis	Inflammatory Polyarthropathies
K8013	ICD10	2	Calculus of GB w acute and chronic cholecyst w obstruction	Cholelithiasis	Disorders Of Gallbladder, Biliary Tract And Pancreas
S02109D	ICD10	2	Fracture of base of skull, unspecified side, subsequent encounter for fracture with routine healing	Fracture of base of skull, unspecified side, subsequent encounter for fracture with routine healing	Injuries To The Head
S32040S	ICD10	2	Wedge compression fracture of fourth lum vertebra, sequela	Fracture of lumbar spine and pelvis	Injuries To The Abdomen, Lower Back, Lumbar Spine, Pelvis And External Genitals
E113599	ICD10	2	Type 2 diabetes mellitus with proliferative diabetic retinopathy without macular edema, unspecified eye	Type 2 diabetes mellitus with proliferative diabetic retinopathy without macular edema, unspecified eye	Diabetes Mellitus
S82113J	ICD10	2	Disp fx of unsp tibial spin, 7thJ	Fracture of lower leg, including ankle	Injuries To The Knee And Lower Leg
O3671	ICD10	2	Maternal care for viable fetus in abd preg, first trimester	Maternal care for other fetal problems	Maternal Care Related To The Fetus And Amniotic Cavity And Possible Delivery Problems
M25419	ICD10	2	Effusion, unspecified shoulder	Other joint disorder, not elsewhere classified	Other Joint Disorders
H4060X4	ICD10	2	Glaucoma secondary to drugs, unsp eye, indeterminate stage	Glaucoma	Glaucoma
E1052	ICD10	2	Type 1 diabetes w diabetic peripheral angiopathy w gangrene	Type 1 diabetes mellitus	Diabetes Mellitus
N912	ICD10	2	Amenorrhea, unspecified	Absent, scanty and rare menstruation	Noninflammatory Disorders Of Female Genital Tract
Y37041A	ICD10	2	Milt op involving explosion of torpedo, civilian, init	Military operations	Legal Intervention, Operations Of War, Military Operations, And Terrorism
O321XX4	ICD10	2	Maternal care for breech presentation, fetus 4	Maternal care for malpresentation of fetus	Maternal Care Related To The Fetus And Amniotic Cavity And Possible Delivery Problems
V9612XS	ICD10	2	Forced landing of hang-glider injuring occupant, sequela	Accident to nonpowered aircraft causing injury to occupant	Air And Space Transport Accidents
E835	ICD10	2	Disorders of calcium metabolism	Disorders of mineral metabolism	Metabolic Disorders
S66409S	ICD10	2	Unsp inj intrns musc/fasc/tend thmb at wrs/hnd lv, sequela	Injury of muscle, fascia and tendon at wrist and hand level	Injuries To The Wrist, Hand And Fingers
S95902	ICD10	2	Unsp injury of unsp blood vessel at ank/ft level, left leg	Injury of blood vessels at ankle and foot level	Injuries To The Ankle And Foot
S63063A	ICD10	2	Sublux of metacarpal (bone), proximal end of unsp hand, init	Dislocation and sprain of joints and ligaments at wrs/hnd lv	Injuries To The Wrist, Hand And Fingers
V0310XA	ICD10	2	Ped on foot injured pick-up truck, pk-up/van in traf, init	Pedestrian injured in collision w car, pick-up truck or van	Pedestrian Injured In Transport Accident
Y752	ICD10	2	Prosth/oth implants, matrl and neuro devices assoc w incdt	Neurological devices associated with adverse incidents	Medical Devices Associated With Adverse Incidents In Diagnostic And Therapeutic Use
T17510S	ICD10	2	Gastric contents in bronchus causing asphyxiation, sequela	Foreign body in respiratory tract	Effects Of Foreign Body Entering Through Natural Orifice
O368312	ICD10	2	Maternal care for abnormalities of the fetal heart rate or rhythm, first trimester, fetus 2	Maternal care for abnormalities of the fetal heart rate or rhythm, first trimester, fetus 2	Maternal Care Related To The Fetus And Amniotic Cavity And Possible Delivery Problems
S85592S	ICD10	2	Other specified injury of popliteal vein, left leg, sequela	Injury of blood vessels at lower leg level	Injuries To The Knee And Lower Leg
S55899S	ICD10	2	Inj oth blood vessels at forearm level, unsp arm, sequela	Injury of blood vessels at forearm level	Injuries To The Elbow And Forearm
D34	ICD10	2	Benign neoplasm of thyroid gland	Benign neoplasm of thyroid gland	Benign Neoplasms, Except Benign Neuroendocrine Tumors
A3281	ICD10	2	Oculoglandular listeriosis	Listeriosis	Other Bacterial Diseases
T84060A	ICD10	2	Wear of artic bearing surface of int prosth r hip jt, init	Complications of internal orthopedic prosth dev/grft	Complications Of Surgical And Medical Care, Not Elsewhere Classified
S62161B	ICD10	2	Disp fx of pisiform, right wrist, init for opn fx	Fracture at wrist and hand level	Injuries To The Wrist, Hand And Fingers
A920	ICD10	2	Chikungunya virus disease	Other mosquito-borne viral fevers	Arthropod-Borne Viral Fevers And Viral Hemorrhagic Fevers
O353XX5	ICD10	2	Matern care for damag to fts from viral dis in mother, fts5	Maternal care for known or suspected fetal abnlt and damage	Maternal Care Related To The Fetus And Amniotic Cavity And Possible Delivery Problems
M9112	ICD10	2	Juvenile osteochondrosis of head of femur, left leg	Juvenile osteochondrosis of hip and pelvis	Chondropathies
T23462D	ICD10	2	Corrosion of unsp degree of back of left hand, subs encntr	Burn and corrosion of wrist and hand	Burns And Corrosions Of External Body Surface, Specified By Site
I69849	ICD10	2	Monoplg low lmb fol oth cerebvasc disease aff unsp side	Sequelae of cerebrovascular disease	Cerebrovascular Diseases
O350XX3	ICD10	2	Maternal care for (suspected) cnsl malform in fetus, fetus 3	Maternal care for known or suspected fetal abnlt and damage	Maternal Care Related To The Fetus And Amniotic Cavity And Possible Delivery Problems
S72412K	ICD10	2	Displ unsp condyle fx low end l femr, 7thK	Fracture of femur	Injuries To The Hip And Thigh
S62629S	ICD10	2	Disp fx of medial phalanx of unspecified finger, sequela	Fracture at wrist and hand level	Injuries To The Wrist, Hand And Fingers
H832X1	ICD10	2	Labyrinthine dysfunction, right ear	Other diseases of inner ear	Diseases Of Inner Ear
S53003A	ICD10	2	Unsp subluxation of unspecified radial head, init encntr	Dislocation and sprain of joints and ligaments of elbow	Injuries To The Elbow And Forearm
T739	ICD10	2	Effect of deprivation, unspecified	Effects of other deprivation	Other And Unspecified Effects Of External Causes
S7529	ICD10	2	Oth injury of greater saphenous vein at hip and thigh level	Injury of blood vessels at hip and thigh level	Injuries To The Hip And Thigh
Z481	ICD10	2	Encounter for planned postprocedural wound closure	Encounter for other postprocedural aftercare	Encounters For Other Specific Health Care
T2250XD	ICD10	2	Corros first deg of shldr/up lmb, ex wrs/hnd unsp site, subs	Burn and corrosion of shldr/up lmb, except wrist and hand	Burns And Corrosions Of External Body Surface, Specified By Site
S82035J	ICD10	2	Nondisp transverse fx l patella, 7thJ	Fracture of lower leg, including ankle	Injuries To The Knee And Lower Leg
M0826	ICD10	2	Juvenile rheumatoid arthritis with systemic onset, knee	Juvenile arthritis	Inflammatory Polyarthropathies
L552	ICD10	2	Sunburn of third degree	Sunburn	Radiation-Related Disorders Of The Skin And Subcutaneous Tissue
J95812	ICD10	2	Postprocedural air leak	Intraop and postproc comp and disorders of resp sys, NEC	Intraoperative And Postprocedural Complications And Disorders Of Respiratory System, Not Elsewhere Classified
S1014	ICD10	2	External constriction of part of throat	Superficial injury of neck	Injuries To The Neck
G930	ICD10	2	Cerebral cysts	Other disorders of brain	Other Disorders Of The Nervous System
M62449	ICD10	2	Contracture of muscle, unspecified hand	Other disorders of muscle	Disorders Of Muscles
K5751	ICD10	2	Dvrtclos of both small and lg int w/o perf or abscs w bleed	Diverticular disease of intestine	Other Diseases Of Intestines
S62523D	ICD10	2	Disp fx of distal phalanx of thmb, subs for fx w routn heal	Fracture at wrist and hand level	Injuries To The Wrist, Hand And Fingers
S3244	ICD10	2	Fracture of posterior column [ilioischial] of acetabulum	Fracture of lumbar spine and pelvis	Injuries To The Abdomen, Lower Back, Lumbar Spine, Pelvis And External Genitals
T24791	ICD10	2	Corros 3rd deg mu sites of right lower limb, except ank/ft	Burn and corrosion of lower limb, except ankle and foot	Burns And Corrosions Of External Body Surface, Specified By Site
T8699	ICD10	2	Other complications of unsp transplanted organ and tissue	Complications of transplanted organs and tissue	Complications Of Surgical And Medical Care, Not Elsewhere Classified
O9802	ICD10	2	Tuberculosis complicating childbirth	Matern infec/parastc dis classd elsw but compl preg/chldbrth	Other Obstetric Conditions, Not Elsewhere Classified
S14106S	ICD10	2	Unsp injury at C6 level of cervical spinal cord, sequela	Injury of nerves and spinal cord at neck level	Injuries To The Neck
Y35302	ICD10	2	Legal intervnt involving unsp blunt objects, bystand injured	Legal intervention	Legal Intervention, Operations Of War, Military Operations, And Terrorism
O3663X0	ICD10	2	Maternal care for excess fetal growth, third trimester, unsp	Maternal care for other fetal problems	Maternal Care Related To The Fetus And Amniotic Cavity And Possible Delivery Problems
T22492S	ICD10	2	Corros unsp deg mult site of l shldr/up lmb,ex wrs/hnd, sqla	Burn and corrosion of shldr/up lmb, except wrist and hand	Burns And Corrosions Of External Body Surface, Specified By Site
S63242A	ICD10	2	Subluxation of distal interphaln joint of r mid finger, init	Dislocation and sprain of joints and ligaments at wrs/hnd lv	Injuries To The Wrist, Hand And Fingers
G4700	ICD10	2	Insomnia, unspecified	Sleep disorders	Episodic And Paroxysmal Disorders
S8002XA	ICD10	2	Contusion of left knee, initial encounter	Superficial injury of knee and lower leg	Injuries To The Knee And Lower Leg
S1214XG	ICD10	2	Type III traum spondylolysis of 2nd cervcal vert, 7thG	Fracture of cervical vertebra and other parts of neck	Injuries To The Neck
S63692A	ICD10	2	Other sprain of right middle finger, initial encounter	Dislocation and sprain of joints and ligaments at wrs/hnd lv	Injuries To The Wrist, Hand And Fingers
L906	ICD10	2	Striae atrophicae	Atrophic disorders of skin	Other Disorders Of The Skin And Subcutaneous Tissue
Y937	ICD10	2	Activities involving other specified sports and athletics	Activity codes	Supplementary Factors Related To Causes Of Morbidity Classified Elsewhere
F1122	ICD10	2	Opioid dependence with intoxication	Opioid related disorders	Mental And Behavioral Disorders Due To Psychoactive Substance Use
Z8371	ICD10	2	Family history of colonic polyps	Family history of other specific disorders	Persons With Potential Health Hazards Related To Family And Personal History And Certain Conditions Influencing Health Status
M05751	ICD10	2	Rheu arthritis w rheu factor of right hip w/o org/sys involv	Rheumatoid arthritis with rheumatoid factor	Inflammatory Polyarthropathies
S62637P	ICD10	2	Disp fx of dist phalanx of l lit fngr, 7thP	Fracture at wrist and hand level	Injuries To The Wrist, Hand And Fingers
T45616	ICD10	2	Underdosing of thrombolytic drugs	Primarily systemic and hematological agents, NEC	Poisoning By, Adverse Effects Of And Underdosing Of Drugs, Medicaments And Biological Substances
S35403D	ICD10	2	Unspecified injury of unspecified renal artery, subs encntr	Inj blood vessels at abdomen, low back and pelvis level	Injuries To The Abdomen, Lower Back, Lumbar Spine, Pelvis And External Genitals
V2960XD	ICD10	2	Unsp mtrcy rider injured in clsn w unsp mv in traf, subs	Motorcycle rider injured in oth and unsp transport accidents	Motorcycle Rider Injured In Transport Accident
E1333	ICD10	2	Oth diabetes w moderate nonprlf diabetic retinopathy	Other specified diabetes mellitus	Diabetes Mellitus
S37409D	ICD10	2	Unspecified injury of ovary, unspecified, subs encntr	Injury of urinary and pelvic organs	Injuries To The Abdomen, Lower Back, Lumbar Spine, Pelvis And External Genitals
S40269S	ICD10	2	Insect bite (nonvenomous) of unspecified shoulder, sequela	Superficial injury of shoulder and upper arm	Injuries To The Shoulder And Upper Arm
M2322	ICD10	2	Derang of post horn of medial meniscus due to old tear/inj	Internal derangement of knee	Other Joint Disorders
S92246G	ICD10	2	Nondisp fx of med cuneiform of unsp ft, 7thG	Fracture of foot and toe, except ankle	Injuries To The Ankle And Foot
T85631S	ICD10	2	Leakage of intraperitoneal dialysis catheter, sequela	Complications of internal prosth dev/grft	Complications Of Surgical And Medical Care, Not Elsewhere Classified
T33019	ICD10	2	Superficial frostbite of unspecified ear	Superficial frostbite	Frostbite
S62629A	ICD10	2	Disp fx of medial phalanx of unsp finger, init for clos fx	Fracture at wrist and hand level	Injuries To The Wrist, Hand And Fingers
T83022D	ICD10	2	Displacement of nephrostomy catheter, subsequent encounter	Displacement of nephrostomy catheter, subsequent encounter	Complications Of Surgical And Medical Care, Not Elsewhere Classified
C441191	ICD10	2	Basal cell carcinoma of skin of left upper eyelid, including canthus	Basal cell carcinoma of skin of left upper eyelid, including canthus	Melanoma And Other Malignant Neoplasms Of Skin
S3501XS	ICD10	2	Minor laceration of abdominal aorta, sequela	Inj blood vessels at abdomen, low back and pelvis level	Injuries To The Abdomen, Lower Back, Lumbar Spine, Pelvis And External Genitals
S52254G	ICD10	2	Nondisp commnt fx shaft of ulna, r arm, 7thG	Fracture of forearm	Injuries To The Elbow And Forearm
S52126	ICD10	2	Nondisplaced fracture of head of unspecified radius	Fracture of forearm	Injuries To The Elbow And Forearm
V4301	ICD10	2	Car driver injured in collision w SUV nontraf	Car occupant injured pick-up truck, pick-up truck or van	Car Occupant Injured In Transport Accident
Q66	ICD10	2	Congenital deformities of feet	Congenital deformities of feet	Congenital Malformations And Deformations Of The Musculoskeletal System
N87	ICD10	2	Dysplasia of cervix uteri	Dysplasia of cervix uteri	Noninflammatory Disorders Of Female Genital Tract
V514XXS	ICD10	2	Prsn brd/alit pk-up/van injured in clsn w pedl cyc, sequela	Occupant of pk-up/van injured in collision w pedal cycle	Occupant Of Pick-Up Truck Or Van Injured In Transport Accident
S93519	ICD10	2	Sprain of interphalangeal joint of unspecified toe(s)	Disloc & sprain of joints & ligaments at ankl, ft & toe lev	Injuries To The Ankle And Foot
T63014S	ICD10	2	Toxic effect of rattlesnake venom, undetermined, sequela	Toxic effect of contact with venomous animals and plants	Toxic Effects Of Substances Chiefly Nonmedicinal As To Source
S72064	ICD10	2	Nondisplaced articular fracture of head of right femur	Fracture of femur	Injuries To The Hip And Thigh
V9531	ICD10	2	Commercial fixed-wing aircraft crash injuring occupant	Accident to powered aircraft causing injury to occupant	Air And Space Transport Accidents
M6017	ICD10	2	Interstitial myositis, ankle and foot	Myositis	Disorders Of Muscles
M02369	ICD10	2	Reiter's disease, unspecified knee	Postinfective and reactive arthropathies	Infectious Arthropathies
T23502S	ICD10	2	Corrosion of first degree of left hand, unsp site, sequela	Burn and corrosion of wrist and hand	Burns And Corrosions Of External Body Surface, Specified By Site
T83510S	ICD10	2	Infection and inflammatory reaction due to cystostomy catheter, sequela	Infection and inflammatory reaction due to cystostomy catheter, sequela	Complications Of Surgical And Medical Care, Not Elsewhere Classified
V125XXD	ICD10	2	Pedl cyc pasngr injured in clsn w 2/3-whl mv in traf, subs	Pedal cycle rider injured in collision w 2/3-whl mv	Pedal Cycle Rider Injured In Transport Accident
I7410	ICD10	2	Embolism and thrombosis of unspecified parts of aorta	Arterial embolism and thrombosis	Diseases Of Arteries, Arterioles And Capillaries
T83719A	ICD10	2	Erosion of other prosthetic materials to surrounding organ or tissue, initial encounter	Erosion of other prosthetic materials to surrounding organ or tissue, initial encounter	Complications Of Surgical And Medical Care, Not Elsewhere Classified
S36030D	ICD10	2	Superficial (capsular) laceration of spleen, subs encntr	Injury of intra-abdominal organs	Injuries To The Abdomen, Lower Back, Lumbar Spine, Pelvis And External Genitals
S7300	ICD10	2	Unspecified subluxation and dislocation of hip	Dislocation and sprain of joint and ligaments of hip	Injuries To The Hip And Thigh
S81011S	ICD10	2	Laceration without foreign body, right knee, sequela	Open wound of knee and lower leg	Injuries To The Knee And Lower Leg
S72064N	ICD10	2	Nondisp artic fx head of r femr, 7thN	Fracture of femur	Injuries To The Hip And Thigh
M61331	ICD10	2	Calcifcn and ossifictn of muscles assoc w burns, r forearm	Calcification and ossification of muscle	Disorders Of Muscles
S66299	ICD10	2	Inj extensor musc/fasc/tend thmb at wrist and hand level	Injury of muscle, fascia and tendon at wrist and hand level	Injuries To The Wrist, Hand And Fingers
S42452A	ICD10	2	Disp fx of lateral condyle of left humerus, init for clos fx	Fracture of shoulder and upper arm	Injuries To The Shoulder And Upper Arm
L89312	ICD10	2	Pressure ulcer of right buttock, stage 2	Pressure ulcer	Other Disorders Of The Skin And Subcutaneous Tissue
S72012N	ICD10	2	Unsp intracap fx l femr, 7thN	Fracture of femur	Injuries To The Hip And Thigh
S63262D	ICD10	2	Dislocation of MCP joint of right middle finger, subs	Dislocation and sprain of joints and ligaments at wrs/hnd lv	Injuries To The Wrist, Hand And Fingers
S49001S	ICD10	2	Unsp physeal fx upper end of humerus, right arm, sequela	Other and unspecified injuries of shoulder and upper arm	Injuries To The Shoulder And Upper Arm
S13150S	ICD10	2	Subluxation of C4/C5 cervical vertebrae, sequela	Dislocation and sprain of joints and ligaments at neck level	Injuries To The Neck
E89822	ICD10	2	Postprocedural seroma of an endocrine system organ or structure following an endocrine system procedure	Postprocedural seroma of an endocrine system organ or structure following an endocrine system procedure	Postprocedural Endocrine And Metabolic Complications And Disorders, Not Elsewhere Classified
S38001	ICD10	2	Crushing injury of unspecified external genital organs, male	Crush inj & traum amp of abd,low back, pelv & extrn genitals	Injuries To The Abdomen, Lower Back, Lumbar Spine, Pelvis And External Genitals
M0894	ICD10	2	Juvenile arthritis, unspecified, hand	Juvenile arthritis	Inflammatory Polyarthropathies
S3096XD	ICD10	2	Unsp superfic inj unsp external genital organs, male, subs	Superfic inj abdomen, low back, pelvis and external genitals	Injuries To The Abdomen, Lower Back, Lumbar Spine, Pelvis And External Genitals
T535X3	ICD10	2	Toxic effect of chlorofluorocarbons, assault	Toxic effect of halogen derivatives of aromat hydrocrb	Toxic Effects Of Substances Chiefly Nonmedicinal As To Source
S7102	ICD10	2	Laceration with foreign body of hip	Open wound of hip and thigh	Injuries To The Hip And Thigh
S82899D	ICD10	2	Oth fx unsp lower leg, subs for clos fx w routn heal	Fracture of lower leg, including ankle	Injuries To The Knee And Lower Leg
A52	ICD10	2	Late syphilis	Late syphilis	Infections With A Predominantly Sexual Mode Of Transmission
T457	ICD10	2	Anticoagulant antagonists, vitamin K and oth coagulants	Primarily systemic and hematological agents, NEC	Poisoning By, Adverse Effects Of And Underdosing Of Drugs, Medicaments And Biological Substances
S52034R	ICD10	2	Nondisp fx of olecran pro w intartic extn r ulna, 7thR	Fracture of forearm	Injuries To The Elbow And Forearm
S23101A	ICD10	2	Dislocation of unspecified thoracic vertebra, init encntr	Dislocation and sprain of joints and ligaments of thorax	Injuries To The Thorax
T8051	ICD10	2	Anaphylactic reaction due to admin blood/products	Comp following infusion, transfusion and theraputc injection	Complications Of Surgical And Medical Care, Not Elsewhere Classified
S88121A	ICD10	2	Part traum amp at level betw knee and ankle, r low leg, init	Traumatic amputation of lower leg	Injuries To The Knee And Lower Leg
T2102XA	ICD10	2	Burn of unspecified degree of abdominal wall, init encntr	Burn and corrosion of trunk	Burns And Corrosions Of External Body Surface, Specified By Site
S51819S	ICD10	2	Laceration without foreign body of unsp forearm, sequela	Open wound of elbow and forearm	Injuries To The Elbow And Forearm
C3430	ICD10	2	Malignant neoplasm of lower lobe, unsp bronchus or lung	Malignant neoplasm of bronchus and lung	Malignant Neoplasms Of Respiratory And Intrathoracic Organs
T63444A	ICD10	2	Toxic effect of venom of bees, undetermined, init encntr	Toxic effect of contact with venomous animals and plants	Toxic Effects Of Substances Chiefly Nonmedicinal As To Source
T24729D	ICD10	2	Corrosion of third degree of unspecified knee, subs encntr	Burn and corrosion of lower limb, except ankle and foot	Burns And Corrosions Of External Body Surface, Specified By Site
S59212S	ICD10	2	Sltr-haris Type I physl fx lower end radius, left arm, sqla	Other and unspecified injuries of elbow and forearm	Injuries To The Elbow And Forearm
S82291Q	ICD10	2	Oth fx shaft of r tibia, subs for opn fx type I/2 w malunion	Fracture of lower leg, including ankle	Injuries To The Knee And Lower Leg
S9204	ICD10	2	Other fracture of tuberosity of calcaneus	Fracture of foot and toe, except ankle	Injuries To The Ankle And Foot
S67197A	ICD10	2	Crushing injury of left little finger, initial encounter	Crushing injury of wrist, hand and fingers	Injuries To The Wrist, Hand And Fingers
S92143S	ICD10	2	Displaced dome fracture of unspecified talus, sequela	Fracture of foot and toe, except ankle	Injuries To The Ankle And Foot
S63292	ICD10	2	Dislocation of distal interphalangeal joint of r mid finger	Dislocation and sprain of joints and ligaments at wrs/hnd lv	Injuries To The Wrist, Hand And Fingers
S82391	ICD10	2	Other fracture of lower end of right tibia	Fracture of lower leg, including ankle	Injuries To The Knee And Lower Leg
W73XXXD	ICD10	2	Oth cause of accidental non-transport drown, subs	Oth cause of accidental non-transport drown	Accidental Non-Transport Drowning And Submersion
S72024B	ICD10	2	Nondisp fx of epiphy (separation) (upper) of r femr, 7thB	Fracture of femur	Injuries To The Hip And Thigh
S92355G	ICD10	2	Nondisp fx of 5th metatarsal bone, l ft, 7thG	Fracture of foot and toe, except ankle	Injuries To The Ankle And Foot
S82125A	ICD10	2	Nondisp fx of lateral condyle of left tibia, init	Fracture of lower leg, including ankle	Injuries To The Knee And Lower Leg
S41159S	ICD10	2	Open bite of unspecified upper arm, sequela	Open wound of shoulder and upper arm	Injuries To The Shoulder And Upper Arm
T398X4A	ICD10	2	Poisoning by oth nonopio analges/antipyret, NEC, undet, init	Nonopioid analgesics, antipyretics and antirheumatics	Poisoning By, Adverse Effects Of And Underdosing Of Drugs, Medicaments And Biological Substances
S82123A	ICD10	2	Disp fx of lateral condyle of unsp tibia, init for clos fx	Fracture of lower leg, including ankle	Injuries To The Knee And Lower Leg
F15129	ICD10	2	Other stimulant abuse with intoxication, unspecified	Other stimulant related disorders	Mental And Behavioral Disorders Due To Psychoactive Substance Use
S83146S	ICD10	2	Lateral disloc of proximal end of tibia, unsp knee, sequela	Dislocation and sprain of joints and ligaments of knee	Injuries To The Knee And Lower Leg
W2212	ICD10	2	Strike/struck by front passenger side automobile airbag	Striking against or struck by other objects	Exposure To Inanimate Mechanical Forces
C052	ICD10	2	Malignant neoplasm of uvula	Malignant neoplasm of palate	Malignant Neoplasms Of Lip, Oral Cavity And Pharynx
V262XXD	ICD10	2	Unsp mtrcy rider inj in clsn w nonmtr vehicle nontraf, subs	Motorcycle rider injured in collision w oth nonmotor vehicle	Motorcycle Rider Injured In Transport Accident
S89109P	ICD10	2	Unsp physl fx lower end unsp tibia, subs for fx w malunion	Other and unspecified injuries of lower leg	Injuries To The Knee And Lower Leg
Q441	ICD10	2	Other congenital malformations of gallbladder	Congenital malform of gallbladder, bile ducts and liver	Other Congenital Malformations Of The Digestive System
S82441C	ICD10	2	Displ spiral fx shaft of r fibula, 7thC	Fracture of lower leg, including ankle	Injuries To The Knee And Lower Leg
H02422	ICD10	2	Myogenic ptosis of left eyelid	Other disorders of eyelid	Disorders Of Eyelid, Lacrimal System And Orbit
T438X6	ICD10	2	Underdosing of other psychotropic drugs	Psychotropic drugs, not elsewhere classified	Poisoning By, Adverse Effects Of And Underdosing Of Drugs, Medicaments And Biological Substances
S36508D	ICD10	2	Unspecified injury of other part of colon, subs encntr	Injury of intra-abdominal organs	Injuries To The Abdomen, Lower Back, Lumbar Spine, Pelvis And External Genitals
Y030XXA	ICD10	2	Assault by being hit or run over by motor vehicle, init	Assault by crashing of motor vehicle	Assault
H02023	ICD10	2	Mechanical entropion of right eye, unspecified eyelid	Other disorders of eyelid	Disorders Of Eyelid, Lacrimal System And Orbit
V1920XD	ICD10	2	Unsp pedl cyclst injured in clsn w unsp mv nontraf, subs	Pedl cyc rider injured in oth and unsp transport accidents	Pedal Cycle Rider Injured In Transport Accident
M4186	ICD10	2	Other forms of scoliosis, lumbar region	Scoliosis	Deforming Dorsopathies
T2302	ICD10	2	Burn of unsp degree of single finger (nail) except thumb	Burn and corrosion of wrist and hand	Burns And Corrosions Of External Body Surface, Specified By Site
S37401A	ICD10	2	Unspecified injury of ovary, unilateral, initial encounter	Injury of urinary and pelvic organs	Injuries To The Abdomen, Lower Back, Lumbar Spine, Pelvis And External Genitals
X12XXXA	ICD10	2	Contact with other hot fluids, initial encounter	Contact with other hot fluids	Contact With Heat And Hot Substances
M65049	ICD10	2	Abscess of tendon sheath, unspecified hand	Synovitis and tenosynovitis	Disorders Of Synovium And Tendon
S60472S	ICD10	2	Other superficial bite of right middle finger, sequela	Superficial injury of wrist, hand and fingers	Injuries To The Wrist, Hand And Fingers
H02855	ICD10	2	Elephantiasis of left lower eyelid	Other disorders of eyelid	Disorders Of Eyelid, Lacrimal System And Orbit
S32120S	ICD10	2	Nondisplaced Zone II fracture of sacrum, sequela	Fracture of lumbar spine and pelvis	Injuries To The Abdomen, Lower Back, Lumbar Spine, Pelvis And External Genitals
S52541E	ICD10	2	Smith's fx r radius, subs for opn fx type I/2 w routn heal	Fracture of forearm	Injuries To The Elbow And Forearm
T448	ICD10	2	Centrally-acting and adrenergic-neuron- blocking agents	Drugs primarily affecting the autonomic nervous system	Poisoning By, Adverse Effects Of And Underdosing Of Drugs, Medicaments And Biological Substances
M80031	ICD10	2	Age-related osteopor w current path fracture, r forearm	Osteoporosis with current pathological fracture	Disorders Of Bone Density And Structure
S53106	ICD10	2	Unspecified dislocation of unspecified ulnohumeral joint	Dislocation and sprain of joints and ligaments of elbow	Injuries To The Elbow And Forearm
T45514D	ICD10	2	Poisoning by anticoagulants, undetermined, subs encntr	Primarily systemic and hematological agents, NEC	Poisoning By, Adverse Effects Of And Underdosing Of Drugs, Medicaments And Biological Substances
T23261A	ICD10	2	Burn of second degree of back of right hand, init encntr	Burn and corrosion of wrist and hand	Burns And Corrosions Of External Body Surface, Specified By Site
T491X6A	ICD10	2	Underdosing of antipruritics, initial encounter	Topical skin/eye/ENT/dental drugs	Poisoning By, Adverse Effects Of And Underdosing Of Drugs, Medicaments And Biological Substances
S42201S	ICD10	2	Unspecified fracture of upper end of right humerus, sequela	Fracture of shoulder and upper arm	Injuries To The Shoulder And Upper Arm
F44	ICD10	2	Dissociative and conversion disorders	Dissociative and conversion disorders	Anxiety, Dissociative, Stress-Related, Somatoform And Other Nonpsychotic Mental Disorders
S72465A	ICD10	2	Nondisp suprcndl fx w intrcndl extn lower end l femur, init	Fracture of femur	Injuries To The Hip And Thigh
I6010	ICD10	2	Ntrm subarach hemorrhage from unsp middle cerebral artery	Nontraumatic subarachnoid hemorrhage	Cerebrovascular Diseases
S43005A	ICD10	2	Unspecified dislocation of left shoulder joint, init encntr	Disloc and sprain of joints and ligaments of shoulder girdle	Injuries To The Shoulder And Upper Arm
H30121	ICD10	2	Disseminated chorioretin inflammation, peripheral right eye	Chorioretinal inflammation	Disorders Of Choroid And Retina
H4051X3	ICD10	2	Glaucoma secondary to oth eye disord, r eye, severe stage	Glaucoma	Glaucoma
L7632	ICD10	2	Postprocedural hematoma of skin and subcutaneous tissue following other procedure	Postprocedural hematoma of skin and subcutaneous tissue following other procedure	Intraoperative And Postprocedural Complications Of Skin And Subcutaneous Tissue
S06339S	ICD10	2	Contus/lac cereb, w LOC of unsp duration, sequela	Intracranial injury	Injuries To The Head
V547XXS	ICD10	2	Person outsd pk-up/van inj in clsn w hv veh in traf, sequela	Occupant of pk-up/van injured in collision w hv veh	Occupant Of Pick-Up Truck Or Van Injured In Transport Accident
S1011	ICD10	2	Abrasion of throat	Superficial injury of neck	Injuries To The Neck
T561X4D	ICD10	2	Toxic effect of mercury and its compounds, undet, subs	Toxic effect of metals	Toxic Effects Of Substances Chiefly Nonmedicinal As To Source
M7132	ICD10	2	Other bursal cyst, elbow	Other bursopathies	Other Soft Tissue Disorders
O411	ICD10	2	Infection of amniotic sac and membranes	Other disorders of amniotic fluid and membranes	Maternal Care Related To The Fetus And Amniotic Cavity And Possible Delivery Problems
S76801D	ICD10	2	Unsp injury of musc/fasc/tend at thi lev, right thigh, subs	Injury of muscle, fascia and tendon at hip and thigh level	Injuries To The Hip And Thigh
S40819S	ICD10	2	Abrasion of unspecified upper arm, sequela	Superficial injury of shoulder and upper arm	Injuries To The Shoulder And Upper Arm
H70813	ICD10	2	Postauricular fistula, bilateral	Mastoiditis and related conditions	Diseases Of Middle Ear And Mastoid
M4636	ICD10	2	Infection of intervertebral disc (pyogenic), lumbar region	Other inflammatory spondylopathies	Spondylopathies
S66195S	ICD10	2	Inj flexor musc/fasc/tend l rng fngr at wrs/hnd lv, sequela	Injury of muscle, fascia and tendon at wrist and hand level	Injuries To The Wrist, Hand And Fingers
M85029	ICD10	2	Fibrous dysplasia (monostotic), unspecified upper arm	Other disorders of bone density and structure	Disorders Of Bone Density And Structure
I25739	ICD10	2	Athscl nonautologous biological CABG w unsp angina pectoris	Chronic ischemic heart disease	Ischemic Heart Diseases
S069X5A	ICD10	2	Unsp intracranial injury w LOC >24 hr w ret consc lev, init	Intracranial injury	Injuries To The Head
Z604	ICD10	2	Social exclusion and rejection	Problems related to social environment	Persons With Potential Health Hazards Related To Socioeconomic And Psychosocial Circumstances
S52281R	ICD10	2	Bent bone of r ulna, subs for opn fx type 3A/B/C w malunion	Fracture of forearm	Injuries To The Elbow And Forearm
S60419A	ICD10	2	Abrasion of unspecified finger, initial encounter	Superficial injury of wrist, hand and fingers	Injuries To The Wrist, Hand And Fingers
B889	ICD10	2	Infestation, unspecified	Other infestations	Pediculosis, Acariasis And Other Infestations
S92156A	ICD10	2	Nondisp avuls fracture (chip fracture) of unsp talus, init	Fracture of foot and toe, except ankle	Injuries To The Ankle And Foot
T23359S	ICD10	2	Burn of third degree of unspecified palm, sequela	Burn and corrosion of wrist and hand	Burns And Corrosions Of External Body Surface, Specified By Site
H35449	ICD10	2	Age-related reticular degeneration of retina, unsp eye	Other retinal disorders	Disorders Of Choroid And Retina
S62334K	ICD10	2	Disp fx of nk of 4th MC bone, r hand, subs for fx w nonunion	Fracture at wrist and hand level	Injuries To The Wrist, Hand And Fingers
M08022	ICD10	2	Unspecified juvenile rheumatoid arthritis, left elbow	Juvenile arthritis	Inflammatory Polyarthropathies
V472XXS	ICD10	2	Person outsd car inj in clsn w statnry object nontraf, sqla	Car occupant injured in collision w statnry object	Car Occupant Injured In Transport Accident
S5330XS	ICD10	2	Traumatic rupture of unsp ulnar collateral ligament, sequela	Dislocation and sprain of joints and ligaments of elbow	Injuries To The Elbow And Forearm
S56111D	ICD10	2	Strain flexor musc/fasc/tend r idx fngr at forarm lv, subs	Injury of muscle, fascia and tendon at forearm level	Injuries To The Elbow And Forearm
H0242	ICD10	2	Myogenic ptosis of eyelid	Other disorders of eyelid	Disorders Of Eyelid, Lacrimal System And Orbit
T214	ICD10	2	Corrosion of unspecified degree of trunk	Burn and corrosion of trunk	Burns And Corrosions Of External Body Surface, Specified By Site
C4460	ICD10	2	Unsp malignant neoplasm skin/ upper limb, including shoulder	Other and unspecified malignant neoplasm of skin	Melanoma And Other Malignant Neoplasms Of Skin
M80831	ICD10	2	Oth osteoporosis w current pathological fracture, r forearm	Osteoporosis with current pathological fracture	Disorders Of Bone Density And Structure
H35012	ICD10	2	Changes in retinal vascular appearance, left eye	Other retinal disorders	Disorders Of Choroid And Retina
H42	ICD10	2	Glaucoma in diseases classified elsewhere	Glaucoma in diseases classified elsewhere	Glaucoma
S63431D	ICD10	2	Traum rupt of volar plate of l idx fngr at MCP/IP jt, subs	Dislocation and sprain of joints and ligaments at wrs/hnd lv	Injuries To The Wrist, Hand And Fingers
B95	ICD10	2	Strep as the cause of diseases classified elsewhere	Strep as the cause of diseases classified elsewhere	Bacterial And Viral Infectious Agents
C92A0	ICD10	2	Acute myeloid leuk w multilin dysplasia, not achieve remis	Myeloid leukemia	Malignant Neoplasms Of Lymphoid, Hematopoietic And Related Tissue
D472	ICD10	2	Monoclonal gammopathy	Oth neoplm of uncrt behav of lymphoid, hematpoetc & rel tiss	Neoplasms Of Uncertain Behavior, Polycythemia Vera And Myelodysplastic Syndromes
X372XXD	ICD10	2	Blizzard (snow)(ice), subsequent encounter	Cataclysmic storm	Exposure To Forces Of Nature
C858	ICD10	2	Other specified types of non-Hodgkin lymphoma	Oth and unspecified types of non-Hodgkin lymphoma	Malignant Neoplasms Of Lymphoid, Hematopoietic And Related Tissue
T184XXD	ICD10	2	Foreign body in colon, subsequent encounter	Foreign body in alimentary tract	Effects Of Foreign Body Entering Through Natural Orifice
Y92016	ICD10	2	Swm-pool in sngl-fmly (private) house or garden as place	Place of occurrence of the external cause	Supplementary Factors Related To Causes Of Morbidity Classified Elsewhere
S72102E	ICD10	2	Unsp trochan fx l femr, 7thE	Fracture of femur	Injuries To The Hip And Thigh
E233	ICD10	2	Hypothalamic dysfunction, not elsewhere classified	Hypofunction and other disorders of the pituitary gland	Disorders Of Other Endocrine Glands
S52209	ICD10	2	Unspecified fracture of shaft of unspecified ulna	Fracture of forearm	Injuries To The Elbow And Forearm
T4392XD	ICD10	2	Poisoning by unsp psychotropic drug, self-harm, subs	Psychotropic drugs, not elsewhere classified	Poisoning By, Adverse Effects Of And Underdosing Of Drugs, Medicaments And Biological Substances
S1182XS	ICD10	2	Laceration with foreign body of oth part of neck, sequela	Open wound of neck	Injuries To The Neck
T79	ICD10	2	Certain early complications of trauma, NEC	Certain early complications of trauma, NEC	Certain Early Complications Of Trauma
S32051	ICD10	2	Stable burst fracture of fifth lumbar vertebra	Fracture of lumbar spine and pelvis	Injuries To The Abdomen, Lower Back, Lumbar Spine, Pelvis And External Genitals
S40821	ICD10	2	Blister (nonthermal) of right upper arm	Superficial injury of shoulder and upper arm	Injuries To The Shoulder And Upper Arm
S92424P	ICD10	2	Nondisp fx of dist phalanx of r great toe, 7thP	Fracture of foot and toe, except ankle	Injuries To The Ankle And Foot
S25592A	ICD10	2	Inj intercostal blood vessels, left side, init encntr	Injury of blood vessels of thorax	Injuries To The Thorax
S56901A	ICD10	2	Unsp inj unsp musc/fasc/tend at forarm lv, right arm, init	Injury of muscle, fascia and tendon at forearm level	Injuries To The Elbow And Forearm
M71152	ICD10	2	Other infective bursitis, left hip	Other bursopathies	Other Soft Tissue Disorders
V9021XS	ICD10	2	Drown due to fall/jump fr burning passenger ship, sequela	Drowning and submersion due to accident to watercraft	Water Transport Accidents
C6311	ICD10	2	Malignant neoplasm of right spermatic cord	Malignant neoplasm of other and unsp male genital organs	Malignant Neoplasms Of Male Genital Organs
T22459	ICD10	2	Corrosion of unspecified degree of unspecified shoulder	Burn and corrosion of shldr/up lmb, except wrist and hand	Burns And Corrosions Of External Body Surface, Specified By Site
V305XXS	ICD10	2	Driver of 3-whl mv inj in clsn w ped/anml in traf, sequela	Occupant of 3-whl mv injured in collision w ped/anml	Occupant Of Three-Wheeled Motor Vehicle Injured In Transport Accident
Z91120	ICD10	2	Pt intentl undrdose of meds regimen due to financl hardship	Personal risk factors, not elsewhere classified	Persons With Potential Health Hazards Related To Family And Personal History And Certain Conditions Influencing Health Status
T25099D	ICD10	2	Burn of unsp deg mult sites of unsp ankle and foot, subs	Burn and corrosion of ankle and foot	Burns And Corrosions Of External Body Surface, Specified By Site
S72109H	ICD10	2	Unsp trochan fx unsp femr, 7thH	Fracture of femur	Injuries To The Hip And Thigh
W100	ICD10	2	Fall (on)(from) escalator	Fall on and from stairs and steps	Slipping, Tripping, Stumbling And Falls
T2899XD	ICD10	2	Corrosions of other internal organs, subsequent encounter	Burn and corrosion of other internal organs	Burns And Corrosions Confined To Eye And Internal Organs
S52045K	ICD10	2	Nondisp fx of coronoid pro of l ulna, 7thK	Fracture of forearm	Injuries To The Elbow And Forearm
S2691XD	ICD10	2	Contusion of heart, unsp w or w/o hemopericardium, subs	Injury of heart	Injuries To The Thorax
K05329	ICD10	2	Chronic periodontitis, generalized, unspecified severity	Chronic periodontitis, generalized, unspecified severity	Diseases Of Oral Cavity And Salivary Glands
S79199G	ICD10	2	Oth physl fx lower end unsp femur, subs for fx w delay heal	Other and unspecified injuries of hip and thigh	Injuries To The Hip And Thigh
S42261G	ICD10	2	Disp fx of less tuberosity of r humer, 7thG	Fracture of shoulder and upper arm	Injuries To The Shoulder And Upper Arm
T24409S	ICD10	2	Corros unsp deg of unsp site unsp low limb, ex ank/ft, sqla	Burn and corrosion of lower limb, except ankle and foot	Burns And Corrosions Of External Body Surface, Specified By Site
S01552	ICD10	2	Open bite of oral cavity	Open wound of head	Injuries To The Head
S92011B	ICD10	2	Disp fx of body of right calcaneus, init for opn fx	Fracture of foot and toe, except ankle	Injuries To The Ankle And Foot
T25199S	ICD10	2	Burn of first deg mult sites of unsp ankle and foot, sequela	Burn and corrosion of ankle and foot	Burns And Corrosions Of External Body Surface, Specified By Site
S31102S	ICD10	2	Unsp opn wnd abd wall, epigst rgn w/o penet perit cav, sqla	Opn wnd abdomen, lower back, pelvis and external genitals	Injuries To The Abdomen, Lower Back, Lumbar Spine, Pelvis And External Genitals
S92405G	ICD10	2	Nondisp unsp fx left great toe, subs for fx w delay heal	Fracture of foot and toe, except ankle	Injuries To The Ankle And Foot
S2542	ICD10	2	Major laceration of pulmonary blood vessels	Injury of blood vessels of thorax	Injuries To The Thorax
H1511	ICD10	2	Episcleritis periodica fugax	Disorders of sclera	Disorders Of Sclera, Cornea, Iris And Ciliary Body
M86412	ICD10	2	Chronic osteomyelitis with draining sinus, left shoulder	Osteomyelitis	Other Osteopathies
S72333D	ICD10	2	Displ oblique fx shaft of unsp femr, 7thD	Fracture of femur	Injuries To The Hip And Thigh
Y92214	ICD10	2	College as the place of occurrence of the external cause	Place of occurrence of the external cause	Supplementary Factors Related To Causes Of Morbidity Classified Elsewhere
V4909XA	ICD10	2	Driver injured in collision w oth mv nontraf, init	Car occupant injured in other and unsp transport accidents	Car Occupant Injured In Transport Accident
S72126A	ICD10	2	Nondisp fx of lesser trochanter of unsp femur, init	Fracture of femur	Injuries To The Hip And Thigh
S42151	ICD10	2	Displaced fracture of neck of scapula, right shoulder	Fracture of shoulder and upper arm	Injuries To The Shoulder And Upper Arm
S50909D	ICD10	2	Unsp superficial injury of unspecified elbow, subs encntr	Superficial injury of elbow and forearm	Injuries To The Elbow And Forearm
T505X3A	ICD10	2	Poisoning by appetite depressants, assault, init encntr	Diuretics and oth and unsp drug/meds/biol subst	Poisoning By, Adverse Effects Of And Underdosing Of Drugs, Medicaments And Biological Substances
Z208	ICD10	2	Contact w and exposure to oth communicable diseases	Contact w and (suspected) exposure to communicable diseases	Persons With Potential Health Hazards Related To Communicable Diseases
O361923	ICD10	2	Maternal care for oth isoimmun, second trimester, fetus 3	Maternal care for other fetal problems	Maternal Care Related To The Fetus And Amniotic Cavity And Possible Delivery Problems
S01502	ICD10	2	Unspecified open wound of oral cavity	Open wound of head	Injuries To The Head
V546	ICD10	2	Passenger in pk-up/van injured in collision w hv veh in traf	Occupant of pk-up/van injured in collision w hv veh	Occupant Of Pick-Up Truck Or Van Injured In Transport Accident
S67198	ICD10	2	Crushing injury of other finger	Crushing injury of wrist, hand and fingers	Injuries To The Wrist, Hand And Fingers
H21303	ICD10	2	Idio cysts of iris, ciliary body or ant chamber, bilateral	Other disorders of iris and ciliary body	Disorders Of Sclera, Cornea, Iris And Ciliary Body
M61146	ICD10	2	Myositis ossificans progressiva, unspecified finger(s)	Calcification and ossification of muscle	Disorders Of Muscles
S52302G	ICD10	2	Unsp fx shaft of left radius, subs for clos fx w delay heal	Fracture of forearm	Injuries To The Elbow And Forearm
S0121XD	ICD10	2	Laceration without foreign body of nose, subs encntr	Open wound of head	Injuries To The Head
S14113A	ICD10	2	Complete lesion at C3 level of cervical spinal cord, init	Injury of nerves and spinal cord at neck level	Injuries To The Neck
M84572S	ICD10	2	Path fracture in neoplastic disease, left ankle, sequela	Disorder of continuity of bone	Disorders Of Bone Density And Structure
S8254XQ	ICD10	2	Nondisp fx of med malleolus of r tibia, 7thQ	Fracture of lower leg, including ankle	Injuries To The Knee And Lower Leg
M84661P	ICD10	2	Path fx in oth disease, r tibia, subs for fx w malunion	Disorder of continuity of bone	Disorders Of Bone Density And Structure
M84511D	ICD10	2	Path fx in neopltc dis, r shldr, subs for fx w routn heal	Disorder of continuity of bone	Disorders Of Bone Density And Structure
V9032XA	ICD10	2	Drown due to fall/jump fr crushed fishing boat, init	Drowning and submersion due to accident to watercraft	Water Transport Accidents
Z1504	ICD10	2	Genetic susceptibility to malignant neoplasm of endometrium	Genetic susceptibility to disease	Genetic Carrier And Genetic Susceptibility To Disease
N475	ICD10	2	Adhesions of prepuce and glans penis	Disorders of prepuce	Diseases Of Male Genital Organs
S82009J	ICD10	2	Unsp fx unsp patella, 7thJ	Fracture of lower leg, including ankle	Injuries To The Knee And Lower Leg
S92323K	ICD10	2	Disp fx of 2nd metatarsal bone, unsp ft, 7thK	Fracture of foot and toe, except ankle	Injuries To The Ankle And Foot
L850	ICD10	2	Acquired ichthyosis	Other epidermal thickening	Other Disorders Of The Skin And Subcutaneous Tissue
T1752	ICD10	2	Food in bronchus	Foreign body in respiratory tract	Effects Of Foreign Body Entering Through Natural Orifice
O402XX3	ICD10	2	Polyhydramnios, second trimester, fetus 3	Polyhydramnios	Maternal Care Related To The Fetus And Amniotic Cavity And Possible Delivery Problems
M25871	ICD10	2	Other specified joint disorders, right ankle and foot	Other joint disorder, not elsewhere classified	Other Joint Disorders
M5000	ICD10	2	Cervical disc disorder with myelopathy, unsp cervical region	Cervical disc disorders	Other Dorsopathies
V399XXA	ICD10	2	Occupant (driver) of 3-whl mv injured in unsp traf, init	Occupant of 3-whl mv injured in oth and unsp transport acc	Occupant Of Three-Wheeled Motor Vehicle Injured In Transport Accident
Q338	ICD10	2	Other congenital malformations of lung	Congenital malformations of lung	Congenital Malformations Of The Respiratory System
V2919XA	ICD10	2	Mtrcy passenger injured in collision w oth mv nontraf, init	Motorcycle rider injured in oth and unsp transport accidents	Motorcycle Rider Injured In Transport Accident
V5910	ICD10	2	Passenger in pk-up/van injured in clsn w unsp mv nontraf	Occupant of pk-up/van injured in oth and unsp transport acc	Occupant Of Pick-Up Truck Or Van Injured In Transport Accident
T3342XA	ICD10	2	Superficial frostbite of left arm, initial encounter	Superficial frostbite	Frostbite
V522XXA	ICD10	2	Prsn outsd pk-up/van inj in clsn w 2/3-whl mv nontraf, init	Occupant of pk-up/van injured in collision w 2/3-whl mv	Occupant Of Pick-Up Truck Or Van Injured In Transport Accident
S34119S	ICD10	2	Complete lesion of unsp level of lumbar spinal cord, sequela	Inj lower spinl cord and nrv at abd, low back and pelv level	Injuries To The Abdomen, Lower Back, Lumbar Spine, Pelvis And External Genitals
S81832	ICD10	2	Puncture wound without foreign body, left lower leg	Open wound of knee and lower leg	Injuries To The Knee And Lower Leg
S73119S	ICD10	2	Iliofemoral ligament sprain of unspecified hip, sequela	Dislocation and sprain of joint and ligaments of hip	Injuries To The Hip And Thigh
S82014N	ICD10	2	Nondisp osteochon fx r patella, 7thN	Fracture of lower leg, including ankle	Injuries To The Knee And Lower Leg
Z5301	ICD10	2	Proc/trtmt not carried out due to patient smoking	Persons encntr hlth serv for spec proc & trtmt, not crd out	Encounters For Other Specific Health Care
S42121G	ICD10	2	Disp fx of acromial pro, r shldr, subs for fx w delay heal	Fracture of shoulder and upper arm	Injuries To The Shoulder And Upper Arm
S15321A	ICD10	2	Major laceration of right internal jugular vein, init encntr	Injury of blood vessels at neck level	Injuries To The Neck
S9131	ICD10	2	Laceration without foreign body of foot	Open wound of ankle, foot and toes	Injuries To The Ankle And Foot
M65832	ICD10	2	Other synovitis and tenosynovitis, left forearm	Synovitis and tenosynovitis	Disorders Of Synovium And Tendon
T474X2A	ICD10	2	Poisoning by oth laxatives, intentional self-harm, init	Agents primarily affecting the gastrointestinal system	Poisoning By, Adverse Effects Of And Underdosing Of Drugs, Medicaments And Biological Substances
S3713	ICD10	2	Laceration of ureter	Injury of urinary and pelvic organs	Injuries To The Abdomen, Lower Back, Lumbar Spine, Pelvis And External Genitals
T754	ICD10	2	Electrocution	Other and unspecified effects of other external causes	Other And Unspecified Effects Of External Causes
T65894A	ICD10	2	Toxic effect of oth substances, undetermined, init encntr	Toxic effect of other and unspecified substances	Toxic Effects Of Substances Chiefly Nonmedicinal As To Source
T25532D	ICD10	2	Corrosion of first degree of left toe(s) (nail), subs encntr	Burn and corrosion of ankle and foot	Burns And Corrosions Of External Body Surface, Specified By Site
M435X5	ICD10	2	Other recurrent vertebral dislocation, thoracolumbar region	Other deforming dorsopathies	Deforming Dorsopathies
T85520A	ICD10	2	Displacement of bile duct prosthesis, initial encounter	Complications of internal prosth dev/grft	Complications Of Surgical And Medical Care, Not Elsewhere Classified
M1A47	ICD10	2	Other secondary chronic gout, ankle and foot	Other and unspecified arthropathy	Inflammatory Polyarthropathies
S4361XD	ICD10	2	Sprain of right sternoclavicular joint, subsequent encounter	Disloc and sprain of joints and ligaments of shoulder girdle	Injuries To The Shoulder And Upper Arm
T23311	ICD10	2	Burn of third degree of right thumb (nail)	Burn and corrosion of wrist and hand	Burns And Corrosions Of External Body Surface, Specified By Site
T604X3S	ICD10	2	Toxic effect of rodenticides, assault, sequela	Toxic effect of pesticides	Toxic Effects Of Substances Chiefly Nonmedicinal As To Source
N18	ICD10	2	Chronic kidney disease (CKD)	Chronic kidney disease (CKD)	Acute Kidney Failure And Chronic Kidney Disease
O88211	ICD10	2	Thromboembolism in pregnancy, first trimester	Obstetric embolism	Complications Predominantly Related To The Puerperium
S22061D	ICD10	2	Stable burst fx T7-T8 vertebra, subs for fx w routn heal	Fracture of rib(s), sternum and thoracic spine	Injuries To The Thorax
S32131D	ICD10	2	Minimally displ Zone III fx sacrum, subs for fx w routn heal	Fracture of lumbar spine and pelvis	Injuries To The Abdomen, Lower Back, Lumbar Spine, Pelvis And External Genitals
V221XXD	ICD10	2	Mtrcy passenger injured in clsn w 2/3-whl mv nontraf, subs	Motorcycle rider injured in collision w 2/3-whl mv	Motorcycle Rider Injured In Transport Accident
M71829	ICD10	2	Other specified bursopathies, unspecified elbow	Other bursopathies	Other Soft Tissue Disorders
T6112	ICD10	2	Scombroid fish poisoning, intentional self-harm	Toxic effect of noxious substances eaten as seafood	Toxic Effects Of Substances Chiefly Nonmedicinal As To Source
T50A12	ICD10	2	Poisn by pertuss vaccine, inc combin w pertuss, self-harm	Diuretics and oth and unsp drug/meds/biol subst	Poisoning By, Adverse Effects Of And Underdosing Of Drugs, Medicaments And Biological Substances
C7971	ICD10	2	Secondary malignant neoplasm of right adrenal gland	Secondary neuroendocrine tumors	Secondary Neuroendocrine Tumors
S06816D	ICD10	2	Inj r int crtd,intcr w LOC >24 hr w/o ret consc w surv, subs	Intracranial injury	Injuries To The Head
S01319	ICD10	2	Laceration without foreign body of unspecified ear	Open wound of head	Injuries To The Head
F328	ICD10	2	Other depressive episodes	Major depressive disorder, single episode	Mood [Affective] Disorders
S76992A	ICD10	2	Inj unsp musc/fasc/tend at thigh level, left thigh, init	Injury of muscle, fascia and tendon at hip and thigh level	Injuries To The Hip And Thigh
S53402S	ICD10	2	Unspecified sprain of left elbow, sequela	Dislocation and sprain of joints and ligaments of elbow	Injuries To The Elbow And Forearm
O3110X3	ICD10	2	Cont preg aft spon abort of one fts or more, unsp tri, fts3	Complications specific to multiple gestation	Maternal Care Related To The Fetus And Amniotic Cavity And Possible Delivery Problems
K5740	ICD10	2	Dvtrcli of both small and lg int w perf and abscs w/o bleed	Diverticular disease of intestine	Other Diseases Of Intestines
T551X3A	ICD10	2	Toxic effect of detergents, assault, initial encounter	Toxic effect of soaps and detergents	Toxic Effects Of Substances Chiefly Nonmedicinal As To Source
W6192XA	ICD10	2	Struck by other birds, initial encounter	Contact with birds (domestic) (wild)	Exposure To Animate Mechanical Forces
A801	ICD10	2	Acute paralytic poliomyelitis, wild virus, imported	Acute poliomyelitis	Viral And Prion Infections Of The Central Nervous System
Q175	ICD10	2	Prominent ear	Other congenital malformations of ear	Congenital Malformations Of Eye, Ear, Face And Neck
S92014	ICD10	2	Nondisplaced fracture of body of right calcaneus	Fracture of foot and toe, except ankle	Injuries To The Ankle And Foot
T690	ICD10	2	Immersion hand and foot	Other effects of reduced temperature	Other And Unspecified Effects Of External Causes
N4883	ICD10	2	Acquired buried penis	Other disorders of penis	Diseases Of Male Genital Organs
S52352K	ICD10	2	Displ commnt fx shaft of rad, l arm, 7thK	Fracture of forearm	Injuries To The Elbow And Forearm
S52202C	ICD10	2	Unsp fx shaft of left ulna, init for opn fx type 3A/B/C	Fracture of forearm	Injuries To The Elbow And Forearm
O368330	ICD10	2	Maternal care for abnormalities of the fetal heart rate or rhythm, third trimester, not applicable or unspecified	Maternal care for abnormalities of the fetal heart rate or rhythm, third trimester, not applicable or unspecified	Maternal Care Related To The Fetus And Amniotic Cavity And Possible Delivery Problems
S80851S	ICD10	2	Superficial foreign body, right lower leg, sequela	Superficial injury of knee and lower leg	Injuries To The Knee And Lower Leg
L03121	ICD10	2	Acute lymphangitis of right axilla	Cellulitis and acute lymphangitis	Infections Of The Skin And Subcutaneous Tissue
S92022K	ICD10	2	Disp fx of ant pro of l calcaneus, subs for fx w nonunion	Fracture of foot and toe, except ankle	Injuries To The Ankle And Foot
S85802S	ICD10	2	Unsp inj blood vessels at lower leg level, left leg, sequela	Injury of blood vessels at lower leg level	Injuries To The Knee And Lower Leg
S72361B	ICD10	2	Displ seg fx shaft of r femur, init for opn fx type I/2	Fracture of femur	Injuries To The Hip And Thigh
S92416G	ICD10	2	Nondisp fx of prox phalanx of unsp great toe, 7thG	Fracture of foot and toe, except ankle	Injuries To The Ankle And Foot
T477X6S	ICD10	2	Underdosing of emetics, sequela	Agents primarily affecting the gastrointestinal system	Poisoning By, Adverse Effects Of And Underdosing Of Drugs, Medicaments And Biological Substances
Q209	ICD10	2	Congenital malform of cardiac chambers and connections, unsp	Congenital malformations of cardiac chambers and connections	Congenital Malformations Of The Circulatory System
V00288	ICD10	2	Other accident on other gliding-type pedestrian conveyance	Pedestrian conveyance accident	Pedestrian Injured In Transport Accident
O300	ICD10	2	Twin pregnancy	Multiple gestation	Maternal Care Related To The Fetus And Amniotic Cavity And Possible Delivery Problems
H2002	ICD10	2	Recurrent acute iridocyclitis	Iridocyclitis	Disorders Of Sclera, Cornea, Iris And Ciliary Body
W313XXA	ICD10	2	Contact with prime movers, initial encounter	Contact with other and unspecified machinery	Exposure To Inanimate Mechanical Forces
S21209D	ICD10	2	Unsp opn wnd unsp bk wl of thorax w/o penet thor cav, subs	Open wound of thorax	Injuries To The Thorax
K2901	ICD10	2	Acute gastritis with bleeding	Gastritis and duodenitis	Diseases Of Esophagus, Stomach And Duodenum
Z528	ICD10	2	Donor of other specified organs or tissues	Donors of organs and tissues	Encounters For Other Specific Health Care
V762XXD	ICD10	2	Person outsd bus inj in clsn w nonmtr vehicle nontraf, subs	Bus occupant injured in collision with oth nonmotor vehicle	Bus Occupant Injured In Transport Accident
S61343D	ICD10	2	Pnctr w foreign body of l mid finger w damage to nail, subs	Open wound of wrist, hand and fingers	Injuries To The Wrist, Hand And Fingers
S82856F	ICD10	2	Nondisp trimalleol fx unsp low leg, 7thF	Fracture of lower leg, including ankle	Injuries To The Knee And Lower Leg
S59132A	ICD10	2	Sltr-haris Type III physl fx upper end rad, left arm, init	Other and unspecified injuries of elbow and forearm	Injuries To The Elbow And Forearm
S01422D	ICD10	2	Laceration w foreign body of left cheek and TMJ area, subs	Open wound of head	Injuries To The Head
C91A0	ICD10	2	Mature B-cell leukemia Burkitt-type not achieve remission	Lymphoid leukemia	Malignant Neoplasms Of Lymphoid, Hematopoietic And Related Tissue
S63401S	ICD10	2	Traum rupt of unsp ligmt of l idx fngr at MCP/IP jt, sequela	Dislocation and sprain of joints and ligaments at wrs/hnd lv	Injuries To The Wrist, Hand And Fingers
T8351XA	ICD10	2	Infect/inflm reaction due to indwell urinary catheter, init	Complications of genitourinary prosth dev/grft	Complications Of Surgical And Medical Care, Not Elsewhere Classified
S741	ICD10	2	Injury of femoral nerve at hip and thigh level	Injury of nerves at hip and thigh level	Injuries To The Hip And Thigh
B833	ICD10	2	Syngamiasis	Other helminthiases	Helminthiases
O46013	ICD10	2	Antepartum hemorrhage with afibrinogenemia, third trimester	Antepartum hemorrhage, not elsewhere classified	Maternal Care Related To The Fetus And Amniotic Cavity And Possible Delivery Problems
S52539F	ICD10	2	Colles' fx unsp rad, 7thF	Fracture of forearm	Injuries To The Elbow And Forearm
O29012	ICD10	2	Aspirat pneumonitis due to anesth during preg, second tri	Complications of anesthesia during pregnancy	Other Maternal Disorders Predominantly Related To Pregnancy
P020	ICD10	2	Newborn (suspected to be) affected by placenta previa	Newborn affected by comp of placenta, cord and membranes	Newborn Affected By Maternal Factors And By Complications Of Pregnancy, Labor, And Delivery
S89291	ICD10	2	Other physeal fracture of upper end of right fibula	Other and unspecified injuries of lower leg	Injuries To The Knee And Lower Leg
S82201P	ICD10	2	Unsp fx shaft of right tibia, subs for clos fx w malunion	Fracture of lower leg, including ankle	Injuries To The Knee And Lower Leg
S99299A	ICD10	2	Other physeal fracture of phalanx of unspecified toe, initial encounter for closed fracture	Other physeal fracture of phalanx of unspecified toe, initial encounter for closed fracture	Injuries To The Ankle And Foot
Y040	ICD10	2	Assault by unarmed brawl or fight	Assault by bodily force	Assault
S62244P	ICD10	2	Nondisp fx of shaft of 1st MC bone, r hand, 7thP	Fracture at wrist and hand level	Injuries To The Wrist, Hand And Fingers
S63003S	ICD10	2	Unsp subluxation of unspecified wrist and hand, sequela	Dislocation and sprain of joints and ligaments at wrs/hnd lv	Injuries To The Wrist, Hand And Fingers
T524X1S	ICD10	2	Toxic effect of ketones, accidental (unintentional), sequela	Toxic effect of organic solvents	Toxic Effects Of Substances Chiefly Nonmedicinal As To Source
S45311	ICD10	2	Laceration of superficial vein at shldr/up arm, right arm	Injury of blood vessels at shoulder and upper arm level	Injuries To The Shoulder And Upper Arm
E1342	ICD10	2	Oth diabetes mellitus with diabetic polyneuropathy	Other specified diabetes mellitus	Diabetes Mellitus
O32	ICD10	2	Maternal care for malpresentation of fetus	Maternal care for malpresentation of fetus	Maternal Care Related To The Fetus And Amniotic Cavity And Possible Delivery Problems
S72121H	ICD10	2	Disp fx of less trochanter of r femr, 7thH	Fracture of femur	Injuries To The Hip And Thigh
S3210XA	ICD10	2	Unsp fracture of sacrum, init encntr for closed fracture	Fracture of lumbar spine and pelvis	Injuries To The Abdomen, Lower Back, Lumbar Spine, Pelvis And External Genitals
W04XXXA	ICD10	2	Fall while being carried or supported by oth persons, init	Fall while being carried or supported by other persons	Slipping, Tripping, Stumbling And Falls
T24632S	ICD10	2	Corrosion of second degree of left lower leg, sequela	Burn and corrosion of lower limb, except ankle and foot	Burns And Corrosions Of External Body Surface, Specified By Site
V00188D	ICD10	2	Oth accident on oth rolling-type pedestrian conveyance, subs	Pedestrian conveyance accident	Pedestrian Injured In Transport Accident
S91116D	ICD10	2	Lac w/o fb of unsp lesser toe(s) w/o damage to nail, subs	Open wound of ankle, foot and toes	Injuries To The Ankle And Foot
Q5569	ICD10	2	Other congenital malformation of penis	Other congenital malformations of male genital organs	Congenital Malformations Of Genital Organs
W131	ICD10	2	Fall from, out of or through bridge	Fall from, out of or through building or structure	Slipping, Tripping, Stumbling And Falls
H30143	ICD10	2	Acute posterior multifoc placoid pigment epitheliopathy, bi	Chorioretinal inflammation	Disorders Of Choroid And Retina
I97640	ICD10	2	Postprocedural seroma of a circulatory system organ or structure following a cardiac catheterization	Postprocedural seroma of a circulatory system organ or structure following a cardiac catheterization	Other And Unspecified Disorders Of The Circulatory System
C8594	ICD10	2	Non-Hodgkin lymphoma, unsp, nodes of axilla and upper limb	Oth and unspecified types of non-Hodgkin lymphoma	Malignant Neoplasms Of Lymphoid, Hematopoietic And Related Tissue
T310	ICD10	2	Burns involving less than 10% of body surface	Burns classified accord extent body involv	Burns And Corrosions Of Multiple And Unspecified Body Regions
M532	ICD10	2	Spinal instabilities	Other and unspecified dorsopathies, not elsewhere classified	Other Dorsopathies
S52246R	ICD10	2	Nondisp spiral fx shaft of ulna, unsp arm, 7thR	Fracture of forearm	Injuries To The Elbow And Forearm
A85	ICD10	2	Other viral encephalitis, not elsewhere classified	Other viral encephalitis, not elsewhere classified	Viral And Prion Infections Of The Central Nervous System
M5186	ICD10	2	Other intervertebral disc disorders, lumbar region	Thoracic, thoracolum, and lumbosacral intvrt disc disorders	Other Dorsopathies
O46099	ICD10	2	Antepartum hemorrhage w oth coag defect, unsp trimester	Antepartum hemorrhage, not elsewhere classified	Maternal Care Related To The Fetus And Amniotic Cavity And Possible Delivery Problems
S96011S	ICD10	2	Strain msl/tnd lng flxr msl toe at ank/ft lev, r foot, sqla	Injury of muscle and tendon at ankle and foot level	Injuries To The Ankle And Foot
H1022	ICD10	2	Pseudomembranous conjunctivitis	Conjunctivitis	Disorders Of Conjunctiva
S37429S	ICD10	2	Contusion of ovary, unspecified, sequela	Injury of urinary and pelvic organs	Injuries To The Abdomen, Lower Back, Lumbar Spine, Pelvis And External Genitals
M0233	ICD10	2	Reiter's disease, wrist	Postinfective and reactive arthropathies	Infectious Arthropathies
S93401	ICD10	2	Sprain of unspecified ligament of right ankle	Disloc & sprain of joints & ligaments at ankl, ft & toe lev	Injuries To The Ankle And Foot
I69262	ICD10	2	Oth parlyt synd fol oth ntrm intcrn hemor aff left dom side	Sequelae of cerebrovascular disease	Cerebrovascular Diseases
S9682	ICD10	2	Laceration of muscles and tendons at ankle and foot level	Injury of muscle and tendon at ankle and foot level	Injuries To The Ankle And Foot
S66190S	ICD10	2	Inj flexor musc/fasc/tend r idx fngr at wrs/hnd lv, sequela	Injury of muscle, fascia and tendon at wrist and hand level	Injuries To The Wrist, Hand And Fingers
S63283	ICD10	2	Dislocation of proximal interphaln joint of l mid finger	Dislocation and sprain of joints and ligaments at wrs/hnd lv	Injuries To The Wrist, Hand And Fingers
S050	ICD10	2	Injury of conjunctiva and corneal abrasion w/o foreign body	Injury of eye and orbit	Injuries To The Head
H259	ICD10	2	Unspecified age-related cataract	Age-related cataract	Disorders Of Lens
S5222	ICD10	2	Transverse fracture of shaft of ulna	Fracture of forearm	Injuries To The Elbow And Forearm
S31815	ICD10	2	Open bite of right buttock	Opn wnd abdomen, lower back, pelvis and external genitals	Injuries To The Abdomen, Lower Back, Lumbar Spine, Pelvis And External Genitals
S37042A	ICD10	2	Minor laceration of left kidney, initial encounter	Injury of urinary and pelvic organs	Injuries To The Abdomen, Lower Back, Lumbar Spine, Pelvis And External Genitals
T24431D	ICD10	2	Corrosion of unsp degree of right lower leg, subs encntr	Burn and corrosion of lower limb, except ankle and foot	Burns And Corrosions Of External Body Surface, Specified By Site
Y92151	ICD10	2	Dining room in reform school as place	Place of occurrence of the external cause	Supplementary Factors Related To Causes Of Morbidity Classified Elsewhere
S91205D	ICD10	2	Unsp open wound of left lesser toe(s) w damage to nail, subs	Open wound of ankle, foot and toes	Injuries To The Ankle And Foot
S61326D	ICD10	2	Laceration w fb of r little finger w damage to nail, subs	Open wound of wrist, hand and fingers	Injuries To The Wrist, Hand And Fingers
W3311XD	ICD10	2	Accidental malfunction of shotgun, subsequent encounter	Acc rifle, shotgun and larger firearm discharge and malfunct	Exposure To Inanimate Mechanical Forces
E103311	ICD10	2	Type 1 diabetes mellitus with moderate nonproliferative diabetic retinopathy with macular edema, right eye	Type 1 diabetes mellitus with moderate nonproliferative diabetic retinopathy with macular edema, right eye	Diabetes Mellitus
S066X8S	ICD10	2	Traum subrac hem w LOC w death d/t oth cause bf consc, sqla	Intracranial injury	Injuries To The Head
T25129S	ICD10	2	Burn of first degree of unspecified foot, sequela	Burn and corrosion of ankle and foot	Burns And Corrosions Of External Body Surface, Specified By Site
Y35191S	ICD10	2	Legal intervnt w oth explosv, law enforc offl inj, sequela	Legal intervention	Legal Intervention, Operations Of War, Military Operations, And Terrorism
M05312	ICD10	2	Rheu heart disease w rheumatoid arthritis of l shoulder	Rheumatoid arthritis with rheumatoid factor	Inflammatory Polyarthropathies
S61521A	ICD10	2	Laceration with foreign body of right wrist, init encntr	Open wound of wrist, hand and fingers	Injuries To The Wrist, Hand And Fingers
V645XXD	ICD10	2	Driver of hv veh injured in collision w hv veh in traf, subs	Occupant of hv veh injured in collision w hv veh	Occupant Of Heavy Transport Vehicle Injured In Transport Accident
M80041P	ICD10	2	Age-rel osteopor w crnt path fx, r hand, 7thP	Osteoporosis with current pathological fracture	Disorders Of Bone Density And Structure
Q820	ICD10	2	Hereditary lymphedema	Other congenital malformations of skin	Other Congenital Malformations
T85692	ICD10	2	Other mechanical complication of permanent sutures	Complications of internal prosth dev/grft	Complications Of Surgical And Medical Care, Not Elsewhere Classified
D6852	ICD10	2	Prothrombin gene mutation	Other coagulation defects	Coagulation Defects, Purpura And Other Hemorrhagic Conditions
T496X2D	ICD10	2	Poisoning by otorhino drugs and prep, self-harm, subs	Topical skin/eye/ENT/dental drugs	Poisoning By, Adverse Effects Of And Underdosing Of Drugs, Medicaments And Biological Substances
F19981	ICD10	2	Oth psychoactive substance use, unsp w sexual dysfunction	Other psychoactive substance related disorders	Mental And Behavioral Disorders Due To Psychoactive Substance Use
V449XXD	ICD10	2	Unsp car occupant injured in clsn w hv veh in traf, subs	Car occupant injured in collision w hv veh	Car Occupant Injured In Transport Accident
H60553	ICD10	2	Acute reactive otitis externa, bilateral	Otitis externa	Diseases Of External Ear
T497X3S	ICD10	2	Poisn by dental drugs, topically applied, assault, sequela	Topical skin/eye/ENT/dental drugs	Poisoning By, Adverse Effects Of And Underdosing Of Drugs, Medicaments And Biological Substances
O0911	ICD10	2	Suprvsn of preg w history of ect or molar preg, first tri	Supervision of high risk pregnancy	Supervision Of High Risk Pregnancy
A748	ICD10	2	Other chlamydial diseases	Other diseases caused by chlamydiae	Other Diseases Caused By Chlamydiae
S75891S	ICD10	2	Inj oth blood vessels at hip and thi lev, right leg, sequela	Injury of blood vessels at hip and thigh level	Injuries To The Hip And Thigh
T84013S	ICD10	2	Broken internal left knee prosthesis, sequela	Complications of internal orthopedic prosth dev/grft	Complications Of Surgical And Medical Care, Not Elsewhere Classified
T2107	ICD10	2	Burn of unspecified degree of female genital region	Burn and corrosion of trunk	Burns And Corrosions Of External Body Surface, Specified By Site
S25511A	ICD10	2	Laceration of intercostal blood vessels, right side, init	Injury of blood vessels of thorax	Injuries To The Thorax
G44301	ICD10	2	Post-traumatic headache, unspecified, intractable	Other headache syndromes	Episodic And Paroxysmal Disorders
V80919S	ICD10	2	Animal-rider injured in unsp transport accident, sequela	Animl-ridr or occ of anml-drn vehicle injured in trnsp acc	Other Land Transport Accidents
K007	ICD10	2	Teething syndrome	Disorders of tooth development and eruption	Diseases Of Oral Cavity And Salivary Glands
Z558	ICD10	2	Other problems related to education and literacy	Problems related to education and literacy	Persons With Potential Health Hazards Related To Socioeconomic And Psychosocial Circumstances
S56406S	ICD10	2	Unsp inj extn musc/fasc/tend l rng fngr at forarm lv, sqla	Injury of muscle, fascia and tendon at forearm level	Injuries To The Elbow And Forearm
S91142D	ICD10	2	Pnctr w fb of left great toe w/o damage to nail, subs	Open wound of ankle, foot and toes	Injuries To The Ankle And Foot
L026	ICD10	2	Cutaneous abscess, furuncle and carbuncle of foot	Cutaneous abscess, furuncle and carbuncle	Infections Of The Skin And Subcutaneous Tissue
M86551	ICD10	2	Other chronic hematogenous osteomyelitis, right femur	Osteomyelitis	Other Osteopathies
S30826D	ICD10	2	Blister of unsp external genital organs, female, subs	Superfic inj abdomen, low back, pelvis and external genitals	Injuries To The Abdomen, Lower Back, Lumbar Spine, Pelvis And External Genitals
S72402A	ICD10	2	Unsp fracture of lower end of left femur, init for clos fx	Fracture of femur	Injuries To The Hip And Thigh
S92405A	ICD10	2	Nondisplaced unsp fracture of left great toe, init	Fracture of foot and toe, except ankle	Injuries To The Ankle And Foot
V9324	ICD10	2	Heat exposure on board sailboat	Oth injury due to acc on board wtrcrft, w/o acc to wtrcrft	Water Transport Accidents
S31624D	ICD10	2	Lac w fb of abd wall, left lower q w penet perit cav, subs	Opn wnd abdomen, lower back, pelvis and external genitals	Injuries To The Abdomen, Lower Back, Lumbar Spine, Pelvis And External Genitals
V9381	ICD10	2	Other injury due to other accident on board passenger ship	Oth injury due to acc on board wtrcrft, w/o acc to wtrcrft	Water Transport Accidents
Y831	ICD10	2	Implnt of artif int dev cause abn react/compl, w/o misadvnt	Surg op & oth surg proc cause abn react/compl, w/o misadvnt	Surgical And Other Medical Procedures As The Cause Of Abnormal Reaction Of The Patient, Or Of Later Complication, Without Mention Of Misadventure At The Time Of The Procedure
M7612	ICD10	2	Psoas tendinitis, left hip	Enthesopathies, lower limb, excluding foot	Other Soft Tissue Disorders
O1222	ICD10	2	Gestational edema with proteinuria, second trimester	Gestational edema and proteinuria without hypertension	Edema, Proteinuria And Hypertensive Disorders In Pregnancy, Childbirth And The Puerperium
V711	ICD10	2	Passenger on bus injured in collision w pedal cycle nontraf	Bus occupant injured in collision with pedal cycle	Bus Occupant Injured In Transport Accident
S91112A	ICD10	2	Laceration w/o fb of left great toe w/o damage to nail, init	Open wound of ankle, foot and toes	Injuries To The Ankle And Foot
T8092XA	ICD10	2	Unspecified transfusion reaction, initial encounter	Comp following infusion, transfusion and theraputc injection	Complications Of Surgical And Medical Care, Not Elsewhere Classified
T788XXD	ICD10	2	Other adverse effects, not elsewhere classified, subs encntr	Adverse effects, not elsewhere classified	Other And Unspecified Effects Of External Causes
T6303	ICD10	2	Toxic effect of taipan venom	Toxic effect of contact with venomous animals and plants	Toxic Effects Of Substances Chiefly Nonmedicinal As To Source
S75121D	ICD10	2	Major lacerat femor vein at hip and thi lev, right leg, subs	Injury of blood vessels at hip and thigh level	Injuries To The Hip And Thigh
T5192XD	ICD10	2	Toxic effect of unsp alcohol, intentional self-harm, subs	Toxic effect of alcohol	Toxic Effects Of Substances Chiefly Nonmedicinal As To Source
T82514S	ICD10	2	Breakdown (mechanical) of infusion catheter, sequela	Complications of cardiac and vascular prosth dev/grft	Complications Of Surgical And Medical Care, Not Elsewhere Classified
T506X4S	ICD10	2	Poisoning by antidotes and chelating agents, undet, sequela	Diuretics and oth and unsp drug/meds/biol subst	Poisoning By, Adverse Effects Of And Underdosing Of Drugs, Medicaments And Biological Substances
S22040K	ICD10	2	Wedge comprsn fx fourth thor vert, subs for fx w nonunion	Fracture of rib(s), sternum and thoracic spine	Injuries To The Thorax
M1A121	ICD10	2	Lead-induced chronic gout, right elbow	Gout	Inflammatory Polyarthropathies
S00271D	ICD10	2	Oth superfic bite of right eyelid and periocular area, subs	Superficial injury of head	Injuries To The Head
T85698S	ICD10	2	Mech compl of internal prosth dev/grft, sequela	Complications of internal prosth dev/grft	Complications Of Surgical And Medical Care, Not Elsewhere Classified
S60362D	ICD10	2	Insect bite (nonvenomous) of left thumb, subs encntr	Superficial injury of wrist, hand and fingers	Injuries To The Wrist, Hand And Fingers
T3470XD	ICD10	2	Frostbite w tissue necrosis of unsp knee and lower leg, subs	Frostbite with tissue necrosis	Frostbite
S32591G	ICD10	2	Oth fracture of right pubis, subs for fx w delay heal	Fracture of lumbar spine and pelvis	Injuries To The Abdomen, Lower Back, Lumbar Spine, Pelvis And External Genitals
T24721D	ICD10	2	Corrosion of third degree of right knee, subs encntr	Burn and corrosion of lower limb, except ankle and foot	Burns And Corrosions Of External Body Surface, Specified By Site
H35349	ICD10	2	Macular cyst, hole, or pseudohole, unspecified eye	Other retinal disorders	Disorders Of Choroid And Retina
T50A11	ICD10	2	Poisoning by pertussis vaccine, inc combin w pertuss, acc	Diuretics and oth and unsp drug/meds/biol subst	Poisoning By, Adverse Effects Of And Underdosing Of Drugs, Medicaments And Biological Substances
S22002S	ICD10	2	Unstable burst fracture of unsp thoracic vertebra, sequela	Fracture of rib(s), sternum and thoracic spine	Injuries To The Thorax
S52332H	ICD10	2	Displ oblique fx shaft of l rad, 7thH	Fracture of forearm	Injuries To The Elbow And Forearm
F1515	ICD10	2	Oth stimulant abuse w stimulant-induced psychotic disorder	Other stimulant related disorders	Mental And Behavioral Disorders Due To Psychoactive Substance Use
S55011A	ICD10	2	Laceration of ulnar artery at forearm level, right arm, init	Injury of blood vessels at forearm level	Injuries To The Elbow And Forearm
S36239D	ICD10	2	Laceration of unsp part of pancreas, unsp degree, subs	Injury of intra-abdominal organs	Injuries To The Abdomen, Lower Back, Lumbar Spine, Pelvis And External Genitals
C441392	ICD10	2	Sebaceous cell carcinoma of skin of left lower eyelid, including canthus	Sebaceous cell carcinoma of skin of left lower eyelid, including canthus	Melanoma And Other Malignant Neoplasms Of Skin
B813	ICD10	2	Intestinal angiostrongyliasis	Other intestinal helminthiases, not elsewhere classified	Helminthiases
S3135XD	ICD10	2	Open bite of scrotum and testes, subsequent encounter	Opn wnd abdomen, lower back, pelvis and external genitals	Injuries To The Abdomen, Lower Back, Lumbar Spine, Pelvis And External Genitals
S86922A	ICD10	2	Lacerat unsp musc/tend at lower leg level, left leg, init	Injury of muscle, fascia and tendon at lower leg level	Injuries To The Knee And Lower Leg
O360131	ICD10	2	Maternal care for anti-D antibodies, third tri, fetus 1	Maternal care for other fetal problems	Maternal Care Related To The Fetus And Amniotic Cavity And Possible Delivery Problems
S12450	ICD10	2	Oth traumatic displ spondylolysis of fifth cervcal vertebra	Fracture of cervical vertebra and other parts of neck	Injuries To The Neck
H35032	ICD10	2	Hypertensive retinopathy, left eye	Other retinal disorders	Disorders Of Choroid And Retina
S42112B	ICD10	2	Disp fx of body of scapula, left shoulder, init for opn fx	Fracture of shoulder and upper arm	Injuries To The Shoulder And Upper Arm
E133593	ICD10	2	Other specified diabetes mellitus with proliferative diabetic retinopathy without macular edema, bilateral	Other specified diabetes mellitus with proliferative diabetic retinopathy without macular edema, bilateral	Diabetes Mellitus
S27802A	ICD10	2	Contusion of diaphragm, initial encounter	Injury of other and unspecified intrathoracic organs	Injuries To The Thorax
S62323A	ICD10	2	Disp fx of shaft of third metacarpal bone, left hand, init	Fracture at wrist and hand level	Injuries To The Wrist, Hand And Fingers
T468X1S	ICD10	2	Poisn by antivaric drugs, inc scler agents, acc, sequela	Agents primarily affecting the cardiovascular system	Poisoning By, Adverse Effects Of And Underdosing Of Drugs, Medicaments And Biological Substances
O2602	ICD10	2	Excessive weight gain in pregnancy, second trimester	Maternal care for oth conditions predom related to pregnancy	Other Maternal Disorders Predominantly Related To Pregnancy
L048	ICD10	2	Acute lymphadenitis of other sites	Acute lymphadenitis	Infections Of The Skin And Subcutaneous Tissue
S59909A	ICD10	2	Unspecified injury of unspecified elbow, initial encounter	Other and unspecified injuries of elbow and forearm	Injuries To The Elbow And Forearm
H11822	ICD10	2	Conjunctivochalasis, left eye	Other disorders of conjunctiva	Disorders Of Conjunctiva
S53031	ICD10	2	Nursemaid's elbow, right elbow	Dislocation and sprain of joints and ligaments of elbow	Injuries To The Elbow And Forearm
S75099S	ICD10	2	Oth injury of femoral artery, unspecified leg, sequela	Injury of blood vessels at hip and thigh level	Injuries To The Hip And Thigh
W888XXD	ICD10	2	Exposure to other ionizing radiation, subsequent encounter	Exposure to ionizing radiation	Exposure To Electric Current, Radiation And Extreme Ambient Air Temperature And Pressure
M80851G	ICD10	2	Oth osteopor w crnt path fx, r femr, 7thG	Osteoporosis with current pathological fracture	Disorders Of Bone Density And Structure
S061X6	ICD10	2	Traumatic cerebral edema w LOC >24 hr w/o ret consc w surv	Intracranial injury	Injuries To The Head
H53029	ICD10	2	Refractive amblyopia, unspecified eye	Visual disturbances	Visual Disturbances And Blindness
H0240	ICD10	2	Unspecified ptosis of eyelid	Other disorders of eyelid	Disorders Of Eyelid, Lacrimal System And Orbit
S978	ICD10	2	Crushing injury of foot	Crushing injury of ankle and foot	Injuries To The Ankle And Foot
S42346K	ICD10	2	Nondisp spiral fx shaft of humer, unsp arm, 7thK	Fracture of shoulder and upper arm	Injuries To The Shoulder And Upper Arm
T457X5	ICD10	2	Adverse effect of anticoag antag, vitamin K and oth coag	Primarily systemic and hematological agents, NEC	Poisoning By, Adverse Effects Of And Underdosing Of Drugs, Medicaments And Biological Substances
F15	ICD10	2	Other stimulant related disorders	Other stimulant related disorders	Mental And Behavioral Disorders Due To Psychoactive Substance Use
S24159A	ICD10	2	Oth incmpl lesion at unsp level of thor spinal cord, init	Injury of nerves and spinal cord at thorax level	Injuries To The Thorax
O3122X5	ICD10	2	Cont preg aft uterin dth of one fetus or more, 2nd tri, fts5	Complications specific to multiple gestation	Maternal Care Related To The Fetus And Amniotic Cavity And Possible Delivery Problems
S90475	ICD10	2	Other superficial bite of left lesser toe(s)	Superficial injury of ankle, foot and toes	Injuries To The Ankle And Foot
E1133	ICD10	2	Type 2 diabetes w moderate nonprlf diabetic retinopathy	Type 2 diabetes mellitus	Diabetes Mellitus
H31122	ICD10	2	Diffuse secondary atrophy of choroid, left eye	Other disorders of choroid	Disorders Of Choroid And Retina
S14154S	ICD10	2	Oth incomplete lesion at C4, sequela	Injury of nerves and spinal cord at neck level	Injuries To The Neck
S83112D	ICD10	2	Anterior sublux of proximal end of tibia, left knee, subs	Dislocation and sprain of joints and ligaments of knee	Injuries To The Knee And Lower Leg
M05532	ICD10	2	Rheumatoid polyneurop w rheumatoid arthritis of left wrist	Rheumatoid arthritis with rheumatoid factor	Inflammatory Polyarthropathies
Y36120	ICD10	2	War op w dest arcrft due to clsn w oth aircraft, milt	Operations of war	Legal Intervention, Operations Of War, Military Operations, And Terrorism
S63698A	ICD10	2	Other sprain of other finger, initial encounter	Dislocation and sprain of joints and ligaments at wrs/hnd lv	Injuries To The Wrist, Hand And Fingers
W1612	ICD10	2	Fall into natural body of water striking bottom	Fall, jump or diving into water	Slipping, Tripping, Stumbling And Falls
S60423	ICD10	2	Blister (nonthermal) of left middle finger	Superficial injury of wrist, hand and fingers	Injuries To The Wrist, Hand And Fingers
S45292A	ICD10	2	Inj axillary or brachial vein, left side, init encntr	Injury of blood vessels at shoulder and upper arm level	Injuries To The Shoulder And Upper Arm
S66393S	ICD10	2	Inj extn musc/fasc/tend l mid finger at wrs/hnd lv, sequela	Injury of muscle, fascia and tendon at wrist and hand level	Injuries To The Wrist, Hand And Fingers
S01131D	ICD10	2	Pnctr w/o fb of right eyelid and periocular area, subs	Open wound of head	Injuries To The Head
T385X3	ICD10	2	Poisoning by other estrogens and progestogens, assault	Hormones and their synthetic substitutes and antag, NEC	Poisoning By, Adverse Effects Of And Underdosing Of Drugs, Medicaments And Biological Substances
T43214	ICD10	2	Poisn by selective seroton/norepineph reup inhibtr, undet	Psychotropic drugs, not elsewhere classified	Poisoning By, Adverse Effects Of And Underdosing Of Drugs, Medicaments And Biological Substances
S12351G	ICD10	2	Oth traum nondisp spondylolysis of 4th cervcal vert, 7thG	Fracture of cervical vertebra and other parts of neck	Injuries To The Neck
S80249D	ICD10	2	External constriction, unspecified knee, subs encntr	Superficial injury of knee and lower leg	Injuries To The Knee And Lower Leg
W460XXA	ICD10	2	Contact with hypodermic needle, initial encounter	Contact with hypodermic needle	Exposure To Inanimate Mechanical Forces
X503XXS	ICD10	2	Overexertion from repetitive movements, sequela	Overexertion from repetitive movements, sequela	Overexertion and strenuous or repetitive movements
S52334E	ICD10	2	Nondisp oblique fx shaft of r rad, 7thE	Fracture of forearm	Injuries To The Elbow And Forearm
S82255G	ICD10	2	Nondisp commnt fx shaft of l tibia, 7thG	Fracture of lower leg, including ankle	Injuries To The Knee And Lower Leg
Z640	ICD10	2	Problems related to unwanted pregnancy	Problems related to certain psychosocial circumstances	Persons With Potential Health Hazards Related To Socioeconomic And Psychosocial Circumstances
H4923	ICD10	2	Sixth [abducent] nerve palsy, bilateral	Paralytic strabismus	Disorders Of Ocular Muscles, Binocular Movement, Accommodation And Refraction
T23532D	ICD10	2	Corros first deg mult left fngr (nail), not inc thumb, subs	Burn and corrosion of wrist and hand	Burns And Corrosions Of External Body Surface, Specified By Site
S61335D	ICD10	2	Pnctr w/o foreign body of l rng fngr w damage to nail, subs	Open wound of wrist, hand and fingers	Injuries To The Wrist, Hand And Fingers
S013	ICD10	2	Open wound of ear	Open wound of head	Injuries To The Head
S82012G	ICD10	2	Displ osteochon fx l patella, subs for clos fx w delay heal	Fracture of lower leg, including ankle	Injuries To The Knee And Lower Leg
S08119	ICD10	2	Complete traumatic amputation of unspecified ear	Avulsion and traumatic amputation of part of head	Injuries To The Head
E1041	ICD10	2	Type 1 diabetes mellitus with diabetic mononeuropathy	Type 1 diabetes mellitus	Diabetes Mellitus
T82339D	ICD10	2	Leakage of unspecified vascular graft, subsequent encounter	Complications of cardiac and vascular prosth dev/grft	Complications Of Surgical And Medical Care, Not Elsewhere Classified
S36209A	ICD10	2	Unsp injury of unspecified part of pancreas, init encntr	Injury of intra-abdominal organs	Injuries To The Abdomen, Lower Back, Lumbar Spine, Pelvis And External Genitals
S341	ICD10	2	Other and unsp injury of lumbar and sacral spinal cord	Inj lower spinl cord and nrv at abd, low back and pelv level	Injuries To The Abdomen, Lower Back, Lumbar Spine, Pelvis And External Genitals
S0211HA	ICD10	2	Other fracture of occiput, left side, initial encounter for closed fracture	Other fracture of occiput, left side, initial encounter for closed fracture	Injuries To The Head
Z691	ICD10	2	Encntr for mental health serv for spous or prtnr abuse prob	Encntr for mental health serv for victim and perp of abuse	Persons Encountering Health Services In Other Circumstances
T24121D	ICD10	2	Burn of first degree of right knee, subsequent encounter	Burn and corrosion of lower limb, except ankle and foot	Burns And Corrosions Of External Body Surface, Specified By Site
S72045H	ICD10	2	Nondisp fx of base of nk of l femr, 7thH	Fracture of femur	Injuries To The Hip And Thigh
T22491	ICD10	2	Corros unsp deg mult sites of right shldr/up lmb, ex wrs/hnd	Burn and corrosion of shldr/up lmb, except wrist and hand	Burns And Corrosions Of External Body Surface, Specified By Site
T84121A	ICD10	2	Displacement of int fix of left humerus, init	Complications of internal orthopedic prosth dev/grft	Complications Of Surgical And Medical Care, Not Elsewhere Classified
S89041K	ICD10	2	Sltr-haris Type IV physl fx upr end r tibia, 7thK	Other and unspecified injuries of lower leg	Injuries To The Knee And Lower Leg
S3102	ICD10	2	Laceration with foreign body of lower back and pelvis	Opn wnd abdomen, lower back, pelvis and external genitals	Injuries To The Abdomen, Lower Back, Lumbar Spine, Pelvis And External Genitals
S81841	ICD10	2	Puncture wound with foreign body, right lower leg	Open wound of knee and lower leg	Injuries To The Knee And Lower Leg
R40225	ICD10	2	Coma scale, best verbal response, oriented	Somnolence, stupor and coma	Symptoms And Signs Involving Cognition, Perception, Emotional State And Behavior
M463	ICD10	2	Infection of intervertebral disc (pyogenic)	Other inflammatory spondylopathies	Spondylopathies
L531	ICD10	2	Erythema annulare centrifugum	Other erythematous conditions	Urticaria And Erythema
H2121	ICD10	2	Degeneration of chamber angle	Other disorders of iris and ciliary body	Disorders Of Sclera, Cornea, Iris And Ciliary Body
S76812D	ICD10	2	Strain of musc/fasc/tend at thigh level, left thigh, subs	Injury of muscle, fascia and tendon at hip and thigh level	Injuries To The Hip And Thigh
S42025D	ICD10	2	Nondisp fx of shaft of l clavicle, subs for fx w routn heal	Fracture of shoulder and upper arm	Injuries To The Shoulder And Upper Arm
V9031XA	ICD10	2	Drown due to fall/jump fr crushed passenger ship, init	Drowning and submersion due to accident to watercraft	Water Transport Accidents
O320XX1	ICD10	2	Maternal care for unstable lie, fetus 1	Maternal care for malpresentation of fetus	Maternal Care Related To The Fetus And Amniotic Cavity And Possible Delivery Problems
I7043	ICD10	2	Athscl autologous vein bypass of the right leg w ulceration	Atherosclerosis	Diseases Of Arteries, Arterioles And Capillaries
S82253A	ICD10	2	Displaced comminuted fracture of shaft of unsp tibia, init	Fracture of lower leg, including ankle	Injuries To The Knee And Lower Leg
V9381XD	ICD10	2	Oth injury due to oth accident on board passenger ship, subs	Oth injury due to acc on board wtrcrft, w/o acc to wtrcrft	Water Transport Accidents
T654X4A	ICD10	2	Toxic effect of carbon disulfide, undetermined, init encntr	Toxic effect of other and unspecified substances	Toxic Effects Of Substances Chiefly Nonmedicinal As To Source
H02045	ICD10	2	Spastic entropion of left lower eyelid	Other disorders of eyelid	Disorders Of Eyelid, Lacrimal System And Orbit
O43191	ICD10	2	Other malformation of placenta, first trimester	Placental disorders	Maternal Care Related To The Fetus And Amniotic Cavity And Possible Delivery Problems
S14143A	ICD10	2	Brown-Sequard syndrome at C3, init	Injury of nerves and spinal cord at neck level	Injuries To The Neck
S2222XG	ICD10	2	Fracture of body of sternum, subs for fx w delay heal	Fracture of rib(s), sternum and thoracic spine	Injuries To The Thorax
N022	ICD10	2	Recurrent and perst hematur w diffuse membranous glomrlneph	Recurrent and persistent hematuria	Glomerular Diseases
M84573P	ICD10	2	Path fx in neopltc dis, unsp ankle, subs for fx w malunion	Disorder of continuity of bone	Disorders Of Bone Density And Structure
H43311	ICD10	2	Vitreous membranes and strands, right eye	Disorders of vitreous body	Disorders Of Vitreous Body And Globe
S52345N	ICD10	2	Nondisp spiral fx shaft of rad, l arm, 7thN	Fracture of forearm	Injuries To The Elbow And Forearm
M165	ICD10	2	Unilateral post-traumatic osteoarthritis of hip	Chronic gout	Inflammatory Polyarthropathies
T2330	ICD10	2	Burn of third degree of hand, unspecified site	Burn and corrosion of wrist and hand	Burns And Corrosions Of External Body Surface, Specified By Site
C464	ICD10	2	Kaposi's sarcoma of gastrointestinal sites	Malignant neoplasm of other connective and soft tissue	Malignant Neoplasms Of Mesothelial And Soft Tissue
G4080	ICD10	2	Other epilepsy	Epilepsy and recurrent seizures	Episodic And Paroxysmal Disorders
H35051	ICD10	2	Retinal neovascularization, unspecified, right eye	Other retinal disorders	Disorders Of Choroid And Retina
M1251	ICD10	2	Traumatic arthropathy, shoulder	Chronic gout	Osteoarthritis
S97112	ICD10	2	Crushing injury of left great toe	Crushing injury of ankle and foot	Injuries To The Ankle And Foot
T23711D	ICD10	2	Corrosion of third degree of right thumb (nail), subs encntr	Burn and corrosion of wrist and hand	Burns And Corrosions Of External Body Surface, Specified By Site
S00202S	ICD10	2	Unsp superfic inj left eyelid and perioculr area, sequela	Superficial injury of head	Injuries To The Head
M84321S	ICD10	2	Stress fracture, right humerus, sequela	Disorder of continuity of bone	Disorders Of Bone Density And Structure
G40814	ICD10	2	Lennox-Gastaut syndrome, intractable, w/o status epilepticus	Epilepsy and recurrent seizures	Episodic And Paroxysmal Disorders
S62251A	ICD10	2	Disp fx of neck of first metacarpal bone, right hand, init	Fracture at wrist and hand level	Injuries To The Wrist, Hand And Fingers
W21221D	ICD10	2	Struck by field hockey puck, subsequent encounter	Striking against or struck by sports equipment	Exposure To Inanimate Mechanical Forces
S52125M	ICD10	2	Nondisp fx of head of l rad, 7thM	Fracture of forearm	Injuries To The Elbow And Forearm
S52235N	ICD10	2	Nondisp oblique fx shaft of l ulna, 7thN	Fracture of forearm	Injuries To The Elbow And Forearm
T22522D	ICD10	2	Corrosion of first degree of left elbow, subs encntr	Burn and corrosion of shldr/up lmb, except wrist and hand	Burns And Corrosions Of External Body Surface, Specified By Site
H0502	ICD10	2	Osteomyelitis of orbit	Disorders of orbit	Disorders Of Eyelid, Lacrimal System And Orbit
S9432	ICD10	2	Injury of cutaneous sensory nerve at ank/ft level, left leg	Injury of nerves at ankle and foot level	Injuries To The Ankle And Foot
T83428	ICD10	2	Displacement of prosth dev/implnt/grft of genital tract	Complications of genitourinary prosth dev/grft	Complications Of Surgical And Medical Care, Not Elsewhere Classified
S62600S	ICD10	2	Fracture of unsp phalanx of right index finger, sequela	Fracture at wrist and hand level	Injuries To The Wrist, Hand And Fingers
T84122	ICD10	2	Displacement of int fix of bone of right forearm	Complications of internal orthopedic prosth dev/grft	Complications Of Surgical And Medical Care, Not Elsewhere Classified
Z8509	ICD10	2	Personal history of malignant neoplasm of digestive organs	Personal history of malignant neoplasm	Persons With Potential Health Hazards Related To Family And Personal History And Certain Conditions Influencing Health Status
S93123A	ICD10	2	Dislocation of MTP joint of unsp great toe, init	Disloc & sprain of joints & ligaments at ankl, ft & toe lev	Injuries To The Ankle And Foot
T365X6S	ICD10	2	Underdosing of aminoglycosides, sequela	Systemic antibiotics	Poisoning By, Adverse Effects Of And Underdosing Of Drugs, Medicaments And Biological Substances
Z49	ICD10	2	Encounter for care involving renal dialysis	Encounter for care involving renal dialysis	Encounters For Other Specific Health Care
T83721A	ICD10	2	Exposure of implnt vag prstht mtrl into vagina, init encntr	Complications of genitourinary prosth dev/grft	Complications Of Surgical And Medical Care, Not Elsewhere Classified
H545	ICD10	2	Low vision, one eye	Blindness and low vision	Visual Disturbances And Blindness
T4591XA	ICD10	2	Poisn by unsp prim systemic and hematolog agent, acc, init	Primarily systemic and hematological agents, NEC	Poisoning By, Adverse Effects Of And Underdosing Of Drugs, Medicaments And Biological Substances
T34519A	ICD10	2	Frostbite with tissue necrosis of unsp wrist, init encntr	Frostbite with tissue necrosis	Frostbite
V5960	ICD10	2	Occup of pk-up/van injured in collision w unsp mv in traf	Occupant of pk-up/van injured in oth and unsp transport acc	Occupant Of Pick-Up Truck Or Van Injured In Transport Accident
S0412XD	ICD10	2	Injury of oculomotor nerve, left side, subsequent encounter	Injury of cranial nerve	Injuries To The Head
S63427D	ICD10	2	Traum rupt of palmar ligmt of l lit fngr at MCP/IP jt, subs	Dislocation and sprain of joints and ligaments at wrs/hnd lv	Injuries To The Wrist, Hand And Fingers
S52245N	ICD10	2	Nondisp spiral fx shaft of ulna, l arm, 7thN	Fracture of forearm	Injuries To The Elbow And Forearm
W16811D	ICD10	2	Jump/div into oth water striking surfc causing drown, subs	Fall, jump or diving into water	Slipping, Tripping, Stumbling And Falls
S49022A	ICD10	2	Sltr-haris Type II physl fx upper end humer, left arm, init	Other and unspecified injuries of shoulder and upper arm	Injuries To The Shoulder And Upper Arm
N9981	ICD10	2	Other intraoperative complications of genitourinary system	Intraop and postproc comp and disorders of GU sys, NEC	Intraoperative And Postprocedural Complications And Disorders Of Genitourinary System, Not Elsewhere Classified
T8743	ICD10	2	Infection of amputation stump, right lower extremity	Complications peculiar to reattachment and amputation	Complications Of Surgical And Medical Care, Not Elsewhere Classified
F1392	ICD10	2	Sedative, hypnotic or anxiolytic use, unsp with intoxication	Sedative, hypnotic, or anxiolytic related disorders	Mental And Behavioral Disorders Due To Psychoactive Substance Use
S72445C	ICD10	2	Nondisp fx of low epiphy (separation) of l femr, 7thC	Fracture of femur	Injuries To The Hip And Thigh
S75012A	ICD10	2	Minor laceration of femoral artery, left leg, init encntr	Injury of blood vessels at hip and thigh level	Injuries To The Hip And Thigh
R852	ICD10	2	Abn lev drug/meds/biol subst in specmn fr dgstv org/abd cav	Abnormal findings in specimens from dgstv org/abd cav	Abnormal Findings On Examination Of Other Body Fluids, Substances And Tissues, Without Diagnosis
P779	ICD10	2	Necrotizing enterocolitis in newborn, unspecified	Necrotizing enterocolitis of newborn	Digestive System Disorders Of Newborn
B948	ICD10	2	Sequelae of oth infectious and parasitic diseases	Sequelae of other and unsp infectious and parasitic diseases	Sequelae Of Infectious And Parasitic Diseases
E133212	ICD10	2	Other specified diabetes mellitus with mild nonproliferative diabetic retinopathy with macular edema, left eye	Other specified diabetes mellitus with mild nonproliferative diabetic retinopathy with macular edema, left eye	Diabetes Mellitus
T7662XS	ICD10	2	Child forced labor exploitation, suspected, sequela	Child forced labor exploitation, suspected, sequela	Other And Unspecified Effects Of External Causes
K4020	ICD10	2	Bi inguinal hernia, w/o obst or gangrene, not spcf as recur	Inguinal hernia	Hernia
S8212	ICD10	2	Fracture of lateral condyle of tibia	Fracture of lower leg, including ankle	Injuries To The Knee And Lower Leg
C9301	ICD10	2	Acute monoblastic/monocytic leukemia, in remission	Monocytic leukemia	Malignant Neoplasms Of Lymphoid, Hematopoietic And Related Tissue
S70322A	ICD10	2	Blister (nonthermal), left thigh, initial encounter	Superficial injury of hip and thigh	Injuries To The Hip And Thigh
H70202	ICD10	2	Unspecified petrositis, left ear	Mastoiditis and related conditions	Diseases Of Middle Ear And Mastoid
S3994XA	ICD10	2	Unspecified injury of external genitals, initial encounter	Oth & unsp injuries of abd, low back, pelv & extrn genitals	Injuries To The Abdomen, Lower Back, Lumbar Spine, Pelvis And External Genitals
S8245	ICD10	2	Comminuted fracture of shaft of fibula	Fracture of lower leg, including ankle	Injuries To The Knee And Lower Leg
T85591S	ICD10	2	Mech compl of esophageal anti-reflux device, sequela	Complications of internal prosth dev/grft	Complications Of Surgical And Medical Care, Not Elsewhere Classified
O88812	ICD10	2	Other embolism in pregnancy, second trimester	Obstetric embolism	Complications Predominantly Related To The Puerperium
T603X1A	ICD10	2	Toxic effect of herbicides and fungicides, accidental, init	Toxic effect of pesticides	Toxic Effects Of Substances Chiefly Nonmedicinal As To Source
S63256S	ICD10	2	Unspecified dislocation of right little finger, sequela	Dislocation and sprain of joints and ligaments at wrs/hnd lv	Injuries To The Wrist, Hand And Fingers
T3185	ICD10	2	Burns of 80-89% of body surface w 50-59% third degree burns	Burns classified accord extent body involv	Burns And Corrosions Of Multiple And Unspecified Body Regions
M0890	ICD10	2	Juvenile arthritis, unspecified, unspecified site	Juvenile arthritis	Inflammatory Polyarthropathies
Y37191S	ICD10	2	Milt op involving oth dest arcrft, civilian, sequela	Military operations	Legal Intervention, Operations Of War, Military Operations, And Terrorism
O324XX5	ICD10	2	Maternal care for high head at term, fetus 5	Maternal care for malpresentation of fetus	Maternal Care Related To The Fetus And Amniotic Cavity And Possible Delivery Problems
O995	ICD10	2	Diseases of the respiratory system compl preg/chldbrth	Oth maternal diseases classd elsw but compl preg/chldbrth	Other Obstetric Conditions, Not Elsewhere Classified
S61254D	ICD10	2	Open bite of right ring finger w/o damage to nail, subs	Open wound of wrist, hand and fingers	Injuries To The Wrist, Hand And Fingers
S9421XD	ICD10	2	Injury of deep peroneal nrv at ank/ft level, right leg, subs	Injury of nerves at ankle and foot level	Injuries To The Ankle And Foot
T34539A	ICD10	2	Frostbite w tissue necrosis of unsp finger(s), init encntr	Frostbite with tissue necrosis	Frostbite
A3684	ICD10	2	Diphtheritic tubulo-interstitial nephropathy	Diphtheria	Other Bacterial Diseases
W16022A	ICD10	2	Fall into swimming pool strk bottom causing oth injury, init	Fall, jump or diving into water	Slipping, Tripping, Stumbling And Falls
Y385X3A	ICD10	2	Terrorism involving nuclear weapons, terrorist injured, init	Terrorism	Legal Intervention, Operations Of War, Military Operations, And Terrorism
D64	ICD10	2	Other anemias	Other anemias	Aplastic And Other Anemias And Other Bone Marrow Failure Syndromes
W273XXA	ICD10	2	Contact with needle (sewing), initial encounter	Contact with nonpowered hand tool	Exposure To Inanimate Mechanical Forces
S72433J	ICD10	2	Disp fx of med condyle of unsp femr, 7thJ	Fracture of femur	Injuries To The Hip And Thigh
S72115	ICD10	2	Nondisplaced fracture of greater trochanter of left femur	Fracture of femur	Injuries To The Hip And Thigh
S62033S	ICD10	2	Disp fx of prox third of navic bone of unsp wrist, sequela	Fracture at wrist and hand level	Injuries To The Wrist, Hand And Fingers
S363	ICD10	2	Injury of stomach	Injury of intra-abdominal organs	Injuries To The Abdomen, Lower Back, Lumbar Spine, Pelvis And External Genitals
Q6269	ICD10	2	Other malposition of ureter	Congen defects of renal pelvis and congen malform of ureter	Congenital Malformations Of The Urinary System
T84059	ICD10	2	Periprosthetic osteolysis of unsp internal prosthetic joint	Complications of internal orthopedic prosth dev/grft	Complications Of Surgical And Medical Care, Not Elsewhere Classified
S50851A	ICD10	2	Superficial foreign body of right forearm, initial encounter	Superficial injury of elbow and forearm	Injuries To The Elbow And Forearm
T4392XS	ICD10	2	Poisoning by unsp psychotropic drug, self-harm, sequela	Psychotropic drugs, not elsewhere classified	Poisoning By, Adverse Effects Of And Underdosing Of Drugs, Medicaments And Biological Substances
M60262	ICD10	2	Foreign body granuloma of soft tissue, NEC, left lower leg	Myositis	Disorders Of Muscles
T368X4A	ICD10	2	Poisoning by oth systemic antibiotics, undetermined, init	Systemic antibiotics	Poisoning By, Adverse Effects Of And Underdosing Of Drugs, Medicaments And Biological Substances
V812	ICD10	2	Occupant of rail trn/veh injured in collisn/hit by roll stok	Occupant of rail trn/veh injured in transport accident	Other Land Transport Accidents
E133591	ICD10	2	Other specified diabetes mellitus with proliferative diabetic retinopathy without macular edema, right eye	Other specified diabetes mellitus with proliferative diabetic retinopathy without macular edema, right eye	Diabetes Mellitus
K95	ICD10	2	Complications of bariatric procedures	Complications of bariatric procedures	Other Diseases Of The Digestive System
S42353G	ICD10	2	Displ commnt fx shaft of humer, unsp arm, 7thG	Fracture of shoulder and upper arm	Injuries To The Shoulder And Upper Arm
T420X	ICD10	2	Hydantoin derivatives	Antiepileptic, sedative- hypnotic and antiparkinsonism drugs	Poisoning By, Adverse Effects Of And Underdosing Of Drugs, Medicaments And Biological Substances
H401334	ICD10	2	Pigmentary glaucoma, bilateral, indeterminate stage	Glaucoma	Glaucoma
S56921D	ICD10	2	Lacerat unsp musc/fasc/tend at forarm lv, right arm, subs	Injury of muscle, fascia and tendon at forearm level	Injuries To The Elbow And Forearm
S37039	ICD10	2	Laceration of unspecified kidney, unspecified degree	Injury of urinary and pelvic organs	Injuries To The Abdomen, Lower Back, Lumbar Spine, Pelvis And External Genitals
S42199D	ICD10	2	Fx oth prt scapula, unsp shoulder, subs for fx w routn heal	Fracture of shoulder and upper arm	Injuries To The Shoulder And Upper Arm
S27	ICD10	2	Injury of other and unspecified intrathoracic organs	Injury of other and unspecified intrathoracic organs	Injuries To The Thorax
S43003D	ICD10	2	Unsp subluxation of unspecified shoulder joint, subs encntr	Disloc and sprain of joints and ligaments of shoulder girdle	Injuries To The Shoulder And Upper Arm
S82156R	ICD10	2	Nondisp fx of unsp tibial tuberosity, 7thR	Fracture of lower leg, including ankle	Injuries To The Knee And Lower Leg
V351XXA	ICD10	2	Pasngr in 3-whl mv inj in clsn w rail trn/veh nontraf, init	Occupant of 3-whl mv injured in collision w rail trn/veh	Occupant Of Three-Wheeled Motor Vehicle Injured In Transport Accident
T363X6D	ICD10	2	Underdosing of macrolides, subsequent encounter	Systemic antibiotics	Poisoning By, Adverse Effects Of And Underdosing Of Drugs, Medicaments And Biological Substances
W499XXA	ICD10	2	Exposure to other inanimate mechanical forces, init encntr	Exposure to other inanimate mechanical forces	Exposure To Inanimate Mechanical Forces
S15099	ICD10	2	Other specified injury of unspecified carotid artery	Injury of blood vessels at neck level	Injuries To The Neck
S2314	ICD10	2	Subluxation and dislocation of T6/T7-T7/T8 thoracic vertebra	Dislocation and sprain of joints and ligaments of thorax	Injuries To The Thorax
T506X4A	ICD10	2	Poisoning by antidotes and chelating agents, undet, init	Diuretics and oth and unsp drug/meds/biol subst	Poisoning By, Adverse Effects Of And Underdosing Of Drugs, Medicaments And Biological Substances
I2583	ICD10	2	Coronary atherosclerosis due to lipid rich plaque	Chronic ischemic heart disease	Ischemic Heart Diseases
S6792XS	ICD10	2	Crush inj unsp part(s) of l wrist, hand and fingers, sequela	Crushing injury of wrist, hand and fingers	Injuries To The Wrist, Hand And Fingers
S56113D	ICD10	2	Strain flexor musc/fasc/tend r mid finger at forarm lv, subs	Injury of muscle, fascia and tendon at forearm level	Injuries To The Elbow And Forearm
O88313	ICD10	2	Pyemic and septic embolism in pregnancy, third trimester	Obstetric embolism	Complications Predominantly Related To The Puerperium
S42109S	ICD10	2	Fracture of unsp part of scapula, unsp shoulder, sequela	Fracture of shoulder and upper arm	Injuries To The Shoulder And Upper Arm
F19922	ICD10	2	Oth psychoactv sub use, unsp w intox w perceptl disturb	Other psychoactive substance related disorders	Mental And Behavioral Disorders Due To Psychoactive Substance Use
T534X2A	ICD10	2	Toxic effect of dichloromethane, intentional self-harm, init	Toxic effect of halogen derivatives of aromat hydrocrb	Toxic Effects Of Substances Chiefly Nonmedicinal As To Source
T4069	ICD10	2	Poisoning by, adverse effect of and underdosing of narcotics	Narcotics and psychodysleptics	Poisoning By, Adverse Effects Of And Underdosing Of Drugs, Medicaments And Biological Substances
S89029	ICD10	2	Sltr-haris Type II physeal fx upper end of unsp tibia	Other and unspecified injuries of lower leg	Injuries To The Knee And Lower Leg
L278	ICD10	2	Dermatitis due to other substances taken internally	Dermatitis due to substances taken internally	Dermatitis And Eczema
T46906D	ICD10	2	Underdosing of unsp agents aff the cardiovascular sys, subs	Agents primarily affecting the cardiovascular system	Poisoning By, Adverse Effects Of And Underdosing Of Drugs, Medicaments And Biological Substances
M4856XA	ICD10	2	Collapsed vertebra, NEC, lumbar region, init	Other spondylopathies	Spondylopathies
T2076XS	ICD10	2	Corrosion of third degree of forehead and cheek, sequela	Burn and corrosion of head, face, and neck	Burns And Corrosions Of External Body Surface, Specified By Site
C44591	ICD10	2	Other specified malignant neoplasm of skin of breast	Other and unspecified malignant neoplasm of skin	Melanoma And Other Malignant Neoplasms Of Skin
S60420S	ICD10	2	Blister (nonthermal) of right index finger, sequela	Superficial injury of wrist, hand and fingers	Injuries To The Wrist, Hand And Fingers
H9390	ICD10	2	Unspecified disorder of ear, unspecified ear	Other disorders of ear, not elsewhere classified	Other Disorders Of Ear
S25599	ICD10	2	Oth injury of intercostal blood vessels, unspecified side	Injury of blood vessels of thorax	Injuries To The Thorax
M12421	ICD10	2	Intermittent hydrarthrosis, right elbow	Chronic gout	Osteoarthritis
H3542	ICD10	2	Microcystoid degeneration of retina	Other retinal disorders	Disorders Of Choroid And Retina
S92113D	ICD10	2	Disp fx of neck of unsp talus, subs for fx w routn heal	Fracture of foot and toe, except ankle	Injuries To The Ankle And Foot
D690	ICD10	2	Allergic purpura	Purpura and other hemorrhagic conditions	Coagulation Defects, Purpura And Other Hemorrhagic Conditions
S56092	ICD10	2	Inj flexor musc/fasc/tend left thumb at forearm level	Injury of muscle, fascia and tendon at forearm level	Injuries To The Elbow And Forearm
S0530XD	ICD10	2	Oclr lac w/o prolaps/loss of intraoc tissue, unsp eye, subs	Injury of eye and orbit	Injuries To The Head
M6108	ICD10	2	Myositis ossificans traumatica, other site	Calcification and ossification of muscle	Disorders Of Muscles
S15302S	ICD10	2	Unspecified injury of left internal jugular vein, sequela	Injury of blood vessels at neck level	Injuries To The Neck
V610XXA	ICD10	2	Driver of hv veh injured in clsn w pedl cyc nontraf, init	Occupant of hv veh injured in collision w pedal cycle	Occupant Of Heavy Transport Vehicle Injured In Transport Accident
T542X4	ICD10	2	Toxic effect of corrosive acids and acid-like substnc, undet	Toxic effect of corrosive substances	Toxic Effects Of Substances Chiefly Nonmedicinal As To Source
V8695XS	ICD10	2	Unspecified occupant of 3- or 4- wheeled all-terrain vehicle (ATV) injured in nontraffic accident, sequela	Unspecified occupant of 3- or 4- wheeled all-terrain vehicle (ATV) injured in nontraffic accident, sequela	Other Land Transport Accidents
S36512A	ICD10	2	Primary blast injury of descending colon, initial encounter	Injury of intra-abdominal organs	Injuries To The Abdomen, Lower Back, Lumbar Spine, Pelvis And External Genitals
S82866R	ICD10	2	Nondisp Maisonneuve's fx unsp leg, 7thR	Fracture of lower leg, including ankle	Injuries To The Knee And Lower Leg
W5912	ICD10	2	Struck by nonvenomous snake	Contact with other nonvenomous reptiles	Exposure To Animate Mechanical Forces
C8196	ICD10	2	Hodgkin lymphoma, unspecified, intrapelvic lymph nodes	Hodgkin lymphoma	Malignant Neoplasms Of Lymphoid, Hematopoietic And Related Tissue
T382X2A	ICD10	2	Poisoning by antithyroid drugs, intentional self-harm, init	Hormones and their synthetic substitutes and antag, NEC	Poisoning By, Adverse Effects Of And Underdosing Of Drugs, Medicaments And Biological Substances
S83106A	ICD10	2	Unspecified dislocation of unspecified knee, init encntr	Dislocation and sprain of joints and ligaments of knee	Injuries To The Knee And Lower Leg
T43606A	ICD10	2	Underdosing of unspecified psychostimulants, init encntr	Psychotropic drugs, not elsewhere classified	Poisoning By, Adverse Effects Of And Underdosing Of Drugs, Medicaments And Biological Substances
A598	ICD10	2	Trichomoniasis of other sites	Trichomoniasis	Infections With A Predominantly Sexual Mode Of Transmission
L89134	ICD10	2	Pressure ulcer of right lower back, stage 4	Pressure ulcer	Other Disorders Of The Skin And Subcutaneous Tissue
T2119XA	ICD10	2	Burn of first degree of other site of trunk, init encntr	Burn and corrosion of trunk	Burns And Corrosions Of External Body Surface, Specified By Site
V580	ICD10	2	Driver of pk-up/van injured in nonclsn trnsp acc nontraf	Occupant of pk-up/van injured in nonclsn transport accident	Occupant Of Pick-Up Truck Or Van Injured In Transport Accident
S49032	ICD10	2	Sltr-haris Type III physeal fx upper end of humer, left arm	Other and unspecified injuries of shoulder and upper arm	Injuries To The Shoulder And Upper Arm
Q36	ICD10	2	Cleft lip	Cleft lip	Cleft Lip And Cleft Palate
T22312	ICD10	2	Burn of third degree of left forearm	Burn and corrosion of shldr/up lmb, except wrist and hand	Burns And Corrosions Of External Body Surface, Specified By Site
S25592S	ICD10	2	Oth injury of intercostal blood vessels, left side, sequela	Injury of blood vessels of thorax	Injuries To The Thorax
X31	ICD10	2	Exposure to excessive natural cold	Exposure to excessive natural cold	Exposure To Forces Of Nature
V164XXD	ICD10	2	Pedl cyc driver inj in clsn w nonmtr vehicle in traf, subs	Pedal cycle rider injured in collision w nonmtr vehicle	Pedal Cycle Rider Injured In Transport Accident
H59013	ICD10	2	Keratopathy (bullous aphakic) following cataract surgery, bi	Intraop and postproc comp and disord of eye and adnexa, NEC	Intraoperative And Postprocedural Complications And Disorders Of Eye And Adnexa, Not Elsewhere Classified
N259	ICD10	2	Disorder rslt from impaired renal tubular function, unsp	Disorders resulting from impaired renal tubular function	Other Disorders Of Kidney And Ureter
L419	ICD10	2	Parapsoriasis, unspecified	Parapsoriasis	Papulosquamous Disorders
T23729	ICD10	2	Corros third degree of unsp single finger except thumb	Burn and corrosion of wrist and hand	Burns And Corrosions Of External Body Surface, Specified By Site
S143XXD	ICD10	2	Injury of brachial plexus, subsequent encounter	Injury of nerves and spinal cord at neck level	Injuries To The Neck
V6910XS	ICD10	2	Pasngr in hv veh injured in clsn w unsp mv nontraf, sequela	Occupant of hv veh injured in oth and unsp transport acc	Occupant Of Heavy Transport Vehicle Injured In Transport Accident
S06386S	ICD10	2	Contus/lac/hem brnst w LOC >24 hr w/o ret consc w surv, sqla	Intracranial injury	Injuries To The Head
S61330S	ICD10	2	Pnctr w/o fb of r idx fngr w damage to nail, sequela	Open wound of wrist, hand and fingers	Injuries To The Wrist, Hand And Fingers
S37049	ICD10	2	Minor laceration of unspecified kidney	Injury of urinary and pelvic organs	Injuries To The Abdomen, Lower Back, Lumbar Spine, Pelvis And External Genitals
S3612	ICD10	2	Injury of gallbladder	Injury of intra-abdominal organs	Injuries To The Abdomen, Lower Back, Lumbar Spine, Pelvis And External Genitals
S80852D	ICD10	2	Superficial foreign body, left lower leg, subs encntr	Superficial injury of knee and lower leg	Injuries To The Knee And Lower Leg
C5721	ICD10	2	Malignant neoplasm of right round ligament	Malignant neoplasm of other and unsp female genital organs	Malignant Neoplasms Of Female Genital Organs
S92344K	ICD10	2	Nondisp fx of 4th metatarsal bone, r ft, 7thK	Fracture of foot and toe, except ankle	Injuries To The Ankle And Foot
S3214XS	ICD10	2	Type 1 fracture of sacrum, sequela	Fracture of lumbar spine and pelvis	Injuries To The Abdomen, Lower Back, Lumbar Spine, Pelvis And External Genitals
C460	ICD10	2	Kaposi's sarcoma of skin	Malignant neoplasm of retroperitoneum and peritoneum	Malignant Neoplasms Of Mesothelial And Soft Tissue
M1A3490	ICD10	2	Chronic gout due to renal impairment, unsp hand, w/o tophus	Other crystal arthropathies	Inflammatory Polyarthropathies
F0781	ICD10	2	Postconcussional syndrome	Personality & behavrl disorders due to known physiol cond	Mental Disorders Due To Known Physiological Conditions
S37422A	ICD10	2	Contusion of ovary, bilateral, initial encounter	Injury of urinary and pelvic organs	Injuries To The Abdomen, Lower Back, Lumbar Spine, Pelvis And External Genitals
T2890XD	ICD10	2	Corrosions of unspecified internal organs, subs encntr	Burn and corrosion of other internal organs	Burns And Corrosions Confined To Eye And Internal Organs
S12400K	ICD10	2	Unsp disp fx of fifth cervcal vert, subs for fx w nonunion	Fracture of cervical vertebra and other parts of neck	Injuries To The Neck
S42296	ICD10	2	Other nondisp fx of upper end of unspecified humerus	Fracture of shoulder and upper arm	Injuries To The Shoulder And Upper Arm
H3012	ICD10	2	Disseminated chorioretinal inflammation, peripheral	Chorioretinal inflammation	Disorders Of Choroid And Retina
H811	ICD10	2	Benign paroxysmal vertigo	Disorders of vestibular function	Diseases Of Inner Ear
M6014	ICD10	2	Interstitial myositis, hand	Myositis	Disorders Of Muscles
S62146B	ICD10	2	Nondisp fx of body of hamate bone, unsp wrs, init for opn fx	Fracture at wrist and hand level	Injuries To The Wrist, Hand And Fingers
D229	ICD10	2	Melanocytic nevi, unspecified	Melanocytic nevi	Benign Neoplasms, Except Benign Neuroendocrine Tumors
S72342C	ICD10	2	Displ spiral fx shaft of l femr, init for opn fx type 3A/B/C	Fracture of femur	Injuries To The Hip And Thigh
M63871	ICD10	2	Disorders of muscle in diseases classd elswhr, right ank/ft	Disorders of muscle in diseases classified elsewhere	Disorders Of Muscles
H11009	ICD10	2	Unspecified pterygium of unspecified eye	Other disorders of conjunctiva	Disorders Of Conjunctiva
L2389	ICD10	2	Allergic contact dermatitis due to other agents	Allergic contact dermatitis	Dermatitis And Eczema
S06821	ICD10	2	Injury of l int carotid, intcr w LOC of 30 minutes or less	Intracranial injury	Injuries To The Head
T597X2A	ICD10	2	Toxic effect of carbon dioxide, intentional self-harm, init	Toxic effect of other gases, fumes and vapors	Toxic Effects Of Substances Chiefly Nonmedicinal As To Source
T3795XA	ICD10	2	Advrs effect of unsp sys anti-infect and antiparasitic, init	Systemic anti- infectives and antiparasitics	Poisoning By, Adverse Effects Of And Underdosing Of Drugs, Medicaments And Biological Substances
O691XX5	ICD10	2	Labor and del comp by cord around neck, w comprsn, fetus 5	Labor and delivery complicated by umbilical cord comp	Complications Of Labor And Delivery
S52691P	ICD10	2	Oth fx lower end of right ulna, subs for clos fx w malunion	Fracture of forearm	Injuries To The Elbow And Forearm
T23299A	ICD10	2	Burn of 2nd deg mul sites of unsp wrist and hand, init	Burn and corrosion of wrist and hand	Burns And Corrosions Of External Body Surface, Specified By Site
J9622	ICD10	2	Acute and chronic respiratory failure with hypercapnia	Respiratory failure, not elsewhere classified	Other Diseases Of The Respiratory System
M19229	ICD10	2	Secondary osteoarthritis, unspecified elbow	Chronic gout	Inflammatory Polyarthropathies
O1203	ICD10	2	Gestational edema, third trimester	Gestational edema and proteinuria without hypertension	Edema, Proteinuria And Hypertensive Disorders In Pregnancy, Childbirth And The Puerperium
T6391XS	ICD10	2	Toxic effect of contact w unsp venom animal, acc, sequela	Toxic effect of contact with venomous animals and plants	Toxic Effects Of Substances Chiefly Nonmedicinal As To Source
S72356Q	ICD10	2	Nondisp commnt fx shaft of unsp femr, 7thQ	Fracture of femur	Injuries To The Hip And Thigh
T46993S	ICD10	2	Poisn by oth agents aff the cardiovasc sys, assault, sequela	Agents primarily affecting the cardiovascular system	Poisoning By, Adverse Effects Of And Underdosing Of Drugs, Medicaments And Biological Substances
T22452S	ICD10	2	Corrosion of unspecified degree of left shoulder, sequela	Burn and corrosion of shldr/up lmb, except wrist and hand	Burns And Corrosions Of External Body Surface, Specified By Site
M8456	ICD10	2	Path fracture in neoplastic disease, tibia and fibula	Disorder of continuity of bone	Disorders Of Bone Density And Structure
H5060	ICD10	2	Mechanical strabismus, unspecified	Other strabismus	Disorders Of Ocular Muscles, Binocular Movement, Accommodation And Refraction
I74	ICD10	2	Arterial embolism and thrombosis	Arterial embolism and thrombosis	Diseases Of Arteries, Arterioles And Capillaries
T25321	ICD10	2	Burn of third degree of right foot	Burn and corrosion of ankle and foot	Burns And Corrosions Of External Body Surface, Specified By Site
M89362	ICD10	2	Hypertrophy of bone, left tibia	Other disorders of bone	Other Osteopathies
S62602G	ICD10	2	Fx unsp phalanx of r mid finger, subs for fx w delay heal	Fracture at wrist and hand level	Injuries To The Wrist, Hand And Fingers
T888XXD	ICD10	2	Oth complications of surgical and medical care, NEC, subs	Oth complications of surgical and medical care, NEC	Complications Of Surgical And Medical Care, Not Elsewhere Classified
A8183	ICD10	2	Fatal familial insomnia	Atypical virus infections of central nervous system	Viral And Prion Infections Of The Central Nervous System
V00388S	ICD10	2	Oth accident on flat-bottomed pedestrian conveyance, sequela	Pedestrian conveyance accident	Pedestrian Injured In Transport Accident
S62645S	ICD10	2	Nondisp fx of proximal phalanx of left ring finger, sequela	Fracture at wrist and hand level	Injuries To The Wrist, Hand And Fingers
O30013	ICD10	2	Twin pregnancy, monochorionic/monoamniotic, third trimester	Multiple gestation	Maternal Care Related To The Fetus And Amniotic Cavity And Possible Delivery Problems
T23041A	ICD10	2	Burn of unsp deg mult right fingers (nail), inc thumb, init	Burn and corrosion of wrist and hand	Burns And Corrosions Of External Body Surface, Specified By Site
S6790XA	ICD10	2	Crush inj unsp part(s) of unsp wrist, hand and fingers, init	Crushing injury of wrist, hand and fingers	Injuries To The Wrist, Hand And Fingers
T420X1A	ICD10	2	Poisoning by hydantoin derivatives, accidental, init	Antiepileptic, sedative- hypnotic and antiparkinsonism drugs	Poisoning By, Adverse Effects Of And Underdosing Of Drugs, Medicaments And Biological Substances
S60321S	ICD10	2	Blister (nonthermal) of right thumb, sequela	Superficial injury of wrist, hand and fingers	Injuries To The Wrist, Hand And Fingers
S62630K	ICD10	2	Disp fx of dist phalanx of r idx fngr, 7thK	Fracture at wrist and hand level	Injuries To The Wrist, Hand And Fingers
S75102	ICD10	2	Unsp injury of femoral vein at hip and thigh level, left leg	Injury of blood vessels at hip and thigh level	Injuries To The Hip And Thigh
S92401	ICD10	2	Displaced unspecified fracture of right great toe	Fracture of foot and toe, except ankle	Injuries To The Ankle And Foot
S02113S	ICD10	2	Unspecified occipital condyle fracture, sequela	Fracture of skull and facial bones	Injuries To The Head
T23092A	ICD10	2	Burn of unsp deg mult sites of left wrist and hand, init	Burn and corrosion of wrist and hand	Burns And Corrosions Of External Body Surface, Specified By Site
M84756K	ICD10	2	Complete transverse atypical femoral fracture, unspecified leg, subsequent encounter for fracture with nonunion	Complete transverse atypical femoral fracture, unspecified leg, subsequent encounter for fracture with nonunion	Disorders Of Bone Density And Structure
M90619	ICD10	2	Osteitis deformans in neoplastic diseases, unsp shoulder	Osteopathies in diseases classified elsewhere	Other Osteopathies
S0211GS	ICD10	2	Other fracture of occiput, right side, sequela	Other fracture of occiput, right side, sequela	Injuries To The Head
S37892	ICD10	2	Contusion of other urinary and pelvic organ	Injury of urinary and pelvic organs	Injuries To The Abdomen, Lower Back, Lumbar Spine, Pelvis And External Genitals
L02434	ICD10	2	Carbuncle of left upper limb	Cutaneous abscess, furuncle and carbuncle	Infections Of The Skin And Subcutaneous Tissue
S1190XS	ICD10	2	Unspecified open wound of unspecified part of neck, sequela	Open wound of neck	Injuries To The Neck
F508	ICD10	2	Other eating disorders	Eating disorders	Behavioral Syndromes Associated With Physiological Disturbances And Physical Factors
M9423	ICD10	2	Chondromalacia, wrist	Other disorders of cartilage	Chondropathies
O3132X1	ICD10	2	Cont preg aft elctv fetl rdct of 1 fts or more,2nd tri, fts1	Complications specific to multiple gestation	Maternal Care Related To The Fetus And Amniotic Cavity And Possible Delivery Problems
M1A3721	ICD10	2	Chronic gout due to renal impairment, left ank/ft, w toph	Other and unspecified arthropathy	Inflammatory Polyarthropathies
R3914	ICD10	2	Feeling of incomplete bladder emptying	Oth and unsp symptoms and signs involving the GU sys	Symptoms And Signs Involving The Genitourinary System
V334XXS	ICD10	2	Prsn brd/alit a 3-whl mv inj pk-up truck, pk-up/van, sequela	Occupant of 3-whl mv injured pick-up truck, pk-up/van	Occupant Of Three-Wheeled Motor Vehicle Injured In Transport Accident
S1011XS	ICD10	2	Abrasion of throat, sequela	Superficial injury of neck	Injuries To The Neck
V80018	ICD10	2	Animl-ridr injured by fall fr animl in noncollision accident	Animl-ridr or occ of anml-drn vehicle injured in trnsp acc	Other Land Transport Accidents
M1A4210	ICD10	2	Other secondary chronic gout, right elbow, without tophus	Other and unspecified arthropathy	Inflammatory Polyarthropathies
M24341	ICD10	2	Pathological dislocation of right hand, NEC	Other specific joint derangements	Other Joint Disorders
S91111	ICD10	2	Laceration w/o fb of right great toe w/o damage to nail	Open wound of ankle, foot and toes	Injuries To The Ankle And Foot
W16531D	ICD10	2	Jump/div into swimming pool strk wall causing drown, subs	Fall, jump or diving into water	Slipping, Tripping, Stumbling And Falls
T50903D	ICD10	2	Poisoning by unsp drug/meds/biol subst, assault, subs	Diuretics and oth and unsp drug/meds/biol subst	Poisoning By, Adverse Effects Of And Underdosing Of Drugs, Medicaments And Biological Substances
T7849	ICD10	2	Other allergy	Adverse effects, not elsewhere classified	Other And Unspecified Effects Of External Causes
M10259	ICD10	2	Drug-induced gout, unspecified hip	Other and unspecified arthropathy	Inflammatory Polyarthropathies
H93A3	ICD10	2	Pulsatile tinnitus, bilateral	Pulsatile tinnitus, bilateral	Other Disorders Of Ear
S59101D	ICD10	2	Unsp physl fx upper end rad, r arm, subs for fx w routn heal	Other and unspecified injuries of elbow and forearm	Injuries To The Elbow And Forearm
S43121	ICD10	2	Dislocation of r acromioclav jt, 100%-200% displacement	Disloc and sprain of joints and ligaments of shoulder girdle	Injuries To The Shoulder And Upper Arm
V376XXA	ICD10	2	Pasngr in 3-whl mv inj in clsn w statnry obj in traf, init	Occupant of 3-whl mv injured in collision w statnry object	Occupant Of Three-Wheeled Motor Vehicle Injured In Transport Accident
S8264XM	ICD10	2	Nondisp fx of lateral malleolus of r fibula, 7thM	Fracture of lower leg, including ankle	Injuries To The Knee And Lower Leg
V9629XA	ICD10	2	Oth glider (nonpowered) accident injuring occupant, init	Accident to nonpowered aircraft causing injury to occupant	Air And Space Transport Accidents
S93629S	ICD10	2	Sprain of tarsometatarsal ligament of unsp foot, sequela	Disloc & sprain of joints & ligaments at ankl, ft & toe lev	Injuries To The Ankle And Foot
V9102XD	ICD10	2	Burn due to fishing boat on fire, subsequent encounter	Other injury due to accident to watercraft	Water Transport Accidents
S33121S	ICD10	2	Dislocation of L2/L3 lumbar vertebra, sequela	Disloc & sprain of joints & ligaments of lumbar spin & pelv	Injuries To The Abdomen, Lower Back, Lumbar Spine, Pelvis And External Genitals
R1937	ICD10	2	Generalized abdominal rigidity	Oth symptoms and signs involving the dgstv sys and abdomen	Symptoms And Signs Involving The Digestive System And Abdomen
T24129	ICD10	2	Burn of first degree of unspecified knee	Burn and corrosion of lower limb, except ankle and foot	Burns And Corrosions Of External Body Surface, Specified By Site
E243	ICD10	2	Ectopic ACTH syndrome	Cushing's syndrome	Disorders Of Other Endocrine Glands
S81822S	ICD10	2	Laceration with foreign body, left lower leg, sequela	Open wound of knee and lower leg	Injuries To The Knee And Lower Leg
T563X2	ICD10	2	Toxic effect of cadmium and its compounds, self-harm	Toxic effect of metals	Toxic Effects Of Substances Chiefly Nonmedicinal As To Source
T2672	ICD10	2	Corrosion w resulting rupture and dest of left eyeball	Burn and corrosion confined to eye and adnexa	Burns And Corrosions Confined To Eye And Internal Organs
C8142	ICD10	2	Lymp-rich classical Hodgkin lymphoma, intrathorac nodes	Hodgkin lymphoma	Malignant Neoplasms Of Lymphoid, Hematopoietic And Related Tissue
T71234A	ICD10	2	Asphyx d/t being trap in a (discarded) refrig, undet, init	Asphyxiation	Other And Unspecified Effects Of External Causes
Q7241	ICD10	2	Longitudinal reduction defect of right femur	Reduction defects of lower limb	Congenital Malformations And Deformations Of The Musculoskeletal System
S638X9A	ICD10	2	Sprain of other part of unsp wrist and hand, init encntr	Dislocation and sprain of joints and ligaments at wrs/hnd lv	Injuries To The Wrist, Hand And Fingers
O365122	ICD10	2	Matern care for known or susp placntl insuff, 2nd tri, fts2	Maternal care for other fetal problems	Maternal Care Related To The Fetus And Amniotic Cavity And Possible Delivery Problems
S15019S	ICD10	2	Minor laceration of unspecified carotid artery, sequela	Injury of blood vessels at neck level	Injuries To The Neck
J343	ICD10	2	Hypertrophy of nasal turbinates	Other and unspecified disorders of nose and nasal sinuses	Other Diseases Of Upper Respiratory Tract
S92345S	ICD10	2	Nondisp fx of fourth metatarsal bone, left foot, sequela	Fracture of foot and toe, except ankle	Injuries To The Ankle And Foot
V00818A	ICD10	2	Other accident with wheelchair (powered), initial encounter	Pedestrian conveyance accident	Pedestrian Injured In Transport Accident
V727XXD	ICD10	2	Person outside bus inj in clsn w 2/3-whl mv in traf, subs	Bus occupant injured in collision w 2/3-whl mv	Bus Occupant Injured In Transport Accident
W5982XS	ICD10	2	Struck by other nonvenomous reptiles, sequela	Contact with other nonvenomous reptiles	Exposure To Animate Mechanical Forces
T39096	ICD10	2	Underdosing of salicylates	Nonopioid analgesics, antipyretics and antirheumatics	Poisoning By, Adverse Effects Of And Underdosing Of Drugs, Medicaments And Biological Substances
H40213	ICD10	2	Acute angle-closure glaucoma, bilateral	Glaucoma	Glaucoma
W69XXXA	ICD10	2	Accidental drown while in natural water, init	Accidental drowning and submersion while in natural water	Accidental Non-Transport Drowning And Submersion
S53124D	ICD10	2	Posterior dislocation of right ulnohumeral joint, subs	Dislocation and sprain of joints and ligaments of elbow	Injuries To The Elbow And Forearm
L745	ICD10	2	Focal hyperhidrosis	Eccrine sweat disorders	Disorders Of Skin Appendages
K50813	ICD10	2	Crohn's disease of both small and large intestine w fistula	Crohn's disease [regional enteritis]	Noninfective Enteritis And Colitis
T1729	ICD10	2	Other foreign object in pharynx	Foreign body in respiratory tract	Effects Of Foreign Body Entering Through Natural Orifice
T513X2S	ICD10	2	Toxic effect of fusel oil, intentional self-harm, sequela	Toxic effect of alcohol	Toxic Effects Of Substances Chiefly Nonmedicinal As To Source
L080	ICD10	2	Pyoderma	Other local infections of skin and subcutaneous tissue	Infections Of The Skin And Subcutaneous Tissue
M9665	ICD10	2	Fx pelvis following insrt ortho implnt/prosth/bone plt	Intraop and postproc comp and disorders of ms sys, NEC	Intraoperative And Postprocedural Complications And Disorders Of Musculoskeletal System, Not Elsewhere Classified
V8666XD	ICD10	2	Passenger of dirt bike or motor/cross bike injured in nontraffic accident, subsequent encounter	Passenger of dirt bike or motor/cross bike injured in nontraffic accident, subsequent encounter	Other Land Transport Accidents
T566X4	ICD10	2	Toxic effect of tin and its compounds, undetermined	Toxic effect of metals	Toxic Effects Of Substances Chiefly Nonmedicinal As To Source
S41039A	ICD10	2	Puncture wound w/o foreign body of unsp shoulder, init	Open wound of shoulder and upper arm	Injuries To The Shoulder And Upper Arm
M24111	ICD10	2	Other articular cartilage disorders, right shoulder	Other specific joint derangements	Other Joint Disorders
V0311XD	ICD10	2	Ped on rolr-skt inj pick-up truck, pk-up/van in traf, subs	Pedestrian injured in collision w car, pick-up truck or van	Pedestrian Injured In Transport Accident
Z020	ICD10	2	Encounter for exam for admission to educational institution	Encounter for administrative examination	Persons Encountering Health Services For Examinations
S31802	ICD10	2	Laceration with foreign body of unspecified buttock	Opn wnd abdomen, lower back, pelvis and external genitals	Injuries To The Abdomen, Lower Back, Lumbar Spine, Pelvis And External Genitals
A5059	ICD10	2	Other late congenital syphilis, symptomatic	Congenital syphilis	Infections With A Predominantly Sexual Mode Of Transmission
C9310	ICD10	2	Chronic myelomonocytic leukemia not achieve remission	Monocytic leukemia	Malignant Neoplasms Of Lymphoid, Hematopoietic And Related Tissue
S82446K	ICD10	2	Nondisp spiral fx shaft of unsp fibula, 7thK	Fracture of lower leg, including ankle	Injuries To The Knee And Lower Leg
A950	ICD10	2	Sylvatic yellow fever	Yellow fever	Arthropod-Borne Viral Fevers And Viral Hemorrhagic Fevers
W001	ICD10	2	Fall from stairs and steps due to ice and snow	Fall due to ice and snow	Slipping, Tripping, Stumbling And Falls
Q677	ICD10	2	Pectus carinatum	Congenital ms deformities of head, face, spine and chest	Congenital Malformations And Deformations Of The Musculoskeletal System
S86021	ICD10	2	Laceration of right Achilles tendon	Injury of muscle, fascia and tendon at lower leg level	Injuries To The Knee And Lower Leg
A3989	ICD10	2	Other meningococcal infections	Meningococcal infection	Other Bacterial Diseases
S96199A	ICD10	2	Inj msl/tnd lng extn msl toe at ank/ft lev, unsp foot, init	Injury of muscle and tendon at ankle and foot level	Injuries To The Ankle And Foot
S51051S	ICD10	2	Open bite, right elbow, sequela	Open wound of elbow and forearm	Injuries To The Elbow And Forearm
H61009	ICD10	2	Unspecified perichondritis of external ear, unspecified ear	Other disorders of external ear	Diseases Of External Ear
Y76	ICD10	2	Obstetric and gynecological devices assoc w incdt	Obstetric and gynecological devices assoc w incdt	Medical Devices Associated With Adverse Incidents In Diagnostic And Therapeutic Use
M9667	ICD10	2	Fx tib/fib following insrt ortho implnt/prosth/bone plt	Intraop and postproc comp and disorders of ms sys, NEC	Intraoperative And Postprocedural Complications And Disorders Of Musculoskeletal System, Not Elsewhere Classified
M71569	ICD10	2	Other bursitis, not elsewhere classified, unspecified knee	Other bursopathies	Other Soft Tissue Disorders
S56022S	ICD10	2	Lacerat flexor musc/fasc/tend l thm at forarm lv, sequela	Injury of muscle, fascia and tendon at forearm level	Injuries To The Elbow And Forearm
M08479	ICD10	2	Pauciarticular juvenile rheumatoid arthritis, unsp ank/ft	Juvenile arthritis	Inflammatory Polyarthropathies
Q281	ICD10	2	Other malformations of precerebral vessels	Other congenital malformations of circulatory system	Congenital Malformations Of The Circulatory System
S82299N	ICD10	2	Oth fx shaft of unsp tibia, 7thN	Fracture of lower leg, including ankle	Injuries To The Knee And Lower Leg
V875XXD	ICD10	2	Person injured in collision betw hv veh and bus, subs	Traf of spcf type but victim's mode of transport unknown	Other Land Transport Accidents
S61231A	ICD10	2	Pnctr w/o fb of l idx fngr w/o damage to nail, init	Open wound of wrist, hand and fingers	Injuries To The Wrist, Hand And Fingers
S52042S	ICD10	2	Displaced fracture of coronoid process of left ulna, sequela	Fracture of forearm	Injuries To The Elbow And Forearm
S32699A	ICD10	2	Oth fracture of unsp ischium, init for clos fx	Fracture of lumbar spine and pelvis	Injuries To The Abdomen, Lower Back, Lumbar Spine, Pelvis And External Genitals
T622X3D	ICD10	2	Toxic effect of ingested (parts of) plant(s), assault, subs	Toxic effect of other noxious substances eaten as food	Toxic Effects Of Substances Chiefly Nonmedicinal As To Source
E740	ICD10	2	Glycogen storage disease	Other disorders of carbohydrate metabolism	Metabolic Disorders
M66832	ICD10	2	Spontaneous rupture of other tendons, left forearm	Spontaneous rupture of synovium and tendon	Disorders Of Synovium And Tendon
H60391	ICD10	2	Other infective otitis externa, right ear	Otitis externa	Diseases Of External Ear
Z0371	ICD10	2	Encntr for susp prob w amnio cavity and membrane ruled out	Encntr for medical obs for susp diseases and cond ruled out	Persons Encountering Health Services For Examinations
T22229D	ICD10	2	Burn of second degree of unspecified elbow, subs encntr	Burn and corrosion of shldr/up lmb, except wrist and hand	Burns And Corrosions Of External Body Surface, Specified By Site
S22070S	ICD10	2	Wedge compression fracture of T9-T10 vertebra, sequela	Fracture of rib(s), sternum and thoracic spine	Injuries To The Thorax
S0269XK	ICD10	2	Fracture of mandible of oth site, subs for fx w nonunion	Fracture of skull and facial bones	Injuries To The Head
S49042D	ICD10	2	Sltr-haris Type IV physl fx upr end humer, l arm, 7thD	Other and unspecified injuries of shoulder and upper arm	Injuries To The Shoulder And Upper Arm
S63512D	ICD10	2	Sprain of carpal joint of left wrist, subsequent encounter	Dislocation and sprain of joints and ligaments at wrs/hnd lv	Injuries To The Wrist, Hand And Fingers
S63694S	ICD10	2	Other sprain of right ring finger, sequela	Dislocation and sprain of joints and ligaments at wrs/hnd lv	Injuries To The Wrist, Hand And Fingers
M0681	ICD10	2	Other specified rheumatoid arthritis, shoulder	Other rheumatoid arthritis	Inflammatory Polyarthropathies
S3519XS	ICD10	2	Other injury of inferior vena cava, sequela	Inj blood vessels at abdomen, low back and pelvis level	Injuries To The Abdomen, Lower Back, Lumbar Spine, Pelvis And External Genitals
T630	ICD10	2	Toxic effect of snake venom	Toxic effect of contact with venomous animals and plants	Toxic Effects Of Substances Chiefly Nonmedicinal As To Source
T6901	ICD10	2	Immersion hand	Other effects of reduced temperature	Other And Unspecified Effects Of External Causes
H10239	ICD10	2	Serous conjunctivitis, except viral, unspecified eye	Conjunctivitis	Disorders Of Conjunctiva
T50B13S	ICD10	2	Poisoning by smallpox vaccines, assault, sequela	Diuretics and oth and unsp drug/meds/biol subst	Poisoning By, Adverse Effects Of And Underdosing Of Drugs, Medicaments And Biological Substances
S92315G	ICD10	2	Nondisp fx of 1st metatarsal bone, l ft, 7thG	Fracture of foot and toe, except ankle	Injuries To The Ankle And Foot
V284XXD	ICD10	2	Mtrcy driver injured in nonclsn trnsp accident in traf, subs	Motorcycle rider injured in noncollision transport accident	Motorcycle Rider Injured In Transport Accident
K279	ICD10	2	Peptic ulc, site unsp, unsp as ac or chr, w/o hemor or perf	Peptic ulcer, site unspecified	Diseases Of Esophagus, Stomach And Duodenum
S52026K	ICD10	2	Nondisp fx of olecran pro w/o intartic extn unsp ulna, 7thK	Fracture of forearm	Injuries To The Elbow And Forearm
S92423D	ICD10	2	Disp fx of dist phalanx of unsp great toe, 7thD	Fracture of foot and toe, except ankle	Injuries To The Ankle And Foot
D2220	ICD10	2	Melanocytic nevi of unsp ear and external auricular canal	Melanocytic nevi	Benign Neoplasms, Except Benign Neuroendocrine Tumors
M71479	ICD10	2	Calcium deposit in bursa, unspecified ankle and foot	Other bursopathies	Other Soft Tissue Disorders
S60021A	ICD10	2	Contusion of right index finger w/o damage to nail, init	Superficial injury of wrist, hand and fingers	Injuries To The Wrist, Hand And Fingers
S72001F	ICD10	2	Fx unsp prt of nk of r femr, 7thF	Fracture of femur	Injuries To The Hip And Thigh
T524X3A	ICD10	2	Toxic effect of ketones, assault, initial encounter	Toxic effect of organic solvents	Toxic Effects Of Substances Chiefly Nonmedicinal As To Source
T25119	ICD10	2	Burn of first degree of unspecified ankle	Burn and corrosion of ankle and foot	Burns And Corrosions Of External Body Surface, Specified By Site
S62359	ICD10	2	Nondisp fx of shaft of unspecified metacarpal bone	Fracture at wrist and hand level	Injuries To The Wrist, Hand And Fingers
Z89421	ICD10	2	Acquired absence of other right toe(s)	Acquired absence of limb	Persons With Potential Health Hazards Related To Family And Personal History And Certain Conditions Influencing Health Status
M08469	ICD10	2	Pauciarticular juvenile rheumatoid arthritis, unsp knee	Juvenile arthritis	Inflammatory Polyarthropathies
Z6828	ICD10	2	Body mass index (BMI) 28.0-28.9, adult	Body mass index [BMI]	Body Mass Index [BMI]
T2034XA	ICD10	2	Burn of third degree of nose (septum), initial encounter	Burn and corrosion of head, face, and neck	Burns And Corrosions Of External Body Surface, Specified By Site
T22012D	ICD10	2	Burn of unspecified degree of left forearm, subs encntr	Burn and corrosion of shldr/up lmb, except wrist and hand	Burns And Corrosions Of External Body Surface, Specified By Site
H5942	ICD10	2	Inflammation (infection) of postprocedural bleb, stage 2	Intraop and postproc comp and disord of eye and adnexa, NEC	Intraoperative And Postprocedural Complications And Disorders Of Eye And Adnexa, Not Elsewhere Classified
S66398S	ICD10	2	Inj extensor musc/fasc/tend finger at wrs/hnd lv, sequela	Injury of muscle, fascia and tendon at wrist and hand level	Injuries To The Wrist, Hand And Fingers
Z89029	ICD10	2	Acquired absence of unspecified finger(s)	Acquired absence of limb	Persons With Potential Health Hazards Related To Family And Personal History And Certain Conditions Influencing Health Status
S24111D	ICD10	2	Complete lesion at T1 level of thoracic spinal cord, subs	Injury of nerves and spinal cord at thorax level	Injuries To The Thorax
C51	ICD10	2	Malignant neoplasm of vulva	Malignant neoplasm of vulva	Malignant Neoplasms Of Female Genital Organs
S81821A	ICD10	2	Laceration with foreign body, right lower leg, init encntr	Open wound of knee and lower leg	Injuries To The Knee And Lower Leg
T23579A	ICD10	2	Corrosion of first degree of unspecified wrist, init encntr	Burn and corrosion of wrist and hand	Burns And Corrosions Of External Body Surface, Specified By Site
A5149	ICD10	2	Other secondary syphilitic conditions	Early syphilis	Infections With A Predominantly Sexual Mode Of Transmission
Y783	ICD10	2	Surgical instrumnt, matrl and radiolog devices assoc w incdt	Radiological devices associated with adverse incidents	Medical Devices Associated With Adverse Incidents In Diagnostic And Therapeutic Use
S1260	ICD10	2	Unspecified fracture of seventh cervical vertebra	Fracture of cervical vertebra and other parts of neck	Injuries To The Neck
S63135D	ICD10	2	Dislocation of proximal interphaln joint of left thumb, subs	Dislocation and sprain of joints and ligaments at wrs/hnd lv	Injuries To The Wrist, Hand And Fingers
S53194	ICD10	2	Other dislocation of right ulnohumeral joint	Dislocation and sprain of joints and ligaments of elbow	Injuries To The Elbow And Forearm
S3204	ICD10	2	Fracture of fourth lumbar vertebra	Fracture of lumbar spine and pelvis	Injuries To The Abdomen, Lower Back, Lumbar Spine, Pelvis And External Genitals
S24102A	ICD10	2	Unsp injury at T2-T6 level of thoracic spinal cord, init	Injury of nerves and spinal cord at thorax level	Injuries To The Thorax
H029	ICD10	2	Unspecified disorder of eyelid	Other disorders of eyelid	Disorders Of Eyelid, Lacrimal System And Orbit
H0441	ICD10	2	Chronic dacryocystitis	Disorders of lacrimal system	Disorders Of Eyelid, Lacrimal System And Orbit
S63005	ICD10	2	Unspecified dislocation of left wrist and hand	Dislocation and sprain of joints and ligaments at wrs/hnd lv	Injuries To The Wrist, Hand And Fingers
S42192P	ICD10	2	Fracture oth prt scapula, l shoulder, subs for fx w malunion	Fracture of shoulder and upper arm	Injuries To The Shoulder And Upper Arm
M84374	ICD10	2	Stress fracture, right foot	Disorder of continuity of bone	Disorders Of Bone Density And Structure
D220	ICD10	2	Melanocytic nevi of lip	Melanocytic nevi	Benign Neoplasms, Except Benign Neuroendocrine Tumors
S73002A	ICD10	2	Unspecified subluxation of left hip, initial encounter	Dislocation and sprain of joint and ligaments of hip	Injuries To The Hip And Thigh
S82299P	ICD10	2	Oth fx shaft of unsp tibia, subs for clos fx w malunion	Fracture of lower leg, including ankle	Injuries To The Knee And Lower Leg
M303	ICD10	2	Mucocutaneous lymph node syndrome [Kawasaki]	Polyarteritis nodosa and related conditions	Systemic Connective Tissue Disorders
G90521	ICD10	2	Complex regional pain syndrome I of right lower limb	Disorders of autonomic nervous system	Other Disorders Of The Nervous System
T22319	ICD10	2	Burn of third degree of unspecified forearm	Burn and corrosion of shldr/up lmb, except wrist and hand	Burns And Corrosions Of External Body Surface, Specified By Site
M05411	ICD10	2	Rheumatoid myopathy w rheumatoid arthritis of right shoulder	Rheumatoid arthritis with rheumatoid factor	Inflammatory Polyarthropathies
T463X1	ICD10	2	Poisoning by coronary vasodilators, accidental	Agents primarily affecting the cardiovascular system	Poisoning By, Adverse Effects Of And Underdosing Of Drugs, Medicaments And Biological Substances
S89099D	ICD10	2	Oth physl fx upper end unsp tibia, subs for fx w routn heal	Other and unspecified injuries of lower leg	Injuries To The Knee And Lower Leg
S82464N	ICD10	2	Nondisp seg fx shaft of r fibula, 7thN	Fracture of lower leg, including ankle	Injuries To The Knee And Lower Leg
S66105	ICD10	2	Unsp inj flexor musc/fasc/tend l rng fngr at wrs/hnd lv	Injury of muscle, fascia and tendon at wrist and hand level	Injuries To The Wrist, Hand And Fingers
S91233D	ICD10	2	Pnctr w/o fb of unsp great toe w damage to nail, subs	Open wound of ankle, foot and toes	Injuries To The Ankle And Foot
T8481XD	ICD10	2	Embolism due to internal orthopedic prosth dev/grft, subs	Complications of internal orthopedic prosth dev/grft	Complications Of Surgical And Medical Care, Not Elsewhere Classified
K08102	ICD10	2	Complete loss of teeth, unspecified cause, class II	Other disorders of teeth and supporting structures	Diseases Of Oral Cavity And Salivary Glands
S32463B	ICD10	2	Displaced assoc transv/post fx unsp acetab, init for opn fx	Fracture of lumbar spine and pelvis	Injuries To The Abdomen, Lower Back, Lumbar Spine, Pelvis And External Genitals
S63121D	ICD10	2	Subluxation of unsp interphaln joint of right thumb, subs	Dislocation and sprain of joints and ligaments at wrs/hnd lv	Injuries To The Wrist, Hand And Fingers
S0240CB	ICD10	2	Maxillary fracture, right side, initial encounter for open fracture	Maxillary fracture, right side, initial encounter for open fracture	Injuries To The Head
S56492S	ICD10	2	Inj extensor musc/fasc/tend l idx fngr at forarm lv, sequela	Injury of muscle, fascia and tendon at forearm level	Injuries To The Elbow And Forearm
S49119A	ICD10	2	Sltr-haris Type I physl fx lower end humer, unsp arm, init	Other and unspecified injuries of shoulder and upper arm	Injuries To The Shoulder And Upper Arm
S56414A	ICD10	2	Strain extn musc/fasc/tend l mid finger at forarm lv, init	Injury of muscle, fascia and tendon at forearm level	Injuries To The Elbow And Forearm
R29722	ICD10	2	NIHSS score 22	NIHSS score 22	Symptoms And Signs Involving The Nervous And Musculoskeletal Systems
S02651S	ICD10	2	Fracture of angle of right mandible, sequela	Fracture of angle of right mandible, sequela	Injuries To The Head
M25139	ICD10	2	Fistula, unspecified wrist	Other joint disorder, not elsewhere classified	Other Joint Disorders
P578	ICD10	2	Other specified kernicterus	Kernicterus	Hemorrhagic And Hematological Disorders Of Newborn
S52219A	ICD10	2	Greenstick fracture of shaft of unsp ulna, init for clos fx	Fracture of forearm	Injuries To The Elbow And Forearm
S62031S	ICD10	2	Disp fx of proximal third of navic bone of r wrist, sequela	Fracture at wrist and hand level	Injuries To The Wrist, Hand And Fingers
M1A322	ICD10	2	Chronic gout due to renal impairment, left elbow	Other crystal arthropathies	Inflammatory Polyarthropathies
T185XXD	ICD10	2	Foreign body in anus and rectum, subsequent encounter	Foreign body in alimentary tract	Effects Of Foreign Body Entering Through Natural Orifice
L409	ICD10	2	Psoriasis, unspecified	Psoriasis	Papulosquamous Disorders
S60222S	ICD10	2	Contusion of left hand, sequela	Superficial injury of wrist, hand and fingers	Injuries To The Wrist, Hand And Fingers
T63823S	ICD10	2	Toxic effect of contact with venomous toad, assault, sequela	Toxic effect of contact with venomous animals and plants	Toxic Effects Of Substances Chiefly Nonmedicinal As To Source
T23049D	ICD10	2	Burn unsp degree of unsp mult fngr (nail), inc thumb, subs	Burn and corrosion of wrist and hand	Burns And Corrosions Of External Body Surface, Specified By Site
V8183XA	ICD10	2	Occ of rail trn/veh inj due to clsn w miltry vehicle, init	Occupant of rail trn/veh injured in transport accident	Other Land Transport Accidents
T25331D	ICD10	2	Burn of third degree of right toe(s) (nail), subs encntr	Burn and corrosion of ankle and foot	Burns And Corrosions Of External Body Surface, Specified By Site
T5793XA	ICD10	2	Toxic effect of unsp inorganic substance, assault, init	Toxic effect of other inorganic substances	Toxic Effects Of Substances Chiefly Nonmedicinal As To Source
S72109C	ICD10	2	Unsp trochan fx unsp femur, init for opn fx type 3A/B/C	Fracture of femur	Injuries To The Hip And Thigh
K295	ICD10	2	Unspecified chronic gastritis	Gastritis and duodenitis	Diseases Of Esophagus, Stomach And Duodenum
I70329	ICD10	2	Athscl unsp type bypass of the extrm w rest pain, unsp extrm	Atherosclerosis	Diseases Of Arteries, Arterioles And Capillaries
S023XXK	ICD10	2	Fracture of orbital floor, subs for fx w nonunion	Fracture of skull and facial bones	Injuries To The Head
I8312	ICD10	2	Varicose veins of left lower extremity with inflammation	Varicose veins of lower extremities	Diseases Of Veins, Lymphatic Vessels And Lymph Nodes, Not Elsewhere Classified
V184	ICD10	2	Pedl cyc driver injured in nonclsn trnsp accident in traf	Pedal cycle rider injured in noncollision transport accident	Pedal Cycle Rider Injured In Transport Accident
T43021D	ICD10	2	Poisoning by tetracyclic antidepressants, accidental, subs	Psychotropic drugs, not elsewhere classified	Poisoning By, Adverse Effects Of And Underdosing Of Drugs, Medicaments And Biological Substances
S52035P	ICD10	2	Nondisp fx of olecran pro w intartic extn l ulna, 7thP	Fracture of forearm	Injuries To The Elbow And Forearm
R6252	ICD10	2	Short stature (child)	Lack of expected normal physiol dev in childhood and adults	General Symptoms And Signs
E7401	ICD10	2	von Gierke disease	Other disorders of carbohydrate metabolism	Metabolic Disorders
V772XXA	ICD10	2	Person outsd bus inj in clsn w statnry object nontraf, init	Bus occupant injured in collision w statnry object	Bus Occupant Injured In Transport Accident
I70599	ICD10	2	Oth athscl nonaut bio bypass of the extrm, unsp extremity	Atherosclerosis	Diseases Of Arteries, Arterioles And Capillaries
M21831	ICD10	2	Other specified acquired deformities of right forearm	Other acquired deformities of limbs	Other Joint Disorders
T81507	ICD10	2	Unsp comp of fb acc left in body following remov cath/pack	Complications of procedures, not elsewhere classified	Complications Of Surgical And Medical Care, Not Elsewhere Classified
M05329	ICD10	2	Rheu heart disease w rheumatoid arthritis of unsp elbow	Rheumatoid arthritis with rheumatoid factor	Inflammatory Polyarthropathies
T562X2A	ICD10	2	Toxic effect of chromium and its compounds, self-harm, init	Toxic effect of metals	Toxic Effects Of Substances Chiefly Nonmedicinal As To Source
H8193	ICD10	2	Unspecified disorder of vestibular function, bilateral	Disorders of vestibular function	Diseases Of Inner Ear
T8131XA	ICD10	2	Disruption of external operation (surgical) wound, NEC, init	Complications of procedures, not elsewhere classified	Complications Of Surgical And Medical Care, Not Elsewhere Classified
S72042Q	ICD10	2	Disp fx of base of nk of l femr, 7thQ	Fracture of femur	Injuries To The Hip And Thigh
T38813S	ICD10	2	Poisoning by anterior pituitary hormones, assault, sequela	Hormones and their synthetic substitutes and antag, NEC	Poisoning By, Adverse Effects Of And Underdosing Of Drugs, Medicaments And Biological Substances
W5642XD	ICD10	2	Struck by shark, subsequent encounter	Contact with nonvenomous marine animal	Exposure To Animate Mechanical Forces
S8256XP	ICD10	2	Nondisp fx of med malleolus of unsp tibia, 7thP	Fracture of lower leg, including ankle	Injuries To The Knee And Lower Leg
S72354K	ICD10	2	Nondisp commnt fx shaft of r femr, 7thK	Fracture of femur	Injuries To The Hip And Thigh
T281XXS	ICD10	2	Burn of esophagus, sequela	Burn and corrosion of other internal organs	Burns And Corrosions Confined To Eye And Internal Organs
M21949	ICD10	2	Unspecified acquired deformity of hand, unspecified hand	Other acquired deformities of limbs	Other Joint Disorders
S5290XF	ICD10	2	Unsp fx unsp forearm, 7thF	Fracture of forearm	Injuries To The Elbow And Forearm
I6910	ICD10	2	Unsp sequelae of nontraumatic intracerebral hemorrhage	Sequelae of cerebrovascular disease	Cerebrovascular Diseases
M2453	ICD10	2	Contracture, wrist	Other specific joint derangements	Other Joint Disorders
T504X6D	ICD10	2	Underdosing of drugs affecting uric acid metabolism, subs	Diuretics and oth and unsp drug/meds/biol subst	Poisoning By, Adverse Effects Of And Underdosing Of Drugs, Medicaments And Biological Substances
B89	ICD10	2	Unspecified parasitic disease	Unspecified parasitic disease	Pediculosis, Acariasis And Other Infestations
S51802	ICD10	2	Unspecified open wound of left forearm	Open wound of elbow and forearm	Injuries To The Elbow And Forearm
S06341A	ICD10	2	Traum hemor right cerebrum w LOC of 30 minutes or less, init	Intracranial injury	Injuries To The Head
W5802XD	ICD10	2	Struck by alligator, subsequent encounter	Contact with crocodile or alligator	Exposure To Animate Mechanical Forces
M08839	ICD10	2	Other juvenile arthritis, unspecified wrist	Juvenile arthritis	Inflammatory Polyarthropathies
V00832	ICD10	2	Motorized mobility scooter colliding with stationary object	Pedestrian conveyance accident	Pedestrian Injured In Transport Accident
S90521S	ICD10	2	Blister (nonthermal), right ankle, sequela	Superficial injury of ankle, foot and toes	Injuries To The Ankle And Foot
T20119	ICD10	2	Burn of first degree of unspecified ear	Burn and corrosion of head, face, and neck	Burns And Corrosions Of External Body Surface, Specified By Site
T8751	ICD10	2	Necrosis of amputation stump, right upper extremity	Complications peculiar to reattachment and amputation	Complications Of Surgical And Medical Care, Not Elsewhere Classified
O09519	ICD10	2	Supervision of elderly primigravida, unspecified trimester	Supervision of high risk pregnancy	Supervision Of High Risk Pregnancy
S52182E	ICD10	2	Oth fx upr end l rad, subs for opn fx type I/2 w routn heal	Fracture of forearm	Injuries To The Elbow And Forearm
V901	ICD10	2	Drowning and submersion due to watercraft sinking	Drowning and submersion due to accident to watercraft	Water Transport Accidents
T3695XD	ICD10	2	Adverse effect of unsp systemic antibiotic, subs encntr	Systemic antibiotics	Poisoning By, Adverse Effects Of And Underdosing Of Drugs, Medicaments And Biological Substances
S42151G	ICD10	2	Disp fx of nk of scapula, r shldr, subs for fx w delay heal	Fracture of shoulder and upper arm	Injuries To The Shoulder And Upper Arm
S5492XS	ICD10	2	Injury of unsp nerve at forearm level, left arm, sequela	Injury of nerves at forearm level	Injuries To The Elbow And Forearm
S82391C	ICD10	2	Oth fx lower end of right tibia, init for opn fx type 3A/B/C	Fracture of lower leg, including ankle	Injuries To The Knee And Lower Leg
S40812D	ICD10	2	Abrasion of left upper arm, subsequent encounter	Superficial injury of shoulder and upper arm	Injuries To The Shoulder And Upper Arm
S52024R	ICD10	2	Nondisp fx of olecran pro w/o intartic extn r ulna, 7thR	Fracture of forearm	Injuries To The Elbow And Forearm
S52235Q	ICD10	2	Nondisp oblique fx shaft of l ulna, 7thQ	Fracture of forearm	Injuries To The Elbow And Forearm
M85121	ICD10	2	Skeletal fluorosis, right upper arm	Other disorders of bone density and structure	Disorders Of Bone Density And Structure
Z48814	ICD10	2	Encntr for surg aftcr fol surg on the teeth or oral cavity	Encounter for other postprocedural aftercare	Encounters For Other Specific Health Care
E8350	ICD10	2	Unspecified disorder of calcium metabolism	Disorders of mineral metabolism	Metabolic Disorders
S76929D	ICD10	2	Lacerat unsp musc/fasc/tend at thigh level, unsp thigh, subs	Injury of muscle, fascia and tendon at hip and thigh level	Injuries To The Hip And Thigh
C7970	ICD10	2	Secondary malignant neoplasm of unspecified adrenal gland	Secondary neuroendocrine tumors	Secondary Neuroendocrine Tumors
S62213K	ICD10	2	Bennett's fracture, unsp hand, subs for fx w nonunion	Fracture at wrist and hand level	Injuries To The Wrist, Hand And Fingers
R066	ICD10	2	Hiccough	Abnormalities of breathing	Symptoms And Signs Involving The Circulatory And Respiratory Systems
V336XXS	ICD10	2	Pasngr in 3-whl mv inj pk-up truck, pk-up/van in traf, sqla	Occupant of 3-whl mv injured pick-up truck, pk-up/van	Occupant Of Three-Wheeled Motor Vehicle Injured In Transport Accident
S30874	ICD10	2	Other superficial bite of vagina and vulva	Superfic inj abdomen, low back, pelvis and external genitals	Injuries To The Abdomen, Lower Back, Lumbar Spine, Pelvis And External Genitals
S72141A	ICD10	2	Displaced intertrochanteric fracture of right femur, init	Fracture of femur	Injuries To The Hip And Thigh
S52389B	ICD10	2	Bent bone of unsp radius, init for opn fx type I/2	Fracture of forearm	Injuries To The Elbow And Forearm
M4644	ICD10	2	Discitis, unspecified, thoracic region	Other inflammatory spondylopathies	Spondylopathies
V189XXD	ICD10	2	Unsp pedl cyclst injured in nonclsn trnsp acc in traf, subs	Pedal cycle rider injured in noncollision transport accident	Pedal Cycle Rider Injured In Transport Accident
C228	ICD10	2	Malignant neoplasm of liver, primary, unspecified as to type	Malignant neoplasm of liver and intrahepatic bile ducts	Malignant Neoplasms Of Digestive Organs
S89311D	ICD10	2	Sltr-haris Type I physl fx low end r fibula, 7thD	Other and unspecified injuries of lower leg	Injuries To The Knee And Lower Leg
S25892S	ICD10	2	Inj oth blood vessels of thorax, left side, sequela	Injury of blood vessels of thorax	Injuries To The Thorax
S56222S	ICD10	2	Lacerat flexor musc/fasc/tend at forarm lv, left arm, sqla	Injury of muscle, fascia and tendon at forearm level	Injuries To The Elbow And Forearm
S6992XA	ICD10	2	Unsp injury of left wrist, hand and finger(s), init encntr	Other and unspecified injuries of wrist, hand and finger(s)	Injuries To The Wrist, Hand And Fingers
L640	ICD10	2	Drug-induced androgenic alopecia	Androgenic alopecia	Disorders Of Skin Appendages
H2156	ICD10	2	Pupillary abnormalities	Other disorders of iris and ciliary body	Disorders Of Sclera, Cornea, Iris And Ciliary Body
S31612D	ICD10	2	Lac w/o fb of abd wall, epigst rgn w penet perit cav, subs	Opn wnd abdomen, lower back, pelvis and external genitals	Injuries To The Abdomen, Lower Back, Lumbar Spine, Pelvis And External Genitals
M1A3411	ICD10	2	Chronic gout due to renal impairment, right hand, w tophus	Other crystal arthropathies	Inflammatory Polyarthropathies
E3122	ICD10	2	Multiple endocrine neoplasia [MEN] type IIA	Polyglandular dysfunction	Disorders Of Other Endocrine Glands
T507X2S	ICD10	2	Poisn by analeptics and opioid receptor antag, slf-hrm, sqla	Diuretics and oth and unsp drug/meds/biol subst	Poisoning By, Adverse Effects Of And Underdosing Of Drugs, Medicaments And Biological Substances
M2467	ICD10	2	Ankylosis, ankle and foot	Other specific joint derangements	Other Joint Disorders
S56107	ICD10	2	Unsp inj flexor musc/fasc/tend r little finger at forarm lv	Injury of muscle, fascia and tendon at forearm level	Injuries To The Elbow And Forearm
S15221A	ICD10	2	Major laceration of right external jugular vein, init encntr	Injury of blood vessels at neck level	Injuries To The Neck
S63279D	ICD10	2	Dislocation of unsp interphaln joint of unsp finger, subs	Dislocation and sprain of joints and ligaments at wrs/hnd lv	Injuries To The Wrist, Hand And Fingers
S02110K	ICD10	2	Type I occipital condyle fracture, subs for fx w nonunion	Fracture of skull and facial bones	Injuries To The Head
H3481	ICD10	2	Central retinal vein occlusion	Retinal vascular occlusions	Disorders Of Choroid And Retina
S80819S	ICD10	2	Abrasion, unspecified lower leg, sequela	Superficial injury of knee and lower leg	Injuries To The Knee And Lower Leg
C419	ICD10	2	Malignant neoplasm of bone and articular cartilage, unsp	Malignant neoplasm of bone/artic cartl of and unsp sites	Malignant Neoplasms Of Bone And Articular Cartilage
S52611N	ICD10	2	Disp fx of r ulna styloid pro, 7thN	Fracture of forearm	Injuries To The Elbow And Forearm
E093319	ICD10	2	Drug or chemical induced diabetes mellitus with moderate nonproliferative diabetic retinopathy with macular edema, unspecified eye	Drug or chemical induced diabetes mellitus with moderate nonproliferative diabetic retinopathy with macular edema, unspecified eye	Diabetes Mellitus
T23139S	ICD10	2	Burn first degree of unsp mult fngr, not inc thumb, sqla	Burn and corrosion of wrist and hand	Burns And Corrosions Of External Body Surface, Specified By Site
S72125J	ICD10	2	Nondisp fx of less trochanter of l femr, 7thJ	Fracture of femur	Injuries To The Hip And Thigh
S36032S	ICD10	2	Major laceration of spleen, sequela	Injury of intra-abdominal organs	Injuries To The Abdomen, Lower Back, Lumbar Spine, Pelvis And External Genitals
S383	ICD10	2	Transection (partial) of abdomen	Crush inj & traum amp of abd,low back, pelv & extrn genitals	Injuries To The Abdomen, Lower Back, Lumbar Spine, Pelvis And External Genitals
S1189XD	ICD10	2	Other open wound of oth part of neck, subs encntr	Open wound of neck	Injuries To The Neck
S52134M	ICD10	2	Nondisp fx of nk of r rad, 7thM	Fracture of forearm	Injuries To The Elbow And Forearm
T440X4S	ICD10	2	Poisoning by anticholin agents, undetermined, sequela	Drugs primarily affecting the autonomic nervous system	Poisoning By, Adverse Effects Of And Underdosing Of Drugs, Medicaments And Biological Substances
S32011K	ICD10	2	Stable burst fx first lum vertebra, subs for fx w nonunion	Fracture of lumbar spine and pelvis	Injuries To The Abdomen, Lower Back, Lumbar Spine, Pelvis And External Genitals
O3672X0	ICD10	2	Maternal care for viable fetus in abd preg, second tri, unsp	Maternal care for other fetal problems	Maternal Care Related To The Fetus And Amniotic Cavity And Possible Delivery Problems
B652	ICD10	2	Schistosomiasis due to Schistosoma japonicum	Schistosomiasis [bilharziasis]	Helminthiases
S72025R	ICD10	2	Nondisp fx of epiphy (separation) (upper) of l femr, 7thR	Fracture of femur	Injuries To The Hip And Thigh
V9411	ICD10	2	Bather struck by powered watercraft	Other and unspecified water transport accidents	Water Transport Accidents
S614	ICD10	2	Open wound of hand	Open wound of wrist, hand and fingers	Injuries To The Wrist, Hand And Fingers
S0242XG	ICD10	2	Fracture of alveolus of maxilla, subs for fx w delay heal	Fracture of skull and facial bones	Injuries To The Head
M5440	ICD10	2	Lumbago with sciatica, unspecified side	Dorsalgia	Other Dorsopathies
O99283	ICD10	2	Endo, nutritional and metab diseases comp preg, third tri	Oth maternal diseases classd elsw but compl preg/chldbrth	Other Obstetric Conditions, Not Elsewhere Classified
A850	ICD10	2	Enteroviral encephalitis	Other viral encephalitis, not elsewhere classified	Viral And Prion Infections Of The Central Nervous System
S73012	ICD10	2	Posterior subluxation of left hip	Dislocation and sprain of joint and ligaments of hip	Injuries To The Hip And Thigh
T25512	ICD10	2	Corrosion of first degree of left ankle	Burn and corrosion of ankle and foot	Burns And Corrosions Of External Body Surface, Specified By Site
S82843C	ICD10	2	Displ bimalleol fx unsp low leg, init for opn fx type 3A/B/C	Fracture of lower leg, including ankle	Injuries To The Knee And Lower Leg
T2119	ICD10	2	Burn of first degree of other site of trunk	Burn and corrosion of trunk	Burns And Corrosions Of External Body Surface, Specified By Site
E0581	ICD10	2	Other thyrotoxicosis with thyrotoxic crisis or storm	Thyrotoxicosis [hyperthyroidism]	Disorders Of Thyroid Gland
S02109K	ICD10	2	Fracture of base of skull, unspecified side, subsequent encounter for fracture with nonunion	Fracture of base of skull, unspecified side, subsequent encounter for fracture with nonunion	Injuries To The Head
V8603	ICD10	2	Driver of dune buggy injured in traffic accident	Occ off-road veh injured transp acc	Other Land Transport Accidents
S22000A	ICD10	2	Wedge compression fracture of unsp thoracic vertebra, init	Fracture of rib(s), sternum and thoracic spine	Injuries To The Thorax
T874	ICD10	2	Infection of amputation stump	Complications peculiar to reattachment and amputation	Complications Of Surgical And Medical Care, Not Elsewhere Classified
S75812A	ICD10	2	Lacerat blood vessels at hip and thigh level, left leg, init	Injury of blood vessels at hip and thigh level	Injuries To The Hip And Thigh
M84552K	ICD10	2	Path fx in neopltc disease, l femur, subs for fx w nonunion	Disorder of continuity of bone	Disorders Of Bone Density And Structure
S79141P	ICD10	2	Sltr-haris Type IV physl fx low end r femr, 7thP	Other and unspecified injuries of hip and thigh	Injuries To The Hip And Thigh
S92356K	ICD10	2	Nondisp fx of 5th metatarsal bone, unsp ft, 7thK	Fracture of foot and toe, except ankle	Injuries To The Ankle And Foot
T33511D	ICD10	2	Superficial frostbite of right wrist, subsequent encounter	Superficial frostbite	Frostbite
S1181	ICD10	2	Laceration without foreign body of oth part of neck	Open wound of neck	Injuries To The Neck
W34010A	ICD10	2	Accidental discharge of airgun, initial encounter	Acc disch and malfunct from oth and unsp firearms and guns	Exposure To Inanimate Mechanical Forces
T363X1A	ICD10	2	Poisoning by macrolides, accidental (unintentional), init	Systemic antibiotics	Poisoning By, Adverse Effects Of And Underdosing Of Drugs, Medicaments And Biological Substances
O1490	ICD10	2	Unspecified pre-eclampsia, unspecified trimester	Pre-eclampsia	Edema, Proteinuria And Hypertensive Disorders In Pregnancy, Childbirth And The Puerperium
S6420	ICD10	2	Injury of radial nerve at wrist and hand level of unsp arm	Injury of nerves at wrist and hand level	Injuries To The Wrist, Hand And Fingers
S3124XS	ICD10	2	Puncture wound with foreign body of penis, sequela	Opn wnd abdomen, lower back, pelvis and external genitals	Injuries To The Abdomen, Lower Back, Lumbar Spine, Pelvis And External Genitals
T34529	ICD10	2	Frostbite with tissue necrosis of unspecified hand	Frostbite with tissue necrosis	Frostbite
S2789	ICD10	2	Injury of other specified intrathoracic organs	Injury of other and unspecified intrathoracic organs	Injuries To The Thorax
S66801D	ICD10	2	Unsp injury of musc/fasc/tend at wrs/hnd lv, r hand, subs	Injury of muscle, fascia and tendon at wrist and hand level	Injuries To The Wrist, Hand And Fingers
V219XXA	ICD10	2	Unsp mtrcy rider injured in clsn w pedl cyc in traf, init	Motorcycle rider injured in collision with pedal cycle	Motorcycle Rider Injured In Transport Accident
S4114	ICD10	2	Puncture wound with foreign body of upper arm	Open wound of shoulder and upper arm	Injuries To The Shoulder And Upper Arm
L200	ICD10	2	Besnier's prurigo	Atopic dermatitis	Dermatitis And Eczema
V561XXD	ICD10	2	Pasngr in pk-up/van inj in clsn w nonmtr veh nontraf, subs	Occupant of pk-up/van injured in collision w nonmtr vehicle	Occupant Of Pick-Up Truck Or Van Injured In Transport Accident
S52691Q	ICD10	2	Oth fx lower end r ulna, subs for opn fx type I/2 w malunion	Fracture of forearm	Injuries To The Elbow And Forearm
S60149D	ICD10	2	Contusion of unsp ring finger w damage to nail, subs encntr	Superficial injury of wrist, hand and fingers	Injuries To The Wrist, Hand And Fingers
H33309	ICD10	2	Unspecified retinal break, unspecified eye	Retinal detachments and breaks	Disorders Of Choroid And Retina
S45219A	ICD10	2	Laceration of axillary or brachial vein, unsp side, init	Injury of blood vessels at shoulder and upper arm level	Injuries To The Shoulder And Upper Arm
G8252	ICD10	2	Quadriplegia, C1-C4 incomplete	Paraplegia (paraparesis) and quadriplegia (quadriparesis)	Cerebral Palsy And Other Paralytic Syndromes
L97412	ICD10	2	Non-prs chr ulcer of right heel and midft w fat layer expos	Non-pressure chronic ulcer of lower limb, NEC	Other Disorders Of The Skin And Subcutaneous Tissue
T5294XA	ICD10	2	Toxic effect of unsp organic solvent, undetermined, init	Toxic effect of organic solvents	Toxic Effects Of Substances Chiefly Nonmedicinal As To Source
S63229S	ICD10	2	Subluxation of unsp interphaln joint of unsp finger, sequela	Dislocation and sprain of joints and ligaments at wrs/hnd lv	Injuries To The Wrist, Hand And Fingers
S99299G	ICD10	2	Other physeal fracture of phalanx of unspecified toe, subsequent encounter for fracture with delayed healing	Other physeal fracture of phalanx of unspecified toe, subsequent encounter for fracture with delayed healing	Injuries To The Ankle And Foot
S82112	ICD10	2	Displaced fracture of left tibial spine	Fracture of lower leg, including ankle	Injuries To The Knee And Lower Leg
I69142	ICD10	2	Monoplg low lmb fol ntrm intcrbl hemor aff left dom side	Sequelae of cerebrovascular disease	Cerebrovascular Diseases
S96191	ICD10	2	Inj msl/tnd lng extn muscle of toe at ank/ft level, r foot	Injury of muscle and tendon at ankle and foot level	Injuries To The Ankle And Foot
T23059D	ICD10	2	Burn of unspecified degree of unspecified palm, subs encntr	Burn and corrosion of wrist and hand	Burns And Corrosions Of External Body Surface, Specified By Site
S96801	ICD10	2	Unsp injury of muscles and tendons at ank/ft level, r foot	Injury of muscle and tendon at ankle and foot level	Injuries To The Ankle And Foot
S63103A	ICD10	2	Unspecified subluxation of unspecified thumb, init encntr	Dislocation and sprain of joints and ligaments at wrs/hnd lv	Injuries To The Wrist, Hand And Fingers
E0937X1	ICD10	2	Drug or chemical induced diabetes mellitus with diabetic macular edema, resolved following treatment, right eye	Drug or chemical induced diabetes mellitus with diabetic macular edema, resolved following treatment, right eye	Diabetes Mellitus
O9A43	ICD10	2	Sexual abuse complicating the puerperium	Maternl malig or injury compl preg/childbrth	Other Obstetric Conditions, Not Elsewhere Classified
H540	ICD10	2	Blindness, both eyes	Blindness and low vision	Visual Disturbances And Blindness
M23622	ICD10	2	Oth spon disrupt of posterior cruciate ligament of left knee	Internal derangement of knee	Other Joint Disorders
T394X5S	ICD10	2	Adverse effect of antirheumatics, NEC, sequela	Nonopioid analgesics, antipyretics and antirheumatics	Poisoning By, Adverse Effects Of And Underdosing Of Drugs, Medicaments And Biological Substances
T2130XS	ICD10	2	Burn of third degree of trunk, unspecified site, sequela	Burn and corrosion of trunk	Burns And Corrosions Of External Body Surface, Specified By Site
S61241D	ICD10	2	Pnctr w foreign body of l idx fngr w/o damage to nail, subs	Open wound of wrist, hand and fingers	Injuries To The Wrist, Hand And Fingers
S62131S	ICD10	2	Displaced fracture of capitate bone, right wrist, sequela	Fracture at wrist and hand level	Injuries To The Wrist, Hand And Fingers
S92526D	ICD10	2	Nondisp fx of med phalanx of unsp less toe(s), 7thD	Fracture of foot and toe, except ankle	Injuries To The Ankle And Foot
Z910	ICD10	2	Allergy status, oth than to drugs and biological substances	Personal risk factors, not elsewhere classified	Persons With Potential Health Hazards Related To Family And Personal History And Certain Conditions Influencing Health Status
S66811	ICD10	2	Strain of musc/fasc/tend at wrist and hand level, right hand	Injury of muscle, fascia and tendon at wrist and hand level	Injuries To The Wrist, Hand And Fingers
C8112	ICD10	2	Nodular sclerosis class Hodgkin lymphoma, intrathorac nodes	Hodgkin lymphoma	Malignant Neoplasms Of Lymphoid, Hematopoietic And Related Tissue
S86322S	ICD10	2	Lacerat musc/tend peroneal grp at low leg lev, l leg, sqla	Injury of muscle, fascia and tendon at lower leg level	Injuries To The Knee And Lower Leg
S62611S	ICD10	2	Disp fx of proximal phalanx of left index finger, sequela	Fracture at wrist and hand level	Injuries To The Wrist, Hand And Fingers
V9733XA	ICD10	2	Sucked into jet engine, initial encounter	Other specified air transport accidents	Air And Space Transport Accidents
S7225XK	ICD10	2	Nondisp subtrochnt fx l femur, subs for clos fx w nonunion	Fracture of femur	Injuries To The Hip And Thigh
G113	ICD10	2	Cerebellar ataxia with defective DNA repair	Hereditary ataxia	Systemic Atrophies Primarily Affecting The Central Nervous System
W5329	ICD10	2	Other contact with squirrel	Contact with rodent	Exposure To Animate Mechanical Forces
V162XXA	ICD10	2	Unsp pedl cyclst inj in clsn w nonmtr vehicle nontraf, init	Pedal cycle rider injured in collision w nonmtr vehicle	Pedal Cycle Rider Injured In Transport Accident
Z308	ICD10	2	Encounter for other contraceptive management	Encounter for contraceptive management	Persons Encountering Health Services In Circumstances Related To Reproduction
S63121	ICD10	2	Subluxation of unsp interphalangeal joint of right thumb	Dislocation and sprain of joints and ligaments at wrs/hnd lv	Injuries To The Wrist, Hand And Fingers
S2002XS	ICD10	2	Contusion of left breast, sequela	Superficial injury of thorax	Injuries To The Thorax
T25732D	ICD10	2	Corrosion of third degree of left toe(s) (nail), subs encntr	Burn and corrosion of ankle and foot	Burns And Corrosions Of External Body Surface, Specified By Site
S62354D	ICD10	2	Nondisp fx of shaft of 4th MC bone, r hand, 7thD	Fracture at wrist and hand level	Injuries To The Wrist, Hand And Fingers
C44391	ICD10	2	Other specified malignant neoplasm of skin of nose	Other and unspecified malignant neoplasm of skin	Melanoma And Other Malignant Neoplasms Of Skin
S0180XD	ICD10	2	Unspecified open wound of other part of head, subs encntr	Open wound of head	Injuries To The Head
T2373	ICD10	2	Corrosion of 3rd deg mu fingers (nail), not including thumb	Burn and corrosion of wrist and hand	Burns And Corrosions Of External Body Surface, Specified By Site
W6152XD	ICD10	2	Struck by goose, subsequent encounter	Contact with birds (domestic) (wild)	Exposure To Animate Mechanical Forces
S62625D	ICD10	2	Disp fx of med phalanx of l rng fngr, 7thD	Fracture at wrist and hand level	Injuries To The Wrist, Hand And Fingers
Y079	ICD10	2	Unspecified perpetrator of maltreatment and neglect	Perpetrator of assault, maltreatment and neglect	Assault
S52283R	ICD10	2	Bent bone of unsp ulna, 7thR	Fracture of forearm	Injuries To The Elbow And Forearm
W5681XA	ICD10	2	Bitten by other nonvenomous marine animals, init encntr	Contact with nonvenomous marine animal	Exposure To Animate Mechanical Forces
S63112	ICD10	2	Subluxation of metacarpophalangeal joint of left thumb	Dislocation and sprain of joints and ligaments at wrs/hnd lv	Injuries To The Wrist, Hand And Fingers
T2610XA	ICD10	2	Burn of cornea and conjunctival sac, unsp eye, init encntr	Burn and corrosion confined to eye and adnexa	Burns And Corrosions Confined To Eye And Internal Organs
S15021A	ICD10	2	Major laceration of right carotid artery, initial encounter	Injury of blood vessels at neck level	Injuries To The Neck
D1612	ICD10	2	Benign neoplasm of short bones of left upper limb	Benign neoplasm of bone and articular cartilage	Benign Neoplasms, Except Benign Neuroendocrine Tumors
S72444Q	ICD10	2	Nondisp fx of low epiphy (separation) of r femr, 7thQ	Fracture of femur	Injuries To The Hip And Thigh
S45011	ICD10	2	Laceration of axillary artery, right side	Injury of blood vessels at shoulder and upper arm level	Injuries To The Shoulder And Upper Arm
V0391XD	ICD10	2	Ped on rolr-skt injured pick-up truck, pk-up/van, unsp, subs	Pedestrian injured in collision w car, pick-up truck or van	Pedestrian Injured In Transport Accident
S31139	ICD10	2	Pnctr of abd wall w/o fb, unsp quadrant w/o penet perit cav	Opn wnd abdomen, lower back, pelvis and external genitals	Injuries To The Abdomen, Lower Back, Lumbar Spine, Pelvis And External Genitals
S06318	ICD10	2	Contus/lac r cereb w LOC w death due to oth cause bf consc	Intracranial injury	Injuries To The Head
S82263P	ICD10	2	Displ seg fx shaft of unsp tibia, 7thP	Fracture of lower leg, including ankle	Injuries To The Knee And Lower Leg
S82013M	ICD10	2	Displ osteochon fx unsp patella, 7thM	Fracture of lower leg, including ankle	Injuries To The Knee And Lower Leg
T365X	ICD10	2	Aminoglycosides	Systemic antibiotics	Poisoning By, Adverse Effects Of And Underdosing Of Drugs, Medicaments And Biological Substances
[truncated: 92,453 more rows]
