# Supplementary material for: A machine learning model for identifying patients at risk for wild-type transthyretin amyloid cardiomyopathy
Source: Nat Commun. 2021 May 11;12:2725. doi: 10.1038/s41467-021-22876-9 (PMC8113237; doi:10.1038/s41467-021-22876-9)
Supplement: Supplementary file 4 — Source Data [file 41467_2021_22876_MOESM4_ESM.zip › ATTRCM Model Training & CA Validation/ca_validation_group_input (IQVIA validation dataset).csv]

patient_id	codes
1056921950	M25559,Z960,T63624A,R54,T63792A,T63691A,M948X9,B9620,T63334A,I517,T63613A,M7989,T63312A,M6281,T63303A,T63512A,S31000A,R0789,R232,T63013A,T63831A,T63002A,T63411A,T63192A,T63452A,M19012,T63024A,T63041A,R1311,T63482A,D2310,N138,T63443A,R319,T63091A,H9193,T63082A,G5700,R479,T63043A,S71029A,E785,I509,T63424A,T63592A,R339,T63441A,T63093A,F0390,N200,M5489,L03114,T63074A,T632X4A,T63822A,T63011A,T63112A,T…
79572959	R1110,E889,E8770,I129,R17,I70219,Z7982,I259,I491,Z23,M545,I21A1,R062,N184,N529,Z950,M1991,Z09,R12,M25522,R1011,H3582,R130,K839,R0989,H2511,L03119,I480,E1129,R55,Z008,E784,K5641,H4011X3,R0602,I214,N139,M4806,H35051,Z6824,I5023,R110,M7022,I429,G8929,N62,E559,K8050,J300,Z7901,M779,R079,I4519,I4581,E859,R21,N189,I350,M2578,K222,H524,J302,E7800,N179,Z1211,I5030,J989,K831,H4011X4,K219,I130,L608,R112,D6…
901112494	Z7982,M5417,I50813,I428,H3530,I368,Z743,Z79899,R7309,Z8673,E8770,I517,R100,Z01812,T17998A,I080,T50995A,I2720,R0989,H2511,H2589,Z86711,I252,I2109,J310,I6789,Z885,I272,R791,Z87891,I2699,N200,I5023,Z0001,I2789,J918,E8582,V462,L819,I481,E46,K5641,J9811,Z5309,Z8679,R0602,I359,I82712,Z01818,E785,I509,K529,I5032,Z7901,I427,H40013,T17920A,N429,B079,C44319,D72829,T17918A,E43,F329,R197,E780,I348,R063,R0689…
76316039	J9819,R197,R633,M24574,I348,R1112,R627,K625,E780,F1120,G459,I2589,Z8546,W19XXXA,I97610,I743,J432,F329,D72829,N3001,K5289,R0902,K269,K91841,M5415,G8104,L604,I97418,I69391,S83219A,I359,H59119,R2689,L03039,I509,Z87891,G9732,T8189XS,M86179,I679,H59311,H59122,F0391,L7601,J95830,J918,L601,S42253A,Z01818,K210,D7822,S80811D,L7621,R001,S42209B,D7802,R1310,R261,I6350,L539,R319,D121,M868X7,S82401A,R1033,H95…
1132166213	Z0000,I4891,L0391,L03129,Z5189,M7550,N471,N481,F411,R0609,J984,R609,I259,M7530,M5489,J189,J069,M79609,R262,R601,M6281,N179,N476,F419,S31000A,S51811A,M75100,N475,R0602,I2789,R32,W19XXXA,N470,L0390,H8109,I509,L259,R55,I481,I272,M25519,F341,R063,R238,Z23,L03119,H903,I959,H6590,R52,R0683,N478,R0902,G5600,J449,E538,N401,R600,N472,R0689,H6123,R0600,D649,R21,M549
89518794	H65499,D649,M4046,S62166D,S52531D,R221,M47896,F330,R509,K593,S52122D,E139,S59209D,S62011D,D72829,M5415,S62112D,S52189D,Z729,S52021D,S52133D,R102,E0911,E1042,S52044D,M2010,J9601,H40013,M549,B9789,S52609E,S62501D,I351,J020,S61051A,S62134D,S52019D,Z01419,S62026D,G4720,R922,S62151D,C7970,E1169,R1909,Z1321,M729,E0942,Z9089,M5135,Z0389,D126,S52509D,Z1231,S52572D,S62125D,Z85841,S62181D,S59231D,J9819,M79…
1038778419	Z800,K589,Z8249,D3000,E854,M47819,Z124,J069,R310,N761,M9901,D509,Z6821,Z7901,E851,D495,L0390,M25469,I421,R002,M531,M25562,I499,R3121,N9489,Z466,Z48816,M5137,R3915,S90229A,J340,D122,M12169,N390,C678,K641,Z01811,M1711,G8918,N189,Z86010,Z96653,M5126,C669,L718,Z96651,R2689,E859,M129,R39198,E559,R011,N139,D120,M2390,N2889,N362,Z1231,D414,M150,N359,L710,M170,N201,N3021,S90119A,E784,E853,K635,E7800,R350…
240362085	Z8546,J810,M25552,N390,R262,J690,M25569,K567,R0902,J9601,I469,B954,E039,I130,K219,E874,M4640,L718,R220,R918,N179,R7881,N189,I350,I083,J189,M9903,J069,R938,R0600,M4627,I97410,S73199A,I6350,R1310,I4892,S99919A,H905,R0689,L821,Z952,I361,Z452,I6781,Z01810,I482,I739,E7800,Z6823,M542,R071,I5030,R404,R338,I5032,I358,R6521,E784,Z6821,Z79899,Z7901,R410,I480,L570,I330,R2681,Z23,L710,Z950,M9904,M545,R579,E7…
331880031	Z95810,Z01818,Z452,I482,M1990,Z87891,N400,J069,I5040,R0609,H6992,Z23,Z79899,N179,H3589,R5381,I4891,I5022,R1030,Z0000,E871,J45909,I499,E039,Q261,E46,R0789,R079,R309,E876,I429,H269,M109,I5042,R202,G4730,I480,Z950,N401,I420,H6993,I712,I425,I959,I351,Z7901,I340,K4021,R0602,E038,J95811,I447,Z8249,I5023,I4892,R42,R209,R001,R05,I428,I080,I517,R0689,I5043,K439,H01001,H2513,J40,H539,I481,I509
714626301	M5137,S82201A,Z09,Z23,I517,S82102A,N289,R0602,S82832A,R238,W19XXXA,R351,I481,I509,N401,E7800,S82109A,B91,H00011,A809,R311,E119,Z125,N323,D696,M25511,M25579,R600,S298XXA,N281,Z1231,S82831A,S82101A,M5136,E1140,R972,M129,M25512,R3911,M1990,R7989,Z0000,G14,R312,M79604,M216X9,R399,R8290,M7989,I482,M6281,J209,E854,N6459,S82009A,R918,M24873,I10,F5101,N390,R262,R29898,M24876,J90,I43,E039
133825344	R262,Z4889,E1165,R5381,M5386,M4696,I341,I69998,I5033,M25669,K219,K449,M79642,M5408,F419,G441,I4891,R200,M1990,E854,I110,M5413,M19049,M1710,K5660,M158,I493,R0609,J90,I43,M5136,H905,N400,M542,N183,H8113,I472,E8589,M5416,K598,I482,I10,R42,D473,L570,I480,M5414,E784,K8020,I358,I5042,K635,M170,K5730,G5601,M5030,K429,R51,Z7984,M5489,Z96659,M545,I4510,R202,R609,J300,H6122,R739,E859,M25559,R531,I429,M461,…
1593275087	H4011X1,R5383,J189,G43909,E2609,D460,R748,H4011X4,N19,R0789,D689,M795,D509,M79609,S90129A,Z79891,E786,M79675,M65879,M71571,R601,E349,N390,F0280,I499,E2740,M949,E039,E789,A6920,I2510,E8310,G441,R970,M898X9,M129,Z23,R972,R079,Z79899,E559,E271,R739,E236,R3914,E011,E079,R531,L0889,M2040,L84,R740,H40019,B351,H40039,G309,E784,C9190,E213,E0590,R978,I4891,Z0000,I808,R350,R7989,M8930,D6949,E228,R790,C9210…
255562360	H9319,E780,H6123,H9209,N289,E785,I509,R911,E11620,I4430,I272,Z006,R069,J310,R261,D121,E1169,C44500,L03119,R2689,B355,R799,G4733,D126,M7150,I442,E11628,D649,K2270,E1129,Z23,R600,E8770,L97509,M25562,M1610,M86279,I340,Z7982,I270,G8929,E11622,J449,M4806,R0602,E119,R269,G933,I5023,D485,I129,E11630,M109,R609,N184,S41009A,I519,E11649,L03129,M4800,R5383,M9080,Z950,M86179,E11621,L570,Z01818,Z7902,K635,I25…
29411233	T63833A,M25559,T63112A,R7303,M660,T63413A,I10,T63074A,R0602,T63011A,N182,T63822A,J449,T632X4A,T63592A,J101,T63424A,T63093A,T63441A,T63082A,R05,T63043A,T63693A,T63392A,G933,D485,M7551,G8929,D2339,L2082,E119,T63301A,R7889,T63712A,R201,R269,T63611A,F4321,D129,Z30430,N644,R509,M5137,T63303A,M549,R809,R102,J158,J09X1,T63613A,T63312A,J0190,M5417,T63691A,Z7982,M7581,T63334A,M79671,T63792A,N9489,T63624A,…
521502178	M532X7,H524,R918,N179,N189,I350,L723,D72829,K449,K219,I2510,I213,K5730,R9431,Z6828,E039,K2980,Z01818,D122,H25099,D692,I482,N183,Z8739,K2950,Z6827,I5020,M542,Z135,L821,Z48815,K760,Z98890,R0789,Z7902,R748,J069,R5383,L280,D62,Z01812,S96919A,R312,J984,M4802,R5381,R062,I259,R130,R1900,J9588,J029,I358,K635,Z6825,I4891,E784,K3189,I480,L570,Z23,I6523,D120,R6889,I9589,K259,M533,J8410,K225,S93699A,R531,M50…
342645191	I5042,J984,R062,S61229A,I2510,K5730,R9431,Z950,Z720,Z79899,I358,R6884,M9902,Z4502,R0789,R042,E876,Z87891,I429,V475XXA,Z95810,R079,R5383,M779,R011,D869,R51,R590,M79609,I6782,G441,H524,Z79891,I083,R768,I10,R42,I5022,I77819,R7989,R05,J90,I43,N390,F17210,D509,J948,R0781,I110,F17201,R748,J209,R0609,K0889,E854,R938,J189,F1120,R030,E785,I509,I5189,R001,Z885,R0600,R3129,Z23,I160,I517,R0689,I080,J441,R934…
1591546754	M47816,E859,Z8679,R7303,R972,S7002XA,I352,M4806,B3324,R0602,N2581,I5023,L299,E8582,R531,W19XXXA,I429,Z86010,H02059,N419,R188,I513,R9720,Z7901,S46919A,I214,E784,Z8673,R410,E8770,E213,I358,R29810,L570,F5221,Z298,Z7982,I700,H25819,I5041,N529,M545,I491,R609,H2589,I129,J069,I10,M75100,I43,I110,I493,E854,V700,I5043,L821,R682,I361,D235,Z8546,N400,N183,I472,C61,S0003XA,I130,H6123,I5021,I213,N179,I240,I35…
661360235	I879,S3210XA,K567,S79929A,I999,H35022,E669,D631,L989,R42,I10,R5383,Z7951,R231,I83209,S8990XA,N390,R601,M7989,R05,M6281,R789,M169,N189,J159,F419,G441,N179,S91009A,L98429,T82818A,J869,S81809A,E860,R937,R1032,K219,T82817A,E854,J209,F29,G4730,L99,B029,M5489,J189,R9431,J069,I739,N183,G9341,R109,J948,D509,R161,J40,I2510,Z6839,J4520,Z452,I2690,J9600,M25551,E8589,S99919A,J45998,D2370,Z9981,F339,R0609,E79…
1728927554	K551,I700,S37009A,K279,E784,K621,H02059,I480,K649,R609,I779,R1011,M545,H269,I259,I491,E876,R309,R531,R0602,I25110,R079,M129,R1031,Z23,I214,K522,I658,I5032,V790,R110,M533,I499,R002,M4316,R112,I771,R601,K862,M48061,R358,N179,I5021,R1310,M75100,R1084,K921,D490,R630,R1013,H35369,H43399,K868,I739,H01009,H1850,K5289,R109,K2990,K2960,K648,M5416,K620,I509,E785,Z9861,I701,E780,H2510,K625,R197,R1010,Z01810…
561630258	I638,I6350,Z01818,H6123,B029,Z6826,R1310,N411,E854,H9209,R194,R200,H6060,L308,R7301,R0600,L920,Z87891,H6090,Z853,C44111,D509,R502,E7800,I8310,N183,I472,M542,N400,C438,H905,C44319,M50123,N134,R0689,Z719,I499,M19011,L599,L905,C50919,E039,M949,N390,H938X9,W19XXXA,I719,D692,G5600,L26,I4469,I350,K219,H6980,R040,M5020,R0683,M961,I441,G4733,R8299,I10,R42,M50820,I6789,I429,S43401A,L951,I43,R079,I352,E859…
1443858667	I6523,Z96649,I4439,I348,I77819,M1990,G319,R1010,G459,E878,S51011A,H2510,M25569,H34239,H25012,Z940,Z7189,R203,N289,I509,E785,M5136,I67848,I359,R42,I10,I249,I481,Z79891,I5040,M79661,R05,Z136,I272,I43,I6529,M47812,Z9181,I50814,R001,R5381,W57XXXA,S7000XA,R209,M47817,I517,D500,I440,I5022,H6120,Z6825,I4891,M25572,R1030,I428,K922,Z79899,M179,Z1389,I5020,I70209,I255,D649,I351,M549,R102,N2882,M4722,G8911,…
189680400	M7989,I340,Z6836,M47814,S12200D,F321,S12351D,S12691D,Q819,R600,M25519,S12390D,S12650D,L03119,I313,S12590D,S22071D,M549,S12551D,S12091D,S32001D,R509,S32010D,R1032,S12041D,S22060D,R0789,M189,S32028D,S12110D,S22058D,I159,J988,S22049D,M79605,S12400D,S32042D,S22088D,S32039D,R296,S12101D,S22032D,S12000D,Z5181,S12112D,H542,S22021D,I872,Z7984,S12501D,Q828,M5489,S32051D,B9689,S32040D,E1142,S22030D,M159,R9…
127440644	M79609,I739,M542,M5413,M609,M1990,M5127,I6523,V873XXS,E854,M5416,M25569,M1611,I110,V875XXS,K5732,M5136,I208,J069,Z6820,G545,N63,K222,M7620,V899XXS,J302,R918,A084,M7070,S20219A,Z9181,I6529,V871XXS,I6782,E860,R5381,K219,R112,Z6825,V877XXS,Z6831,M949,K644,Z0000,N390,M79643,V879XXS,B351,R0789,S1989XA,M150,Z6827,M79646,M4800,R531,R5383,R079,Z7902,M129,Z6822,S298XXA,I2510,G458,V893XXS,M79672,M545,M5414…
801621433	I5022,I4891,H6690,R7989,Z79899,E669,R789,M169,H4011X2,I059,R0603,E1136,N179,I38,M25561,I5033,Z98890,F419,E1122,L723,L0391,N189,I130,K219,I6529,Z4889,H4010X3,R5381,E1165,E874,Z01818,I110,E1139,M5416,R748,I5040,J209,E854,E118,R200,J189,Z87891,R0609,I482,H2510,I079,R109,I739,M79672,K5900,M1990,Z952,M47896,L821,I361,G4730,I700,S90861A,H401132,R790,Z950,D374,R9431,I4510,E784,M5186,Z7984,I248,H538,Z518…
1672230211	M152,I499,H35379,Z96612,E669,J810,R0609,I77811,E871,M79643,I00,H40019,R918,Z01812,H60319,K222,H25093,F419,N179,N189,Z79899,L723,H2510,K449,H6010,I130,K219,M1990,I50813,M79646,R768,M19042,K589,R7989,K3189,I110,Z0000,I4891,J209,E854,I5022,Z6831,J069,E118,H6063,H25099,K228,Z01818,L0391,I482,H60543,E113299,Z95810,N183,I472,H40039,M7730,E1122,R109,R635,L03129,R5381,H905,E1165,H35419,Z87891,Z452,I700,R…
1628937209	D376,L821,M25562,M25361,Z8042,K8011,N400,M6281,T82898A,H353132,V700,W1811XA,C44519,K219,I2510,E43,R918,Z9849,R262,E871,J9611,K5900,G251,Z961,R17,Z23,H3531,R531,R4182,L89153,H269,E781,Z9181,R5381,E1165,R771,K828,E1136,D0361,E784,M4180,F411,I480,I4891,H2640,Z0000,C44511,R7989,R413,J449,N401,J309,K8010,R160,M79641,H6123,A4101,E782,D485,M4636,Z01810,R269,E806,E119,M869,D0362,K750,J9819,R809,E1169,J98…
714979139	I739,N183,I472,H4011X3,R109,H5442,M1A09X0,N400,M542,L03811,I482,L03329,C7952,L0390,S60229A,H1712,L821,I5032,E0580,Z23,E854,R0602,J209,M9901,G63,H4010X2,I493,S098XXA,I110,R008,Z8679,B029,Z6830,J189,Z0189,R55,M47812,T7840XA,N189,G3189,I350,T85398A,F419,G441,H524,T86899,N179,F331,M79609,E860,E890,B356,H2589,K859,I130,R112,H5712,Z982,E669,D631,E039,I499,R1110,Z8673,R7309,R002,R601,G9389,H5462,K5289,T…
369166893	J204,J440,M79609,E876,Z23,R188,Z6833,R29898,R208,R143,E784,R9431,E790,J029,L570,Z95818,I248,Z5181,L600,M7530,I5042,M7741,R2991,K8020,K7689,R609,M109,I2510,R202,R0781,Z86711,M79643,R200,R0609,M7580,I110,E854,M25561,M1990,K5900,M79646,R6889,K760,K5660,M19011,R141,N390,R601,E871,L989,K219,M2540,Z66,R918,M7730,R0689,I5030,M25511,M25469,M25579,M2021,R142,R209,R319,R0600,H6123,M79671,K210,R0683,J918,R0…
392239991	M60009,H9193,S86919A,I495,N3281,E785,I509,I471,L89309,M4854XA,G4730,R339,I359,S6980XA,N200,K5939,F0390,M5489,R791,Z5181,J918,I4510,R9431,E1142,K3184,F329,G9341,K5730,E780,M4854XD,R063,D638,Y929,I348,G319,M353,J9600,N289,I2690,I5042,T888XXA,S82401A,J941,E43,M12812,J441,Z87891,E858,S82899A,S82846A,I517,R5383,S22080D,I368,M25512,F068,H5310,L89149,R0789,R001,L7634,W19XXXA,T82818A,I5020,R1311,Z4682,S3…
75142227	N039,I2510,K922,D124,I368,K5730,Z09,D500,Z743,K7689,I517,I63239,G4730,K7460,K2970,D121,E872,I4510,R9431,D469,R001,H2512,X58XXXA,Z23,I272,I679,I701,E162,G4710,R911,H04203,I495,Z95818,I481,K2950,E785,I509,I5020,I25810,R5383,K766,E780,R2242,I6340,I348,M7989,R197,D485,A419,M79604,E782,K7030,I371,H2521,N3289,I6529,R945,E119,L309,I4891,Z01812,H02413,J449,Z79899,R7989,R160,K761,D6949,D688,I360,I270,E803…
804124212	C779,R937,K91841,H9521,I97418,F419,R220,K641,R590,L7621,I97610,S7010XA,D7802,Z5112,H59311,H59122,C8291,J95830,Z1289,Z1211,L049,Z6837,Z8572,Z01818,Z87891,D721,H59119,E669,B9789,D701,M1612,I361,Z452,D235,R161,M2390,C8339,Z130,J069,Z79899,S6992XA,L7601,D7822,Z01812,C8510,H59113,G9732,S8390XA,J209,M19219,M545,Z96652,H59322,J383,M7150,H59111,J9562,Z01810,M109,F17210,R05,H59319,J029,K635,R898,K621,I976…
220959819	R300,N135,C676,K6389,R3912,L820,D494,N182,R413,R634,N401,R7881,J309,R311,I959,Z9079,H3561,N2889,N410,E782,A419,H3532,R0902,H04129,J9601,Z8052,I25118,M179,I501,E7800,R509,I255,N10,H02403,N178,C679,I2583,R600,R0600,R140,R7301,Z96651,I340,H04123,D090,I5021,D7289,L814,I119,I252,N358,H43811,I5023,D239,K22719,R05,J90,I342,Z436,J9811,R42,R0602,Z936,N138,Z7901,A414,D3612,K4030,K5790,Z7982,R238,N9989,I504…
133517361	M5414,M25532,J45909,R072,J4520,M79643,I509,E785,J9600,H40019,N170,L259,S5010XA,E049,K8020,E46,M5134,J918,I272,K210,I2510,M79604,M79646,M5489,R197,E780,R063,L508,I348,Z803,L83,R9431,S41009A,D644,K3184,E1142,N762,K2970,E0842,K529,G4730,Z01812,K7460,I427,K2980,R203,Z6833,I517,E11630,J441,I5020,R21,H25043,E8349,Z743,Z974,K861,Z880,H4011X2,K769,L298,L200,Z4502,R0789,E8779,I368,K922,L2084,Z01419,G479,I…
1082812862	L218,R0789,R200,D1721,C44300,E854,Z1389,R32,I110,L821,C44721,I739,L872,C44311,D1730,S8002XA,F064,M8560,D235,C44529,L852,M79609,M79661,M19071,M5414,L905,L989,D171,R2231,I5042,R002,L03115,E508,M21371,N3281,M25569,M4326,F0390,M4716,L84,R918,R9431,H524,E8352,C44521,Z7189,R011,Z961,C44319,D489,H2510,E859,M129,I429,M961,D049,M1990,M5127,M5416,T84099A,G609,G5603,M2040,H40039,R208,M21532,M5136,L850,I214,…
710718230	H40009,I5021,H16219,L402,Z961,M9903,H04123,L03119,I8310,I5030,H43399,I10,L538,E0821,E784,L570,L408,H02054,H01029,H04129,E1169,R609,I129,G4731,G4733,J189,D698,I25110,J209,E854,L821,I482,M542,N400,N183,I2584,R601,I5032,E669,Z7901,R0602,I130,Z713,L400,N189,I368,L403,L720,E858,J441,H259,N138,J9620,I5031,M7989,I2510,L259,H02055,E11649,L03129,I509,E785,H16212,M5442,E1142,H40013,E780,I348,Z5181,I872,E78…
130693988	J189,I5030,Z45018,G259,G2581,D518,E854,H01009,R5382,R630,H04123,D689,Z452,D509,I629,I482,I739,I472,R7881,I609,N390,I4901,R262,D692,I499,T827XXA,R002,H6980,E039,J9601,M5415,B009,E46,F419,R918,N179,M5135,G9340,Z0389,I2589,N189,K2990,R079,Z96659,M5137,E8770,Z961,E559,R55,H3530,R2232,N9489,E876,I69154,J0190,M5417,R531,M2012,I429,G4733,R000,Z23,M150,G2589,Z45010,G6281,B351,R0602,E784,R410,S7011XA,R350…
739228655	Z23,H35363,R0982,L922,R350,L570,I480,L908,E784,J029,K635,I4891,Z0000,R130,I700,I6523,D400,I214,H34832,D120,C44329,L119,R3914,E859,C44511,R972,I77810,I5042,L723,F5101,K5730,R918,D692,L905,Z86010,L821,N400,C44519,C44321,R0789,I482,L572,E854,Z87891,L918,E780,R9720,L574,J918,Z136,I422,L985,R072,E785,I509,R0602,L259,I249,D121,R0989,I119,I368,R29890,C44510,R0782,Z8546,C61,I5043,D126,R3912,H35442,L904,L…
2191363161	H9190,K761,I078,S61209A,R160,Z125,R201,I425,D485,Z85828,M189,R769,D126,L401,K5520,I072,I351,D123,C44511,L404,M153,Z0001,I340,C44310,D121,R209,E858,I517,Z86010,L403,Z1211,D124,I428,C44211,Z23,I348,C44519,R0782,R203,I509,I359,K648,R29810,E851,I10,N400,R6889,K760,H9191,D490,E854,M158,C44319,J069,R200,I350,Z79899,L400,R768,L989,Z0000,I5022,C44510,R0789,R208,D120,C44311,I429,D125,L402,I071,R079,I352,M…
132924042	I350,F331,E1310,F419,R2241,S5402XD,K449,M25431,E669,T1490XD,N400,R412,D509,F4310,G4733,M722,Z135,L821,M130,G9389,I110,I370,E118,R7309,Z8673,F439,R031,M109,R609,Z01818,G5600,Z87891,Z23,M7740,M545,M79672,L600,N529,F4312,F411,F339,E784,M65871,M7661,Z79899,G3184,R0600,I378,Z418,Z6832,M19042,R32,R531,R011,Z961,I071,J45909,M25532,E7800,M25832,G4700,I6529,Z9181,N3941,R5381,E1165,D649,I5033,I072,M25531,M…
1364854244	I350,H524,R918,M7550,K219,E039,Z0000,Z01810,I452,I472,Z452,M25569,M1990,E854,M7580,R0609,M19019,Z941,Z95810,Z01818,G5601,G603,M545,M720,L600,M7530,D2330,L570,Z23,E784,J029,I358,K635,J181,Z79899,M4727,I429,M3322,Z98890,I25812,M7989,R739,E859,D899,I352,I351,J9811,M7540,M19041,Z0189,S43429A,G4733,M810,Z4821,E119,J90,Z7982,I10,E8342,R063,E780,H903,I359,E785,I509,I481,R51,H2513,M75100,R0683,Z951,H9319…
188757279	J069,T8484XA,J111,H6520,R854,T8489XA,L920,I10,Z7982,M25569,J0190,R05,I493,I43,I110,G4736,Z9884,J209,E854,M48062,M12569,G8918,Z79891,I8290,S76111D,Z6843,S52126A,M79609,R0989,J948,D509,L572,T81718A,R1011,R8299,G4733,M5441,E851,L872,I472,M7150,R109,R789,T84029A,I2789,I2699,R601,L852,K430,R262,Z01411,G5690,R0602,M2550,R002,J9811,E669,E039,L0390,T8481XA,E890,K449,I4581,K219,Z7901,E2749,R7889,Z01810,R2…
1025091916	E875,I442,-1,R0782,I501,N2889,F418,S039XXA,R600,N281,R3912,I340,L988,S238XXA,I498,R1013,R300,K761,R7301,N401,I4949,M9903,I5030,I872,E782,D485,L089,G933,R9720,E780,N289,R55,H903,R7889,R0602,M9901,R072,E785,I509,Z23,Z951,I5023,I119,R8299,G4733,R001,S39011A,J180,J8489,R319,Y9389,I517,M5137,R198,M1040,R82998,I428,R934,T1591XA,I440,J0190,N179,M5030,R918,I2510,I87329,F419,S0990XA,K5730,N189,I5042,J40,K…
131701413	E1100,F319,S0093XD,B351,R208,-1,E873,E0943,H401190,I82B19,J4520,N3000,H52203,F322,S8000XA,J9600,R7981,G609,M6240,N3281,E079,R531,E0842,G4730,E876,E08610,F333,M5489,J4531,R222,M9689,Z961,M1712,R011,R079,R9431,I352,H60329,M7750,E1142,B9689,J440,M129,G44309,H4011X4,R52,R202,R0789,E8779,H4010X0,M79605,R609,J984,Z9989,E0949,R946,Z036,I259,J383,J80,F3341,E1159,Z4682,M545,R401,R062,L600,M25461,M25519,H4…
478575857	W06XXXA,S0003XA,L814,F39,R600,D62,J8489,D649,R102,H2511,R0989,R296,D485,I959,M4806,R0602,R945,J9811,G894,M6282,I4519,J449,L820,G8929,R55,S199XXA,K257,E785,I509,S59901A,T827XXA,Z23,I77810,S300XXD,G319,M940,E780,F329,S0990XA,W19XXXA,G8921,K922,W1800XA,H2513,J441,L03113,D500,G9340,W19XXXD,R0782,M25551,I951,R001,Z85828,F068,R262,I2119,N390,Z9861,L989,S299XXA,E860,I213,K921,R6889,H2510,F419,G441,R918,…
918216884	I5032,J918,I272,E569,E785,I509,I471,R072,I359,I495,R911,T148,H04129,N170,R599,E049,L03029,K122,I5023,I2789,K625,I348,R063,J9811,R197,F329,K659,R0602,M4806,I368,I440,M960,I428,I314,R51,K922,I2109,E858,I517,G4733,N10,R8299,R1011,Z974,E872,M5417,I7300,I445,R931,E639,M359,L301,Z981,M5137,M272,R7309,K224,R001,M3500,I498,I43,J90,J9819,R570,K639,R05,I340,Z1231,L943,I10,R42,I5043,J811,J182,K5289,J9601,M5…
962296447	Z72821,I972,Z7902,Z6822,M542,J069,Z9911,R200,J189,Z853,M19032,I110,E854,H9193,Z86010,R918,J302,M1712,M19041,D190,F0390,I2510,Z9010,I5089,Z90710,J9600,M949,L989,I25118,M150,J342,R0609,G5603,C44329,Z9012,R208,Z9861,J181,R079,E876,R531,M545,Z6825,Z0110,I5022,M48061,Z955,R202,N1330,I5033,E784,M19072,Z9181,G629,C44629,M4802,R413,Z6823,M19071,R0689,J0100,R1310,I5021,E782,M159,R269,M899,R0600,G3184,J158…
1173961823	F332,M85852,G44011,S9032XA,K1120,J301,S134XXA,B952,S81831A,L658,G501,M40294,G479,J9690,E28319,I428,M818,L298,R1030,F4325,Z0000,S83219A,R7989,M7061,S335XXA,K3189,I6529,N63,J310,Z8669,H02429,M47814,K580,X58XXXA,N8183,T560X1A,S70922A,M4185,N3941,Y33XXXA,M1812,Z8262,R5381,Z4889,R6883,M4802,L03032,H04123,H43813,M40209,R209,E639,J343,N610,R319,M419,E099,N393,R431,L259,M5136,R599,N6029,R911,B370,K5732,M…
690827995	S91109A,L259,N170,T148,I495,R351,D482,M21339,I82812,R339,H02035,I2109,I82402,I6789,I509,E785,R569,E569,F0150,K210,R791,R442,E162,E869,I6991,H109,R0989,G459,I82503,F329,G319,R197,Z8673,I348,D638,R414,R063,E780,C4360,F29,G9389,Q245,G4089,I67848,G8929,I517,T45511A,I69991,N485,Z7401,L0390,L304,D0360,M79609,B355,Z7901,I8312,I440,G8191,R001,R29898,I252,R0602,R05,J9811,H25012,R261,R42,I2699,I10,E872,G81…
79690094	M40209,L309,I425,R269,H25811,D225,E0590,T2163XA,M159,D485,R7989,E782,I6529,I70219,L0101,Z4889,N1330,N401,D1801,R0781,I447,R600,M5416,I5040,M1990,T2123XA,E012,T320,I10,E041,D649,R9431,I517,H2512,Z4789,I428,K8020,R001,L80,I252,M5414,I2510,M6281,M25559,I495,E049,R5383,M4800,I110,M4806,R0602,J189,I739,T310,I25119,N400,R109,R071,L905,M531,G9529,M5417,Z95810,K8018,M532X7,R0989,H2589,I429,M961,M4327,E04…
683389458	Z743,J45909,L97219,I517,D034,R530,H3531,H26499,H832X9,Z471,H81399,S80929D,R339,D72829,K210,I272,D385,R58,F329,I4891,Z4800,R269,S91001D,R32,R278,R5383,I83019,R29898,Z96649,N401,R634,M6281,D693,E038,L89150,D696,M179,C9111,J90,E876,R05,R531,R42,I10,J181,W19XXXA,L97521,R2681,M21372,Z7901,I5032,R338,L570,I480,J9811,R0602,M545,H9319,Z96659,I4892,J189,R310,S80919D,N400,R5382,H905,D386,S91001S,Z466,R262,…
183177764	Z6841,H26493,E875,M179,V061,Z01818,D649,I2781,I780,R600,E1169,N059,M6530,Z794,E1121,Z1211,E7800,Q6211,Z79899,H25049,E119,J0100,R1310,I5021,M159,Z8701,E780,R0602,J321,Z538,H2520,Z01810,I509,E785,I471,K210,I5032,M25569,E8770,G5602,G510,M1610,D500,Z79891,R1011,G4733,I10,N179,Z09,Q605,G4730,K219,R040,D127,R55,E669,G5601,Z23,R601,N183,R109,J0110,I5031,H40009,E8779,V700,H26049,J209,J189,D62,Z0000,R609,…
31981187	L89151,L89611,J441,M84352A,I252,R5383,S32502D,I82412,M84352D,F17200,I2510,I509,E785,J9600,Z951,R049,E0800,R063,I25110,N289,J9611,E1365,I209,E119,E782,G933,E538,R0609,J449,N182,J309,R5381,R69,I5022,I4891,R509,D649,R042,R531,R0600,R079,J440,I82402,J300,E559,I214,L89601,R0689,K5909,L89621,E8342,J9601,S72002A,R404,S72041A,E784,R609,J9610,S72002D,I129,M545,R401,R0683,I259,M25552,K5901,I110,E854,J189,S…
1100706098	R945,B964,I209,T82590A,K8000,I959,E119,L89159,Z89612,E46,A419,L89899,A4189,S72409A,I69959,Z794,I82B19,T82390A,J449,I69920,Z888,Z4682,T82392A,I69354,E870,J341,T827XXA,I69998,J182,J811,L89153,F0390,L03119,F321,I7025,I69953,Z931,E875,G9341,J3489,R532,I2510,Z431,K9420,R4584,S72456A,K8020,D649,S81029A,R221,N19,I69954,Z880,L89894,L97809,T8249XA,L89154,M25559,R001,Z01811,H2510,S81829A,R6889,S91029A,I951…
665663502	Z794,R1010,R278,M810,M1990,N182,J449,E1140,L110,R945,R0609,A689,M5136,R201,R0781,H02831,E119,M316,H3531,R10829,M546,M25469,A419,M2560,M791,M25559,M179,R102,H4011X1,M549,G8190,Z23,R509,Z5189,R600,R1030,H4011X4,N3090,Z01811,I4891,J9690,L03119,M25519,R1032,H02429,R209,H02539,M9902,L851,Z974,G8911,H4011X3,H1045,H40023,N3020,G459,H43819,J9600,K7689,R197,H1132,R063,K625,N289,K5730,R203,S61209A,H1033,R9…
712761207	I959,I6781,S32021D,I425,I319,S1224XD,S22051D,Z9889,L271,S22040D,M899,M25519,S129XXD,S32030D,R269,S22081D,R0689,I10,H25811,I639,S12431D,G933,R05,S22078D,I43,S12130D,S32008D,S22012D,S12121D,Q828,S32019D,G4700,A419,S22069D,D485,I420,L820,S12231D,S1201XD,R0600,S6990XA,K761,S1244XD,I6350,S3992XA,I4892,J449,W1849XA,N401,J811,J182,Z043,H463,R600,T8189XA,H52229,R0683,I447,D734,R7881,H02423,H40003,S43409A…
283545277	Z125,R61,L219,Z86010,D225,Z1211,Z01811,G4700,D485,E782,Z8639,I420,L820,R0600,I5021,E538,N281,M5020,R600,D123,M5410,R12,G63,G5600,M79671,M5415,L579,Z85828,M5417,I2720,I428,Z981,M5412,D239,G4733,R69,E785,I509,L819,L711,R0602,M2550,S0990XA,M25571,E780,M25519,N289,E854,J209,Z6836,I110,L218,E118,S098XXA,M25371,I472,R109,M542,D235,Z9989,S0182XA,L821,R9431,Z862,M5082,E669,S9031XA,M19071,D122,M629,F5104,…
77606769	I517,R0600,E858,J441,K8010,T85528A,I4949,Z87440,R270,I368,I6350,I5021,H6123,S3982XA,I4892,R1310,I428,Z23,R0689,Z4659,I6781,J438,J45909,R261,E099,H409,E872,H35379,R0981,G510,E0942,E785,I509,Z87891,G218,N170,H539,K2960,J9819,G9340,N2889,J918,I5043,R64,E1042,J9601,R0902,R0683,R400,R633,K812,S0990XA,D638,I348,R063,M2142,H4011X0,R238,R32,R2689,E1143,Z538,R7881,I959,I425,I319,E119,R269,I6789,G933,H4011…
568198685	S0990XA,I208,L97529,M1990,S134XXA,J189,S83219A,M1710,T17920A,I110,E1140,I219,Z9861,M542,R109,I6529,N390,E871,M7550,J810,E1165,E039,I469,E669,R112,R4781,K219,S83249A,I25719,N476,M25169,R918,M2240,R739,S2249XA,E1159,Z4682,M129,Z09,R079,R531,R0789,E8779,R55,S138XXA,N481,M7989,G589,F319,I214,I200,Z23,K8020,I5042,M75100,J9600,E784,R404,I2510,I700,R9431,R251,S2241XA,R401,E889,Z955,K828,M159,Z79891,M796…
300477346	I482,S6980XA,R109,Z1231,I739,I83018,K5289,I361,M5415,R0683,B029,L97829,I110,S300XXA,E854,H25819,L89620,J189,R200,R9430,I208,L03212,R0600,L97922,I350,M25559,M958,K921,K219,L97419,R937,L97919,I213,S0990XA,R0689,R002,M949,S134XXA,H4011X0,R52,M169,I83003,M6530,S20219A,N390,S59919A,R208,K522,M25519,L0390,Z23,I70233,H4011X2,G609,H40009,H401290,K1329,Z09,I83893,I429,R531,E859,R079,I352,R011,H5203,M4806,…
676018158	H40013,Z0000,E559,Z961,G92,R7989,D72829,J9690,R531,K259,J181,R5381,R4182,K635,R404,I610,R790,R0609,K929,M79604,I700,M25561,I491,J8410,G4761,C163,H269,H2510,R401,J42,R6889,M79601,J984,B9561,J189,J209,H2512,N186,I6322,I638,Z452,Z135,J9600,K254,I739,R502,K228,J9620,R5383,L989,M949,G8192,A4189,I69991,K2211,M6281,J690,I10,R05,J90,R29898,N179,R918,F419,Z4682,H524,M21372,J9811,K922,R0602,R1312,I517,Z018…
1572386806	J95811,H2181,R9431,E039,K567,R002,F0390,I499,G4730,S0592XA,N390,R601,F4489,I5042,J852,N189,N179,E860,I2510,I130,K5730,F5101,R630,M6281,M130,E854,J209,I110,I493,M79673,I208,J189,J069,N183,E851,I472,I482,J948,N19,R279,J168,I361,R0789,R790,S0093XA,I5022,F411,Z2239,I4891,E784,G309,R7989,E853,R410,Z0000,R338,I129,R4182,M109,J984,R5381,R609,I5033,I1310,I429,E876,R042,L98499,I441,Z1639,M5032,R0609,I071,…
647417812	I342,R05,Z0389,S72002A,H3561,R0782,J9819,M79651,S50319A,I252,R001,I2589,C44621,D121,M19012,S9030XA,B9789,K5289,Z20828,C4331,R42,I10,Z86010,J441,W010XXA,S161XXA,M25559,S51809A,I517,I724,I080,C44310,I5189,R0683,R270,J9610,I368,I440,L298,Z85820,I4589,I428,K922,E780,S60819A,R063,L7621,I348,R498,D6832,M25542,R197,M12811,R1084,Z95828,F329,J3089,R0600,M9903,G459,J129,M25579,Z6826,L7682,I050,S92403A,M796…
170904846	M5135,H527,R0782,Z96652,M25476,Z48812,M25462,I252,I119,M65879,Z471,M25473,H2513,M419,R319,M5430,H26491,F410,R0600,E785,I509,H4321,H9319,H6123,I4892,M79609,H9209,F329,K625,M25552,M7130,F341,R5382,R0689,R400,M7500,K529,G2581,G4700,M25569,I209,L859,Z7901,I425,Z23,D485,L089,G8929,R252,D7589,Q444,H40013,R2681,Z01818,R300,Z95810,L820,N6019,H5203,M4806,R634,H4323,R0602,R413,J449,Q441,Z87891,R61,R140,H25…
334208258	I10,M25559,T464X5A,Z950,L03212,R338,H35059,E784,I4439,I480,R05,M5127,R350,R3989,K5900,I248,H3531,H4313,R312,R609,R202,M19012,I519,M5136,M7070,I441,R309,M7620,I5033,R531,R5381,S0990XA,R739,Z9181,Z961,Z45010,R260,Z0000,I4891,R208,N481,G609,K1120,S40022A,M25511,H43819,B954,R292,E8881,I952,N390,S90519A,R601,R262,R220,N179,M4800,M21372,R5383,L723,B9620,M7989,B356,I130,E860,M6281,I110,Z598,R200,J189,Z1…
2730835935	K921,F419,H524,R4182,I5022,I499,I69359,J189,R748,R05,I2510,F633,I10,G309,F0390,Z950,F0280,Z4502,I429,G40901,J40,R509,R7303,R0602,I6789,E8339,E782,A419,R55,L89109,R451,Z95810,J9601,K625,R627,Z951,I4589,L409,R569,I509,I252,R001,K922,T82111A,E7800,I080
613836670	E785,R351,N008,T7840XA,T8699,T8601,Z96649,Z23,Z85810,D638,R5383,H1045,K529,C9250,D89813,R55,N289,Z6822,R32,C9100,N3000,R9431,E8352,K140,E2740,H26499,J8410,C029,Z9484,N08,H169,T8691,T8609,Z9481,N19,Z98890,D649,R809,E119,Z681,K148,I959,C023,I209,C108,Z01818,G933,R5381,M21769,N410,I70229,C9190,R7989,Z0000,J309,N401,M79672,N182,R51,C9240,R790,N269,T8600,N10,N402,E784,I5030,I129,M109,N184,N3001,K5289,…
901213048	R278,I280,I360,M810,R0683,J449,I078,R160,D860,J9819,I425,I959,K5289,R0902,E782,L089,A419,M159,E875,M179,R0689,I5030,F1010,G4700,I072,D649,R509,J182,J811,R0600,N281,N63,T510X1A,I2789,I2699,R0602,R931,J9811,I5032,I517,R7889,J441,E858,I428,R270,I288,I368,F329,J0190,R197,F341,I43,R063,K1370,I10,E8770,L259,R599,B370,B3783,I509,E785,Q6101,L03116,I272,K210,T510X3A,R791,E869,J918,I4510,R502,M25569,R109,I…
1719343155	I5041,I2720,R1110,R64,I951,I70213,R6510,R159,I509,J9811,I427,I5032,M79605,J188,I959,C3432,J949,R1084,D649,F1510,E8342,J988,R531,E222,E876,I5040,D72829,J181,I330,M79604,I7409,R200,J189,J90,R42,F17210,I745,J9809,I5042,I130,N189,N179
797699462	S82121D,S62605D,S92134D,S52252D,S62361D,M542,S82445D,S92026D,S82033D,S92919D,S82144D,S0292XD,S92151D,S92491D,S62660D,S62304D,S92043D,S59102D,S52325D,S52381D,S82865D,S8261XD,S82431D,I5033,S62315D,S92424D,S52282D,S59001D,S52226D,I482,S82155D,S92536D,S82874D,S92592D,S92052D,S52334D,S82454D,S92125D,S62614D,S52243D,S82811D,B373,S89309D,S82022D,S52691D,S52351D,S62397D,S62657D,S92402D,S62333D,S59039D,S6…
1291067837	Z634,H2511,Z79899,R3915,I509,I21A1,I422,N200,R001,J343,Z7901,Z974,R0602,H60313,M9901,I517,Z8679,J9811,R1031,E8582,L03129,Z87891,I440,I5023,H6123,M8580,Z79891,R21,D649,R600,Z9889,I5043,H25812,N401,Z87442,J309,G5600,M5031,Z66,I959,L309,Z515,H6980,J984,R609,H2510,N210,H269,L128,E8589,L600,E02,L570,L03119,J342,J9801,I5022,I4891,R7989,I429,M1A09X0,R079,J300,N179,Z4802,R918,N189,L120,H93299,H9222,M9907…
1101779060	I6781,M7020,I6202,I608,R0689,S0500XA,R51,G4700,G20,M5430,D539,R0600,H60399,I442,D649,R221,I255,R509,I5021,H6123,R809,I351,I425,R2689,E119,Z86010,H6980,R0683,R269,G933,R7881,E782,Z515,A419,Z0389,R0782,K2960,J9819,I360,R300,D508,K5289,N3001,N401,R803,I359,I21A1,G9389,I509,E785,R351,I249,Z7982,H6000,R3915,I272,I611,G319,R197,R498,D638,R063,R627,S066X9A,R0989,E1129,N289,I6789,I2109,H903,I080,I517,I10…
68070900	M542,M4806,R109,N400,R0602,I739,N183,I482,I2699,I5023,R55,Z952,J9691,R748,Z7952,J209,I110,M47817,Q252,Z48812,I370,M4300,Z7901,Z23,J069,J45901,I350,N189,N179,M5137,G441,E860,K219,I130,M5417,J0190,E039,L989,I499,Z79891,N390,R32,R0989,D120,I214,Z95810,I378,R2689,M533,M4327,Z87891,I429,M5415,R5081,R531,R0902,J9601,E8342,E612,M5135,E559,R739,I352,M532X7,I129,I5030,Z79899,I519,M545,I824Z9,J0100,H6123,M…
901310121	I209,R945,I959,R201,I69993,D485,E782,R21,S60229A,G933,E018,I360,S098XXA,M1990,S299XXA,S59909A,E538,R413,T1490,F0151,D62,S59819A,Z043,S42209A,E038,I340,S42295A,S62309A,G451,S60919A,I4891,J9690,N3090,R5381,D126,D539,R4182,M79604,R296,S0993XA,R509,I69898,D649,M7989,Z23,D500,M6281,I517,K2211,S42213A,K922,I368,R5383,S42202D,R55,Z72811,R001,I119,Z4682,R209,D121,I495,F0390,D892,F0280,R569,E785,S6990XA,R…
841928946	E1140,J8410,R030,Z79891,E11618,N289,K439,M79609,E10628,H2510,I9589,B3749,K5900,R063,F341,R197,N200,E1139,E869,G4737,R0609,I509,E785,L03329,E10622,E1136,E1122,R319,N1330,E1165,R5381,Z9181,E6601,K436,T8189XA,E11638,I70235,I517,M549,E0921,N178,L97309,I5020,E875,H35379,Z48815,E038,J9620,M216X9,R5383,I70209,E870,E10620,L853,R600,F29,Z79899,R413,J449,E11630,Z794,S81812A,I5042,K8020,D485,R05,E11649,E106…
127280938	L03039,H26493,M179,M2060,L03129,D1801,R509,M25075,M549,Z4889,S80869A,N281,Z23,I447,Z0000,R600,R7989,H4011X1,L853,M79672,I498,L603,L820,M7752,E8350,H40033,M1990,J309,L2089,Z01812,M66829,J188,M2560,R32,M2040,E782,L980,K5730,I5089,T7840XA,S39013A,M2011,I471,Z01810,E785,L819,L259,H401131,N50812,M79644,M5489,N3946,L2084,D239,T887XXA,M25552,Z1389,R1032,R319,H6122,L2081,M2062,L200,I440,M7989,M216X1,G479…
1602542192	K259,I82531,H5713,E11311,H35039,R000,D120,R260,E1139,T189XXA,H04129,R079,K5900,Z961,J300,I824Y9,I8291,R531,D709,I9589,D6859,Q674,R609,J984,Z0000,I4891,I69351,E1165,R5381,E784,K635,Z9181,M797,H538,K649,Q671,R42,I10,I82511,I69998,K5712,E1136,G8190,G8192,M7989,M6281,R279,Q673,D509,D61818,M609,R109,I69951,K2950,E118,J189,R0789,I82429,E11319,K30,R630,Z9989,E854,S79912A,-1,I82409,Z5181,K2970,L97119,N17…
707558726	H5203,C61,J9811,N481,N471,R531,Z7401,R609,J90,I10,R6510,F0391,J168,R0902,E854,R748,J189,H578,R918,H524,N179,J159,R040,R002,R1310,I4891,R4020,R58,I517,R4182,K922,K625,E780,T68XXXA,L03213,I9589,H2510,I481,H1031,I509,H109,H52219,K5730,I5042,Z515,F418,I5020
55078176	M84375A,C8299,H04123,K635,M1711,H43813,I358,E213,H2589,H2511,T7840XS,S81009A,M5412,E784,M25519,K649,H538,L84,M25461,S72413A,R350,H16222,G43709,L570,F411,S46912D,S90221S,H02132,M5126,L710,R130,N6039,G629,I714,L600,R457,M6080,M720,Z09,I83209,R1011,D280,R790,D72819,M545,Z13820,J0190,L509,M5417,D492,R239,M792,R092,H1131,Z23,Z87310,S46912A,T2641XA,I70222,M85852,R7309,Z9884,K828,R609,H5319,D849,M79642,…
970525105	G4733,R253,E854,R748,D0339,G259,G2589,R310,H2589,N35011,I472,I739,L821,Z7982,N9989,R259,T1490XA,C44311,S134XXA,N390,J340,R262,J328,L049,Z7901,N189,S6392XA,R0602,L723,R918,L578,H524,N179,R040,R531,Z79899,E559,J300,Z961,R0600,R1084,S6292XA,J342,F4323,N359,G609,M25532,I10,N35819,I480,L818,L570,R338,I43,M950,E784,N210,S138XXA,Z1283,Z941,L98419,R3912,C44319,R251,Z23,D039,H2510,K5900,D225,G933,D485,A41…
791265176	S42209D,S49122D,C9140,S79011D,S72324D,S42272D,S72341D,S42263D,S72335D,S79112D,S49021D,S72391D,S728X1D,E669,S7291XD,S49019D,S42332D,J40,S72443E,S42323D,F17200,S72302D,S42399D,S4292XD,I499,S42295D,D171,M25562,S42231D,S42346D,S42254D,S42209A,S42144D,S72401D,S42445D,S42121D,R0609,S72464D,S42454D,S42495D,S42155D,S42431D,S42472D,S42116D,S72453D,N189,J159,S72492D,S42409D,S72436D,Z01811,R918,N179,S42463D…
683047799	N179,H26492,H2511,G4733,M5417,E669,R3915,N390,R601,E279,N400,M9904,G8929,R200,J189,R0602,M5432,J984,R609,R05,R202,M9903,H269,R062,M545,L919,I10,R092,I259,N529,F911,F411,L570,M47816,N139,R208,G589,F29,R0902,J439,R042,R531,R079,J300,J40,M1990,M5127,M5440,M549,T1490,M5136,R600,Z9981,M5416,D72829,Z79899,R4182,R5381,M5116,J449,N401,J309,Z23,R201,Z125,M4807,I4891,J9690,H2640,Z0000,M159,G459,T25029A,L03…
280322539	R351,I495,E785,I509,I359,I679,D638,R5381,K625,R197,R030,M160,N369,N399,R9439,R0781,K5732,Z9861,I517,H3531,I5040,M3210,M1990,R3989,R001,I252,Z139,Z87440,D121,N393,R319,M0589,R9431,N281,M5489,J811,M0609,I498,Z23,I442,M069,R392,D126,M549,I351,I2510,I25810,I501,R509,M5134,D649,K5730,F4322,M6281,N760,R311,E119,I319,M546,R32,E782,R5383,M791,G933,N952,Z1389,M810,I308,I5020,R634,I63239,R0789,Z950,I358,R0…
38206786	M549,R102,T887XXA,I255,I442,I1310,H4011X3,Z9861,H2510,M5413,L03114,G4709,I498,M1990,J45998,H47239,R1010,N281,M4808,R140,H547,R634,I088,R070,Z6825,I4891,N182,J449,I5022,Z0000,R1030,K761,R300,T7840XA,R1900,M4807,R42,I10,E782,I4460,I6529,R269,M899,M7550,R05,Z125,J90,I425,R1907,M4800,H5441,N289,K439,E878,I743,M6281,H401190,M7989,R1314,M940,M75120,N200,K210,R0789,I481,M25519,E785,I509,R899,K634,H4011X…
1180195250	Z0389,V571,Z9079,Z1231,T45525A,Z79899,H905,H8143,K317,I10,R42,H9313,E279,I482,D509,M4712,M542,H8110,K254,R200,R1013,Z98890,H8309,I110,E854,K921,H81393,H8149,R040,J0100,R590,Z87891,F419,I4892,I350,M7062,M2660,I059,N390,R002,Z1211,M4302,K259,R110,H8109,G43909,G8929,Z8249,R079,I071,D4989,M4806,M79609,I441,R0602,R531,Z79891,M79661,G500,M519,M461,I871,I349,M47812,M545,M10072,R51,R1011,M5126,R202,G4310…
979241940	M2011,M79675,R001,H40053,J3489,G8114,R893,D500,B20,J301,E1142,M25569,E237,E780,E1159,R0789,I509,E785,M7989,L259,R5383,I70221,L603,I70223,E1165,R05,J309,R42,I10,R634,E119,N760,R945,D519,Z0000,H40033,R252,R922,R826,E875,M2141,M79672,E11649,N6041,J341,L853,G8113,B351,I2589,Z1231,E233,R0782,H11003,M79674,R531,E079,E089,R825,I70211,J300,E559,H2513,R892,M79671,R1084,R0600,J3089,R946,Z23,D582,L600,R5382…
1246490697	E039,Z7902,I8311,Z79899,E669,Z6836,D075,R112,Z87440,M19011,T678XXA,R601,T798XXA,N390,I719,M169,I771,R5383,R141,I350,N189,M25561,M25419,Z4682,Z98890,J302,R918,M9902,I130,K219,K449,N209,Z08,K632,F0390,E663,Z01818,R9431,I208,R310,I69993,N3281,Z8719,Z87891,M87059,J069,R1012,M542,N400,R109,K7689,R412,N183,I482,K8020,D509,S80812A,K760,K30,M5134,I2510,Z952,C44319,L821,H905,N201,N529,Z96649,I714,Z938,R07…
337719464	F0390,Z7984,R001,J310,Z86010,H1033,I119,M4716,E291,E1142,E0842,X503XXA,M47816,D121,L851,M5414,D500,Z974,E11319,M25562,I63431,G9341,I428,Z9114,I368,M25559,M5030,I2510,Z6836,G459,S90453A,R414,D638,X501XXA,Y93E3,R5383,I495,Z45010,E8349,I509,E785,R0789,Z951,Z9989,I2582,I360,M25539,E538,R7989,Z23,E6601,Z0000,R1030,L110,I4891,N3090,M5408,E11311,Z0110,E1165,R5381,I209,G894,M4802,F3289,E1342,Z09,S098XXA,…
1005528723	M129,H25049,I25119,G4733,I352,R079,E559,R011,H9190,I6789,E1129,R0989,H3530,S61431A,E784,I358,J029,Z950,R0602,M545,N2581,I259,T161XXA,M25512,Z955,R55,I208,M7062,Z09,I67848,D518,M7542,I5030,E7800,T169XXA,D509,M25552,R109,S43422A,E211,N183,I739,R0902,R4701,M1612,M47817,E039,R259,K219,K921,K449,N179,I350,R1013,N189,H2510,K922,R6889,E872,D511,Z9861,Z951,V729,I6529,I495,I359,E1165,I509,E785,I10,G459,F3…
1000371261	I43,E1122,R05,M1A9XX0,I7789,I10,I5022,Z0000,I517,J4540,R7989,I428,I288,Z803,N019,J432,M160,M10072,B370,I509,E785,N059,I420,I270,J449,Z79899,J45909,I371,Z0289,E119,E782,R9431,Z5181,E875,D696,Z87891,Z95810,J020,I5020,Z7951,R600,I313,I340,I998,M7989,Z7952,J439,N2581,M2550,R0602,J9811,N017,I5023,Z205,I129,R0989,E790,J0190,I480,R0902,M542,I5043,N183,N250,Z1231,I361,D72819,E854,I318,J189,N179,R918,I898…
1046709487	E7800,R531,R309,G20,I071,E559,H01001,I081,R079,B351,R1310,I5021,M8580,D120,K1123,M150,W19XXXA,R350,Z9883,R2689,R410,E784,G309,K635,I129,K5289,S0291XA,Z86010,I491,Z0389,N184,R062,E781,J209,C61,E8770,G9389,R944,L89893,L03119,S0101XA,T675XXA,J189,-1,I739,T673XXA,R279,R0989,E039,M949,R0602,Z4801,R41841,R002,J9811,R05,I10,R262,R601,N390,R1312,H35349,K4030,N189,G301,R2681,R234,N179,E860,R100,I517,I080,…
339135734	J95831,H59123,J9561,F0390,H269,K91840,K5730,I9762,I2510,K635,E853,E784,H9542,I97611,I5042,H59129,D120,G9751,R188,H59321,H59112,E3602,I9742,N9961,I429,K9162,E859,D869,H9522,N189,I97411,D7801,M96811,I130,L7622,I10,H59323,E1122,R601,I43,I5040,I482,E851,N183,D151,D7821,M96831,H59329,E854,L7602,H2510,R938,N99820,H59312,G9731,H59121,D7822,H59119,L7601,H59311,G9732,H59122,J95830,I97610,K648,E785,I422,D2…
763824816	D649,Z7901,E038,I10,R0602,C44329,G933,D225,L739,I425,E119,Z85828,I230,I5189,E785,I509,E069,I428,C44622,R5381,I213,Z79899,L905,E0590,D235,E854,I2510,L570,E784,Z79891,I513,R531,Z01810,R5383
1728394648	R05,J449,D1779,D494,I10,T7840XA,E119,M48061,R0683,D126,L661,M8580,C61,R0600,Z4803,I351,D649,C679,I70219,I313,J811,E1121,R140,N281,I8310,M85852,H43399,R570,R0689,I252,R9720,N358,Z471,M25559,R069,Z96642,Z6835,D121,V4364,Z743,J9811,I517,M47816,I724,J441,R0602,L438,Z86010,M818,M7060,R093,G459,C801,K30,D487,E780,M7610,R063,R0989,G8918,R911,R072,I359,L909,I509,Z951,J0190,M8588,M1610,J918,Z87891,I2510,N…
711838914	R799,M179,M47817,K920,E861,D649,K8010,R509,R0600,T502X5A,H8149,M25462,R778,E7800,R600,Z1211,R5382,I340,E038,I420,Z794,H26491,N12,J309,M79609,J449,E538,R201,R05,E119,R7881,J45901,M8008XD,D519,I10,R42,E782,R2689,W19XXXA,R578,I6789,E780,D638,G4733,M1711,N289,H903,R203,M5137,R072,R339,R7309,E785,I509,Z87891,R001,Z0100,J45909,E872,R209,S32038A,H16223,N259,J9811,Z87440,R0602,Z743,I440,I5023,K922,Z86010…
538148475	D291,K5730,R32,I2510,M5030,M539,M5414,H33329,M545,H269,N529,Z950,E0842,M6240,R790,I480,L570,F411,E1142,E784,R0789,H59811,Z23,M9902,H353122,S83289A,E8881,M2240,G609,I429,R531,R55,R5383,I5031,J300,N320,M129,M6281,M75100,D1801,L578,H35372,H524,S8390XA,F419,N3941,E1342,M7550,R5381,M25539,E0789,N3289,H35349,D538,H04129,R7989,M4310,E039,I499,I4891,N390,R601,H47019,T7840XA,R262,H2703,H59813,R7302,I739,M…
71020413	K220,T18100A,I071,R1310,I6350,H532,M129,R079,R531,R042,R0600,R2243,M150,L98492,J439,E7800,K2940,Z79891,K259,G2581,K2210,G609,Q395,G4700,M4726,R208,Z9889,D120,R0689,I67848,H5440,I480,R0902,J386,E784,G309,K635,R790,Z4509,R9089,L128,J9819,K2960,N529,R130,K2990,I2589,K30,B3781,I259,Z95818,H269,I519,K630,Y844,I4901,Z01810,M545,R202,E805,R609,K6389,R0683,R1011,H9190,J069,E807,I2109,R200,J189,M130,J209,…
431179426	S22071D,H26492,I872,E782,S12590D,N410,Z515,S32001D,M2011,S12551D,S12091D,S32010D,I10,S22060D,S12041D,S12110D,T63441A,S32028D,C8598,K5730,G894,R05,M19072,S22058D,I209,M79662,R201,S12400D,S32042D,I959,S22049D,I2510,S12101D,E119,S22032D,S22088D,Z125,S32039D,Z7984,N401,R9431,S12200D,S12351D,S12691D,C8511,S12390D,S12650D,S8390XA,I878,C8219,Z96651,S12291D,S12250D,S12301D,H25811,H52223,S12600D,Z043,M255…
579803318	R932,T512X2A,N920,R601,M65841,Z6842,E669,K219,M25461,G441,M24119,F331,J189,J069,-1,J209,R748,R51,K760,Z0000,E6601,E0590,R109,Z736,M542,M609,J029,L0292,E784,M797,F411,M25661,N951,R0789,M170,N939,J0110,R062,R05,M6281,T512X4A,I10,R609,R5383,R8290,R079,J4520,Z13220,E559,E6609,N044,B354,M1712,J4531,L52,M25531,R9431,M25562,G4730,M1711,X58XXXA,E668,R0989,J45991,J45909,Z6843,M25561,R600,G4733,S134XXA,J01…
558157763	R2689,Z48812,R110,R1013,I214,R079,I43,I071,R531,N184,R062,I5030,R609,J984,G3184,I480,I4892,Z950,J948,N183,Z7401,E854,R918,N189,E8770,R1110,E871,R51,R0989,I517,M6281,R627,R634,I4891,I5022,I6782,I959,Z9981,E875,I340,M7981
706890537	H353131,R110,G609,Z96659,R740,N10,H02831,N509,I82409,D120,R0789,R51,B351,R6884,Z8042,K522,M7989,E859,I8311,R972,H02834,Z86718,R011,Z89522,N433,E079,R531,R5383,Z96653,R2231,R609,Z792,Z01811,G5601,Z86010,Z5181,Z4789,E034,Z7984,K635,Z008,F5104,H9193,Z8719,M25562,R1012,N529,G4730,N451,T8459XA,Z452,M1990,R3989,T8454XA,K5900,M79642,Z6842,N400,R109,A491,R0609,R938,T8459XD,D128,T8454XD,E1151,Z800,E8589,R…
1179036626	W100XXA,K2971,I517,R2689,M19072,J441,J301,F0391,I428,F0281,S92302D,S92335A,I119,Z85828,G5600,M5415,R0902,J060,S92302A,R209,M25519,E785,I509,R10821,M25571,M222X2,R351,F410,M75120,M6530,N19,M7542,D72819,N429,N289,D62,R203,I425,R201,M1A3790,S92902D,G933,M25562,S92322A,R0602,M2550,R7303,E782,W19XXXA,G8310,D485,L89151,M75122,L603,R300,M19041,J0140,G4751,R413,J449,Z23,J0190,M5417,J0300,M5137,C44519,M79…
1357872022	R600,D123,J182,J811,N281,C3491,I340,R0600,I723,D126,I619,Z1211,C778,Z86010,I501,R102,R0689,M549,D649,I072,I255,I5043,R201,K5289,D491,E782,I2589,G933,I639,Z0389,R1112,J9819,R0782,I5189,R1013,R413,J449,N182,R0683,I088,R634,I078,R3912,R911,H43819,R072,R1011,I509,I272,C770,I701,E8770,G459,R1110,R197,I348,R063,K625,R627,C3401,R203,I2584,I517,E858,M25519,I5032,S299XXA,I69354,R21,N19,R001,J9811,G5690,M7…
131822343	Z743,M4040,R51,M5413,R3911,L89150,I368,L663,M47817,J310,I119,M65312,H9123,Z9981,Z9861,I951,Q233,R209,I69191,N138,M47812,K648,L259,R351,F410,N403,K634,R072,I359,M79609,E785,I611,R4182,K3189,M4310,Z0000,I348,E780,K625,K5100,K529,R203,S70211A,B079,K1120,G9349,M899,M4722,M79621,R0789,I209,I616,R201,Z9989,K2950,E782,N410,A419,D485,I639,I360,T887XXA,L820,J101,R413,R070,Z01818,N401,E440,M6281,K4090,A418…
1440652580	N390,R41841,I130,N189,I350,R2689,S098XXA,R310,I5021,S01159A,I110,R301,I739,N400,I358,R410,E784,R7889,R790,S01129A,R0602,N210,R1312,I352,I429,H2589,I10,I69320,Z7982,H25819,S01119A,I2510,N3000,S298XXA,C679,Z741,K08409,H9193,I351,R392,R9431,Z4802,S1989XA,Z87440,R32,I425,J309,S01149A,H547,N401,H40019,I420,Z98890,M6281,R278,Z1212,Z6820,E785,I509,I6389,H5213,R339,I359,L259,Z0000,R7989,I4891,I69310,S011…
756421867	I472,N183,N400,A881,R109,D0361,D1801,N1330,N3941,G44209,I70209,R5381,L821,R4182,I6529,L602,E854,R1030,J209,K3189,R7989,I110,I5022,I208,J189,Z760,N189,Q605,H524,G441,H2510,R918,S90859A,R1010,E860,K449,K5900,K219,Z95810,K921,L608,K30,R51,R002,R601,M62838,N390,Z9981,L0889,M79672,K5732,R0781,K522,K5730,I200,I2510,F09,D120,Q602,K8020,N3281,R531,I429,M6240,I43,G4730,Q6102,I10,R42,E559,F0390,R079,E859,R…
1731014604	L03116,I2722,K2990,I209,E119,E782,I872,L089,A419,N3001,G933,R0902,R5081,Z23,Z794,J101,N182,R413,N401,J309,S81802A,I83024,R600,J3089,R140,J182,J811,I5082,I340,H9319,D126,D696,L89153,L97521,K2940,I5030,E1121,Z1211,R2243,I5032,J301,L0100,A4150,R142,R0602,R319,D609,E872,D121,H25019,L259,N170,E1129,R0989,E11622,R351,I509,E785,K210,E162,J0190,E1040,I5041,R633,E780,N289,H903,E8770,J9600,N3000,J209,A4159…
870101307	K760,M79675,G4701,I219,M79661,M6281,R51,Z79891,H4011X3,Z87448,G44201,R109,R5383,M542,N183,I472,I236,I482,S098XXA,I5020,J189,J111,F439,R748,E854,J849,R0601,I110,I493,Z4502,S37009A,E860,E874,R9431,M25572,I130,K219,M5489,N189,N179,F331,Z9111,I240,J302,R918,R262,B1920,K8020,E871,I5042,N390,R789,J9600,I952,K7689,M9908,E669,Z9114,J690,T500X6A,R3914,K819,R110,I513,Z590,Z9981,R740,K56600,M25561,Z98890,F3…
105997021	R0609,R55,G40409,I517,J441,M71342,Z09,S60552A,Z23,I6523,M67442,Z7189,I951,S61109A,M419,D121,I509,R569,E785,S0500XA,R238,R5381,F329,Z86010,R197,E780,Z20828,R063,K529,H903,M79645,Z5189,M7989,R311,M6281,Z125,L89153,J9620,E782,L089,M25519,D485,T814XXA,G933,R5383,D225,I5020,D688,Z8739,W19XXXA,J449,R0789,L0231,G40401,M79605,I83893,Z5181,R600,Z4789,F0390,J329,I120,L89159,G40309,N281,E668,H9193,R52,J988,…
795685743	Z283,I200,R55,C44519,I214,K522,I25110,R000,S93504A,T65214A,Z23,M259,M25511,R309,G9340,E1169,K5289,T65223A,R4701,E559,T65221A,J984,T65294A,F17200,E7800,R062,R7301,M79602,M19012,Z6826,K635,I6350,Z008,E784,H9209,Z0001,R1031,R412,R0602,I69120,T65212A,K130,J431,L02234,J209,E854,I25118,E118,I208,C44511,H524,I618,H43819,X58XXXA,Y9389,R002,R112,S93601A,J810,N390,I6789,H35039,T65292A,I119,I252,R4789,M5489…
1269329003	Z09,R936,D696,R1031,S46919A,Z79891,M79609,M549,R0602,N281,Z23,S20219A,I2584,H5442,G8929,I5041,Z510,F17210,N401,R201,L309,E119,M47812,D3500,M2570,G933,Z515,R1011,K625,R203,R030,I509,E785,Z79899,I249,I5043,F1810,R049,R0902,M62838,F1420,R319,F1010,R209,Z7289,K769,B182,K922,N179,F419,E6601,R1030,E860,N3090,R937,R5381,K7030,I25110,M542,R071,R0781,R161,Y900,F17200,R748,I110,M1990,R310,Z7189,S43409A,E11…
353046606	J09X2,I2510,I209,G9341,S022XXB,I959,Z125,E782,K8020,R195,D62,K7689,N3000,B961,N312,J1001,J449,R9431,Z9849,S51012D,R600,R933,Z48812,Z4682,Z6827,S51012A,R5383,M6281,K4090,I25810,D649,K640,C189,R198,I160,I517,R4781,I080,B952,R55,S43409A,Z9181,T8132XD,Z85038,R5381,Z4889,Z98890,J9690,I119,I252,J310,R001,K08109,D4410,Z0000,Z23,Z79899,T8132XA,K4020,Z01812,H43812,H409,K648,R339,E785,D72829,I509,M1990,K59…
329013713	K921,I130,R2689,F4329,N179,N189,G5600,L03129,R601,Z23,Z6838,R0902,G540,F4323,Z98890,G4700,M542,Z6837,N400,N183,R200,I370,R310,S43499A,R944,I110,F0781,Z6832,Z79899,I4892,E854,N184,H6121,E8582,S81009D,F39,Z8679,R609,S92909A,R202,M7540,S46119A,R0602,Z7901,E784,I5032,I358,Z6835,R350,S060X0A,F339,I480,L7632,G629,S81802A,I25810,R2681,M47812,M19071,M79661,Z7982,S42109A,I5041,E8770,W57XXXA,I378,I2720,R20…
679214028	N179,Z01812,H524,R918,I083,Z79899,N189,I130,K08109,I2510,Z7689,K5730,R002,R9431,M25561,Z85038,Z6828,E669,M12249,Z0289,I952,J810,C19,I25119,N390,J45909,Z1389,Z01818,Z6833,R109,N400,R071,M542,N183,I5020,I472,Z9049,Z6827,M25512,Z95810,Z452,M7660,R0789,I110,R52,K4090,I493,M79672,R194,R748,E854,E663,M7989,J209,D490,N3943,D72829,J189,J069,R5383,E807,I208,J984,J45901,I6529,D371,I5033,I519,G63,I700,R790,…
347989609	M791,R4182,Z96641,Z9181,G933,Z85818,M546,T1590XA,R5381,I872,M4802,J40,M9905,R252,M25561,M4036,Z1212,M5116,Z125,R201,Z5111,E806,M79604,G894,M899,L0391,I483,J309,N401,S233XXA,N452,Z6831,I4891,L820,Z0000,M19079,L568,M5127,D72829,M5184,M5413,J329,M62838,N4342,R600,M5136,R221,D649,S138XXA,L579,M549,I10,R42,M25451,Z87891,M5416,R05,M25512,M1611,C140,M79675,Z79891,M960,M19019,M79609,R934,K922,M5414,S300X…
2190784883	S82463D,S92112D,E8989,S82015D,S92413D,S82162D,S82843D,S92501D,S92065D,S92402D,S82409D,S82852D,S82116D,S82829D,S89299D,S92011D,L988,S92424D,S99819A,S82431D,S82155D,S82874D,S92536D,S92052D,S92592D,S82454D,S92125D,S82811D,S82022D,S89309D,S92134D,S82121D,S82445D,S82033D,S92026D,S92919D,S92491D,S92151D,S82144D,S92043D,S8261XD,S82865D,Z01811,S92353D,S92241D,S82254D,D175,D649,S92336D,R05,S92224D,S82231D…
841949107	I358,R4701,H43822,K621,E784,A09,H1133,E1169,N529,M5135,M170,M545,I519,H269,J383,S335XXA,I259,G930,R51,M24561,I5189,T628X1A,T1490XA,R0683,Z955,R202,R079,I352,H35412,E859,M129,S1081XA,M4810,M25571,R0600,H43813,A059,H25811,H52223,M25519,R110,Z1211,I5030,E7800,I200,R0689,E11319,N390,G8929,J40,I499,M25531,R002,I5032,R112,E669,S3991XA,H25813,H52221,S161XXA,D127,H43811,R0602,E860,M79602,G441,H524,N179,I…
508869120	S43499A,K5792,K5289,R0902,N401,Z86718,E538,I10,J449,K2960,J90,Z8619,Z794,I2589,J982,I872,E782,E119,Z125,M1000,M479,I959,I425,A0472,I83009,T814XXA,I459,R0683,M25559,I255,L03049,D649,M549,J158,I515,M12219,R0600,J3089,D126,E875,J988,Z1211,S60219A,Z22321,K5669,I498,K639,I340,M19012,J13,Z01811,J182,J811,J15211,R0689,Z86010,Z48813,R600,M25519,K7469,D121,S6390XA,L03119,Z7901,H02839,S4380XA,I252,R001,M75…
539283391	M23305,J90,L299,R042,R05,E876,R531,S0031XA,S00419A,R079,R6521,I10,R42,J300,E559,L402,R222,R0602,D120,Z01818,K522,F319,R7303,R143,J181,J9811,K819,N419,R000,J439,Z0189,G4733,F4310,K839,S83209A,N451,L03019,N529,Z008,T50905A,F29,K635,E784,R0989,S1091XA,F411,L408,M1711,R350,S8330XA,Z01812,R1110,H81399,Z79899,Z8673,M545,R062,I259,J40,I491,I493,K5289,R0902,F10231,I110,E663,J209,S1011XA,R748,J189,J9819,J…
85457105	I429,R531,Z0001,L951,M25519,E876,I5023,R0602,R011,M7540,M75120,F4321,Z7901,L538,F322,R000,R740,C20,N529,J0190,K429,F411,I480,Z658,E8770,L03116,G4733,I491,E854,R0683,I110,L920,Z6841,R635,E669,R112,R0689,I499,J340,Z1211,I5030,K458,M25472,F331,J302,J3089,R0600,F419,I4892,K219,I517,F5109,F332,I440,I4891,L304,E6601,Z0000,I428,L26,R5381,J310,Z98890,I5033,M25471,I509,Z87891,R0609,M7580,E869,Z0130,M1990,…
740382664	E669,Z862,E039,R601,N390,H2513,E0510,K458,J40,Z01411,J9819,R918,K5289,Z01810,K921,Z87442,K219,N925,D490,J209,E663,Z3480,R748,R194,O9270,I208,R310,J069,Z8639,J189,R200,M25569,R05,R109,R1084,I4892,R1310,K760,I10,R1033,M79609,Z01818,R790,Z0189,R130,I480,K2900,M2550,R0602,T25019A,K635,J9811,M25529,Q619,E784,Z01419,Z36,R202,R7889,Z7901,R609,M109,Z01812,I429,M1A0721,J300,M79646,R079,M25561,T25419A,B351…
71991670	R270,H00021,M5137,I428,K922,R010,G250,R319,K263,J45901,R069,H2511,Z006,I119,K2900,I509,E785,I359,J9691,K648,R9720,R063,I5032,Z7901,G933,R195,A419,R0689,Z125,I425,R311,R269,R3129,I078,R634,N401,I43,I10,R0600,R278,H2513,R0683,R509,I072,I351,J9601,R809,K2990,I442,I071,Z961,E559,I352,R972,E859,Z9861,R0609,R531,M5136,N433,R61,G609,J939,R6889,J181,I480,I358,E784,Z950,Z1212,I5033,R5381,Z955,R312,R310,J1…
617917998	R0902,-1,W19XXXA,S0990XA,Z79899,S134XXA,I70209,S0083XA,Z880,M5135,G9340,R21,G5600,I517,I951,R209,G4762,G250,M25561,M8008XA,H4912,R001,J45909,R0683,I611,Z6826,R1310,D531,M8580,S300XXA,I69318,Z87891,B370,F22,T148,I509,E785,R569,D751,R0600,G3184,R072,R203,E7800,M4854XA,G4700,M62838,F4323,G2581,Z9889,G40209,R063,D72829,R9401,R0689,E780,S0181XA,G319,G8929,M546,Z23,R252,E782,G4089,S069X9S,M791,G933,I63…
687069232	N3941,R5381,Z23,R4182,R410,R202,E805,R609,R7989,I491,M25559,M545,I5022,N184,I429,R531,M1990,I071,E559,E859,L940,R0609,R208,I69359,R188,E039,M949,K740,R601,R262,M9230,N189,H2512,K745,R918,R9431,K7460,E854,R748,E8779,E807,J069,R200,I472,I482,M6281,R5383,I509,I481,J918,K7469,I272,R627,I348,I5023,I484,I2789,Z8679,E804,R203,R0602,R0989,H2511,I517,I440,I428,R069,K743,I252,E8770,I2720,R209,R140,Z1231,R6…
47559167	M549,M5030,Z96652,S0990XA,E7521,M2042,I2510,F418,H4311,M069,Z09,T82817A,L719,Z6839,T82818A,M179,I2690,Z23,F909,C419,I498,L853,D123,E1142,R600,H211X1,M5489,M1712,Z4802,C721,J449,V433,R0789,R1032,Z1389,M4312,R300,I270,M79675,Z6833,D485,R195,R5383,I872,Z515,L739,E782,M791,D225,R32,M159,I639,G933,M6281,L281,E119,Z6836,M7989,E1136,Z6834,M353,H4051X2,T800XXA,C569,E770,M4802,E780,E1165,R5381,I5022,Z136,…
245265147	I70208,R609,H04123,W51XXXA,J984,K5900,M25571,H02109,R1010,I129,S329XXA,M25519,B3749,H25811,Z955,R29818,R062,R251,H02132,H2510,I519,M1710,R401,M545,I8291,T1490,M792,I259,E1140,M5136,I4940,M79605,I70219,R42,I10,R0609,R443,Z950,L600,Z9981,G40901,I43,J90,R488,E784,R05,R404,H01009,E1151,M797,I480,H04129,Z8669,R4182,R260,I200,S79911A,B351,S82141A,E1342,E1165,R5381,R110,I5033,S90229A,S79929A,R000,M533,E…
56862822	M47816,M5134,J988,E875,G9589,Z9114,K5730,M19041,S81009A,F1121,R296,F10230,I2510,M549,M5414,R102,J9600,R221,F418,D649,M25559,K835,F1020,D2330,M5442,Z0289,R933,R51,Z043,J329,T43592A,K209,M50322,H2512,M5489,F1910,F909,E038,L02219,M25562,M0579,F17200,Z5181,I4510,L568,T426X2A,F1290,M4722,M25542,R0789,F315,Z9989,L820,S39012A,N401,C342,J449,C3490,E8881,M4306,R1032,F1110,V600,D508,G894,S138XXA,Y92410,F31…
416345712	N179,K56600,J45909,K219,E860,Z23,G63,C4499,K567,R112,Z09,I6782,I6529,E871,R55,N390,E1165,R161,N400,C20,L821,Z452,Z719,I8291,K626,J8410,J209,I6523,J189,Z01818,J069,M1990,C7880,I6521,T386X5A,I2510,K5730,E784,L570,L818,Z923,Z01810,R188,M6281,J439,Z932,R079,E559,R739,C7800,R0602,R809,K56699,I2789,D649,Z6824,I255,E139,I2584,R600,L853,N281,L814,M810,Z85828,J449,C787,I959,E119,I872,E782,I82493,D485,E833…
1218816065	S2243XD,K5900,S72146A,R030,R55,S3215XD,S42001A,R6889,R063,E780,S72009A,S0291XD,S32811D,S02111D,M5136,S128XXD,S32130D,J918,W1839XA,S0262XD,Z23,S02401D,R0609,S32121D,S42001D,E785,I509,S32119D,S2223XD,S329XXD,S020XXD,S42036D,M1611,H409,J9801,S2232XD,Z9181,S42025D,S0267XD,S42034D,R142,Z139,S7292XA,R5381,M8008XA,S02113D,S42012D,S32132D,S02412D,Z5189,S225XXD,I119,W19XXXA,W07XXXA,R32,S32009A,S0990XA,S42…
799592465	L820,N952,Z780,M810,J309,E440,E119,R945,H04123,Z515,E782,M546,D485,D126,M25551,N958,R7309,H04129,Z9079,D121,J4521,F430,R0683,C9000,M818,J45998,R0600,R197,R063,E780,S91109A,Z86010,E785,R0689,I509,L909,K648,D472,L03049,Z1211,M948X9,E7800,D235,D1801,M722,J45909,L821,Z5111,Z800,M8930,Z79899,R7302,J189,Z01419,N179,I10,F419,R918,Z7189,R05,K219,H2510,M1710,R0609,R112,Z9981,H40039,R262,D122,C9012,L03039,…
1522193202	R9389,D1801,K635,E853,G309,E784,Z5189,R350,L570,R5381,Z950,H40013,N529,M545,Z01818,Z0000,I5022,N3090,I491,K828,R609,Z87891,G9349,D2239,I129,I081,Z98890,Z7189,E859,H2510,E559,L299,R309,D125,K31811,J45909,E8589,R188,N419,Z01812,N359,M5416,J439,D120,R0609,M5136,J181,K5730,N390,R05,D122,I43,J90,D692,M5414,I499,J690,I10,Z01810,I5042,H5231,H8111,Z9189,I130,R918,L578,H524,Z5181,V123,N179,I4510,F0280,L02…
1401973727	T63791A,T6394XA,E785,T63393A,Z1159,I5033,I481,T63692A,L84,T63311A,R55,T63713A,T63823A,E780,T63511A,T63064A,I4891,T63412A,T63001A,T63832A,T63113A,T63042A,T63434A,T63814A,Z23,T63083A,T63191A,T63451A,T63092A,T63124A,R030,T63593A,Z79899,T63481A,I080,T63081A,I517,T63193A,T63453A,T63034A,T63442A,T63591A,T63483A,T63012A,T63821A,T63464A,T63513A,T63003A,T63894A,T63111A,T6391XA,T63313A,T63612A,T63711A,T633…
60241620	E10311,K210,Z951,K5730,M25532,J918,I2510,R942,H9121,K7689,J9600,K8020,L909,I509,E785,H903,N762,E103511,G4730,M67874,S62002A,Z1151,J9611,M1712,Z5181,F329,F341,Z79899,E780,S83249A,K922,R0789,K769,M9902,E103592,S0990XA,S52509A,Z01419,C189,I517,Z1389,R198,S83219A,M79672,J441,R319,R261,Z87891,E872,R5383,R001,R1314,M6281,T07,M25512,Z79891,E038,G939,H40053,R5381,E1165,Z4889,L680,R933,R140,I6529,Z23,J020…
500557587	K649,R350,K30,K635,R5383,R338,M7989,Z950,N529,Z6822,M6281,R130,G629,R0789,Q453,M545,R29898,M48062,Z9049,R202,R609,M25569,J984,M109,N3281,K2970,E559,I071,R079,M47817,D709,I429,R531,M62549,L299,K3184,Z01810,N433,I5089,I2510,R110,S1180XA,G609,B351,G589,R143,G9781,R208,M50323,D120,I5042,I214,R601,I5040,E8589,M79604,R262,M6200,R141,M5416,J328,E669,M6289,H60319,K6811,K219,M1710,H6010,R918,M1990,Z0000,R…
128727858	E854,J849,I4891,Z92240,K589,Z79899,I110,Z0000,B029,D128,N761,M4807,H4010X4,J189,J84112,J9588,M79646,W19XXXA,S0990XA,M25561,R412,K623,S8990XA,H4020X0,I482,I4460,R279,Z9181,S79929A,R4182,I6529,H4010X1,R5381,L821,M79643,S8010XA,K567,L905,L989,I499,M1611,R002,H3531,E871,N390,S199XXA,S300XXA,R601,J810,R21,M25529,S3982XA,L723,J852,H2510,F419,J8410,R918,A310,M1990,D62,N319,J479,S0001XA,E860,S6980XA,K449…
828669576	M7530,Z85828,M75100,Z9189,K851,S51812D,I610,S5002XA,I714,K635,S43409A,J029,R9431,S0093XA,E784,K9189,Z955,I779,K5730,J3489,I129,L03113,J320,I2510,J984,N3000,J9600,S42402D,K8020,M545,L509,H269,R531,S41102A,R5383,S80812D,Z7902,M47811,S42452D,J300,E559,R079,I25118,S51801A,I773,R0789,M25519,M9902,J342,D120,I214,M75120,I69998,M24119,E1159,S51801D,Z0000,R7989,T148XXA,S81812D,M47816,I4891,R002,R601,N390,…
107438997	I472,E851,Z0000,I97618,M47812,H9522,N400,R109,S81009A,I4891,I482,I5022,M96810,D7801,I97410,T462X3A,L7622,H905,E854,R9439,R194,I493,N1330,I638,H59111,I110,H59322,R310,I370,R5381,Z87442,Z01810,H59319,N3289,R05,I350,I43,H8113,M5416,Z8551,R0609,M25569,R1111,I10,R3914,Z7189,M96830,D7821,T462X1A,T82121A,E039,L7602,I499,R002,M7981,M1710,R432,N99821,R601,M79609,N390,I97638,H59313,K143,G9731,R141,M1990,Z7…
1060608204	Z7901,S79919A,R7889,I5032,F4321,K259,G609,K522,R2681,S32511D,G251,I214,Z961,E559,R079,K5641,F0630,D62,R531,S32511A,R825,D131,R0602,E876,S32111A,H2589,E8351,I519,N184,H269,E46,S32591A,D3130,I129,R609,M109,H35379,R8299,M797,L570,H26499,H18419,S32591D,R790,Z79899,G629,I361,R279,K317,Z1231,Z01810,K2960,Z23,K254,N183,M25521,M609,R109,B0229,D0439,K5289,R55,N186,R630,B029,Z79891,R32,M80852D,E860,S32058D…
2089356277	Z01812,F418,I340,C642,I5042,J449,Z01818,N401,Z87891,I10,Z515,Z905,R0789,R311,N289,R7989,Z0000,I4891,N3289,B9681,R339,I509,R1319,I428,Z880,F17210,H2510,J441,K219,I130,K449,N179,K222,R918,B3781,N189,R0782,K2960,E871,N2889,I5043,J9601,R0689,I361,I482,N183,R0600,I110,Z85528,Z66,R1310,I5021,E854,N184,R312,I129,Z720,N181,R338,I358,Z7901,Z09,I480,R130,K279,Z7982,F17200,K259,N9989,I5041,J439,Z2821,J440,F…
1770916328	D72829,Z961,R079,R531,Z87891,I4430,G2581,R208,R29890,I2589,K5731,Z950,I700,I714,M5020,-1,Z66,N184,M19011,R202,I129,Z79899,J986,R200,E854,I6789,G4733,Z7982,R55,S098XXA,N183,N400,Z8673,M542,M47812,I452,R32,I67848,G8929,I5023,E860,I130,K219,K921,J9811,R220,G441,N2581,R918,R29898,M818,Z9049,R1032,K922,I517,Z880,Z7902,R209,Z471,R5383,R42,I10,Z45018,E869,I509,E785,K5730,R339,K648,I2510,F0390,J9611,R203…
570673236	M2011,F332,Z743,M48061,I517,I5042,I70213,M2042,M5030,Z4789,Z7984,H2512,E1142,M216X2,S8991XA,S91309A,R931,I445,L851,S8980XA,M5001,S31020A,E785,I509,R159,M79605,L601,M4722,Z23,G587,E162,M7989,F329,M6281,K529,L84,L604,M4727,R55,M4800,H52223,R5383,H3589,M899,E1165,M4802,E119,S79921A,M810,-1,L603,M50322,Z0000,R7989,R69,L110,R6889,H25819,W050XXA,M1990,M50021,S99819A,E1140,M25542,R402412,R296,M5136,E115…
291205630	I7389,R0989,Z01810,S99819A,R51,R4189,H9190,I6789,G4733,L851,H409,D121,R001,I25810,I5032,Z951,M79675,Z7901,I495,S00511A,E785,I509,L03115,J9811,S93609A,R0602,G319,K625,I348,R0600,S8980XA,M79672,E119,J309,I6781,M25061,I340,R0782,I498,J90,R42,M25561,I10,J811,S0191XA,I351,H832X9,D126,S51801A,I442,J300,E1140,Z23,R531,R0609,D120,H8113,B351,R410,H9220,E784,S96919A,K635,I358,S99919A,F411,R4182,I480,I6782,…
631958560	G5600,H4010X4,R740,G609,K2990,Z9079,N2889,I5043,L84,T1510XA,H1850,H34819,M5415,H4010X1,I352,E859,H26499,Z9883,Z961,H52219,H60319,I70209,R935,Z23,R531,M545,M9903,R0600,H11449,I259,H119,R609,H6123,I358,E784,M797,Z87891,H52213,T1501XA,L710,Z01818,N529,G6289,K2940,Z1211,R790,L821,H1712,R7889,L602,D1800,M609,R938,I5023,I110,T1512XA,R0602,E854,K2900,M9901,M4806,L608,K219,L718,H9190,M5126,N179,I350,H401…
49314725	I351,I4892,M549,S42143D,I5021,S42442D,S42126D,M8580,S42453D,R509,K223,S42152D,S42492D,S42436D,D649,S42475D,S42111D,M069,D126,R392,I4949,S42401D,M179,S42464D,I70293,G3184,R0600,S49029D,S42302D,H4011X0,M79641,I5030,I340,G4700,S42264D,S0990XA,S4291XD,I498,Z483,S42201D,K5909,S42242D,E870,S42239D,L853,S49112D,S42335D,S42391D,R600,S42324D,R5382,R0689,S42292D,S49011D,S43016A,S42341D,S0083XA,S42253D,J182…
1753723149	J9601,H4010X0,M79661,E1042,K5289,R0902,E749,M5415,E119,I5043,E8342,M79609,T82111A,I639,E1169,Z515,I872,E215,A419,D485,R7881,H21529,Z794,J449,I82509,Z23,R1013,I120,I5021,Z48812,Z6826,F05,H0019,R600,L97909,I447,H401133,E08351,I340,S0031XA,I82C11,R0600,H548,I82721,R490,E7800,R799,I5030,I82210,E875,S065X9A,D649,I255,R509,N178,R93422,R809,I517,R2681,H16209,I6200,H4089,I368,N19,Z7401,R6521,Z7901,H4043X…
303892108	Z86711,I4891,Z6825,H2640,I080,M25561,L02818,N6451,Z9181,R4182,R5381,H409,H4011X2,T790XXS,I272,R0781,I481,I359,H401130,R569,I509,R238,F0151,N185,I348,Z01818,H268,A419,F0280,D485,F0390,Z5181,R269,N3281,N6459,E119,R55,H401132,R634,E440,I078,M810,G9341,Z23,I340,F05,H4011X0,W19XXXA,R5600,R600,L853,R5383,I313,N6453,R561,M6284,G300,R102,I351,I072,W19XXXD,Z4802,I159,R87619,E861,M179,E859,Z0001,T148XXA,I3…
895129528	G0490,R9431,L219,M25559,M5489,I959,Z96642,Z5181,M1712,G4730,D485,G933,M159,I5042,K8020,R51,I420,N401,M2042,I2510,N182,J449,Q211,C7642,I38,R600,K4090,N281,I6340,I9581,M47819,J811,M7989,I313,Z7902,M79671,R5383,I340,D696,Z4682,M21751,L661,B0222,I6501,I5020,M179,K1379,R809,M79674,M549,I351,M25469,M25511,I501,D649,R0789,H04129,H527,G5781,D1030,C44629,M79662,E858,L720,I517,I428,I5022,I4891,L438,H1859,I…
711145988	C7951,M6281,B370,E785,M4800,K210,F329,E780,C159,Z87891,I43,R05,L03129,K922,I10,I2510,J060,R570,J910,S92411A,K920,D649,I255,R509,R269,I209,S91201A,E119,I872,E782,I4891,Z0000,K3189,I6529,L03329,R0982,Z5111,K229,G629,L03119,E784,Z1211,K635,I480,Z036,R7301,D62,E889,F1099,H6123,E876,H43819,R042,D131,I429,E859,I83899,Z0389,R260,J690,J0190,R7309,Z23,E871,K222,L723,K2270,R0989,L03319,K219,M25469,M25579,K…
1596001260	S89192D,S8266XE,S82311D,S92216D,S89041D,S82266D,S89142D,S92315D,S89139D,S89091D,R54,S92356D,M75120,S92244D,S82251D,S8256XD,S89101D,S92333D,S92221D,S82234D,L97209,S92322D,S89002D,S82225D,E039,S82856E,S92255D,D631,S92145D,S92421D,S82434D,S82042D,L608,E1140,S82871D,S92533D,S82135D,S89312D,S82451D,S82191D,S92032D,S92902D,S92131D,M1710,S82124D,S82092D,S82036D,S89211D,S92023D,S82425D,S92154D,S82141D,S9…
2101288980	I4892,D6481,I5021,I6350,I252,H8149,R1084,R0600,D500,C189,L97519,Z743,I517,K922,R0689,L03115,E1042,R54,G459,K625,R063,D638,E8342,R197,R030,C775,A280,E1169,R51,I481,I509,I471,R339,M19071,R072,M79661,I422,R791,J918,R0683,H8309,G893,E11621,Z87891,N135,Z794,I420,Z95810,Z8631,Z510,D508,L97511,R05,C787,M489,I43,T82198A,E119,I21A1,Z515,M79672,Z7982,I10,R42,M549,Z79899,I5032,R591,M7731,R509,Z7901,D649,R06…
1442729805	G894,M489,E119,M869,R0600,M4627,R1084,I959,Z87891,R1310,N898,M159,I10,R300,R0689,S31809A,E538,Z6837,L89312,J90,M79621,G2581,M4645,Z79899,R600,Z1231,I70209,L89152,M4640,M5020,M4628,R7881,M549,J158,M5187,K6812,D649,M65879,M5185,G4733,B9562,B999,K436,M5126,T50905A,V681,M4647,I481,I509,E785,Z7901,G8929,M5144,M4620,R791,L8990,R54,N950,R197,M4625,R0602,M2550,Z79891,J9811,I110,Z66,V700,Z6833,J189,O46011…
128504749	Z0001,S02402D,S42002D,S32122D,M24119,S02112D,G969,I214,S42013D,M75120,S02413D,R29818,R0602,S42035D,S0266XD,M25519,M533,R110,S42024D,R531,I69351,Z7401,M461,I5032,G8191,R42,I10,J90,S3282XD,E859,R2681,S02600D,R079,I129,R202,M109,S023XXD,F13239,S3219XD,S2242XD,S3214XD,M545,Z8673,S2222XD,S025XXD,S42026D,S46819A,B9629,S02400D,S0263XD,S32120D,E784,R4189,S02110D,S32810D,S32131D,R410,I2109,S42011D,N181,M7…
1388355786	M25569,B353,H2510,M5413,S37409A,L97802,I781,I452,T1490,M6289,B070,S37829A,R262,M1990,M5127,K5900,M25619,M25552,R29898,I6523,D631,E789,E039,I7090,M9983,K449,D62,M5416,I130,M79609,K219,I213,M79661,N261,E860,M79675,I67848,K862,M5136,N179,N189,Z9861,I350,Z5189,J069,Z130,R200,R6520,I208,Z9181,T82828A,R4182,I6529,D224,M47812,I110,S91102A,L738,L821,J9690,H905,I5022,D689,M25462,R7989,M4310,R279,Z0000,K86…
678735840	F17200,Z0000,R278,R1030,Z794,H338,L97509,R7989,L97919,T82539A,E11319,I420,L603,I5022,L97419,J101,J9690,Z6825,D890,T82848A,S98011A,L03049,I70234,S3982XA,R634,E440,H3500,T82898A,S80829A,S90822A,L110,I82621,Z206,L0391,S300XXA,S199XXA,E749,E1122,I959,I319,I425,E1136,Z20828,E119,Z5189,E1342,E782,E201,T827XXA,E1165,A419,R5381,G933,I639,E11628,J988,E875,E1151,E1029,I70211,D696,G40909,E1139,Z09,M79671,L6…
796749704	I25119,D3705,I441,I429,R531,R079,I214,R260,B351,Z950,C44319,C059,M79672,E784,C062,V603,Z08,I480,H34839,J320,C760,R51,I779,Z955,R2689,I519,R0989,I110,M1711,J209,F1190,E854,J189,I208,Q246,D509,D235,M542,N400,J90,N183,I43,C310,V571,L821,I10,I499,R112,L942,R262,D3702,C61,G441,I5023,C44311,I130,R0602,I5020,E1159,Z45018,G501,K922,R0789,D3704,R270,I252,R001,Z7902,M6281,R931,R261,R5383,D3701,E232,H409,Z0…
131917176	E11329,Z886,K644,D631,E669,I469,R141,E113293,Z23,H8393,N390,R1011,G4733,J340,M5417,N189,I868,I67848,J159,R3915,K219,R040,T171XXA,N319,K8080,J209,R194,R200,J189,J069,S0093XA,H578,H61019,H9012,K598,R412,N183,N400,R109,R279,R0602,Z01812,R130,Z950,H81399,H8149,E784,R1310,S1093XA,I6350,H6123,R350,H902,R202,M545,H8193,J45909,Z01818,Z95810,L03129,E0801,R079,R972,H1133,E042,M5415,J4521,E559,Z961,J300,L03…
2593270579	R2689,G933,I872,L982,I82409,R269,L03319,B372,Z1231,N739,I878,R490,B955,I313,R600,R21,I4892,R1310,I2699,L304,I69351,E858,R0602,R261,Z7901,I69354,L03119,I252,I509,E785,I481,K122,E780,Q402,L920,D367,E854,I43,I2510,I10,I739,N183,Z9114,N390,R601,E039,R5383,R112,L03329,R002,I213,K219,N179,F419,E859,R079,E0590,Z86711,R531,L951,I4891,M259,R110,Q395,R5381,I214,R260,L538,I248,E784,L26,I129,Z87891,R609,L031…
209691554	R4781,Z5111,L981,I129,N3289,Z9181,M109,I6782,R4182,L818,L570,D72829,I4891,D2239,G609,S99919A,R260,R4702,R079,R05,N320,I10,R42,E079,R531,Z789,R3914,G9341,E860,N189,R918,N179,N3281,C8589,D2330,R112,M949,R4789,R279,M25569,L89513,R0789,Z952,N400,S8990XA,D235,R502,I69918,J189,J111,I6340,M6281,C8580,L700,S99819A,D2339,H903,Z7901,Z85828,J9811,I509,R339,R351,H539,I6789,R261,D2360,F068,L97319,I69998,F0150…
413551033	E662,E1121,I5030,Z1211,G933,R091,R0689,E119,E11638,Z01810,E538,J949,I360,S3992XA,R0600,Z6841,M26623,R0683,J182,J811,R1013,M79609,R0902,K5289,H9203,D649,Z79891,E8342,E11618,J80,K640,R0782,R1112,Z1231,M179,E1169,E11621,Z23,R1110,E11649,R7309,I368,J941,I517,Z01818,E11630,G4733,R849,R931,T7840XA,R55,R001,J8489,H2589,R0989,K2270,R0602,C7800,Z1239,J918,Z79899,R599,R911,Z01812,R899,E785,I509,I4581,C801,…
130611473	R05,I482,R0689,I43,J948,D235,J90,M542,M10071,M79642,N183,Z77090,E851,I309,L821,M79605,Z6823,I10,R0600,R194,E854,R938,R310,M1020,I370,R0683,N179,R918,J942,M1000,C61,T4272XA,J869,Z8546,W19XXXA,E039,J9601,N139,T797XXA,M25469,I378,I950,R3121,E876,M79671,M10271,R825,J8489,E859,R079,R222,R8299,Z961,R011,R609,M109,J984,H269,I519,M545,R401,R0602,S90829A,M47816,I5032,R7889,Z7901,R790,M25562,E853,I5031,I36…
321272196	J9811,R0602,M898X8,J060,R319,M419,M1A40X0,I517,J441,R6521,F17200,F329,H02831,R063,I348,M25511,R947,N132,I10,R911,I359,H02834,R072,E785,I509,J0181,J418,R0989,H2511,J90,Z1612,R05,M810,H2513,T83721A,R928,T783XXA,J449,R413,R0683,F17219,E119,J9601,N814,E782,A419,Z1231,G933,M791,R0782,G4700,M4316,I501,R0689,I351,R221,D649,J9621,K821,H04123,J811,R1310,R0600,I340,F17210,Z0000,Z01810,R7989,J181,J9690,R060…
662477988	I348,R063,E780,R55,R0789,R498,K2950,R1032,N289,I509,K634,R072,I359,S134XXA,R339,I249,R599,M4800,J918,M7989,M5010,N200,Z951,M5030,I2510,I252,M5414,S199XXA,M6240,C8589,R1012,R0682,I368,R270,I428,F17200,R9431,T888XXA,I70219,Z13820,Q6100,S138XXA,M5413,Z85819,I255,R509,C320,I70222,M1990,M549,I351,R4702,R1319,M5416,M25519,T673XXA,R0609,S298XXA,S39012A,I340,G541,I998,M5136,I270,I70213,I360,Y999,R278,M48…
330005619	I480,D473,Z6834,K635,E784,M25472,N529,S90221A,E1165,R6883,M4802,M25562,I4891,Q030,M545,L03313,Z0000,E6601,L7622,Z86010,M109,E559,H402290,M5413,R55,R079,M1990,M5127,M79671,M461,M961,M5416,R5082,Z23,G609,E1151,R188,R3914,J181,M25511,B351,H4010X2,Z9981,D120,M5030,L02214,N390,I2510,I2723,S97111A,M2391,H4010X0,J810,E669,M5414,Z6839,K7689,I499,M531,R002,Q038,F17290,G4730,Z8719,M6240,J9809,I130,K219,N32…
1010379116	R918,I2510,I25119,S61212A,I5089,K219,J9383,Z98890,E669,E039,Z79899,H40013,Z4682,J95821,W19XXXA,E854,Z01818,S61210A,J984,Z23,I4891,H2640,Z0000,E784,I480,R350,I200,Z01810,Z48812,Z7189,E859,E559,Z961,R799,I241,E611,R600,I313,J811,I340,L7682,R05,I43,J90,R7301,-1,E538,I10,E7800,I209,Z1289,Z1211,E119,I425,R091,E780,Z7901,R0602,E785,I509,J9811,Z8679,Z951,Z6830,Z48813,I311,E8351,R0989,Y9389,R7309,Z7982
1580603432	R063,I348,H540,I5041,I509,E785,I359,R319,Q233,I38,I080,Z974,R0602,I428,I4949,R0600,I255,R1310,I351,M549,Z9889,M2660,R0689,I10,I340,I270,I425,R0683,G933,C61,M2669,I051,I259,I519,Z79891,R0609,R130,R350,I358,E784,I5040,R5381,R531,I429,I352,R079,I350,I5020,C3490,Z79899,R5383,I739,I2510,I493,M5489,J189
323364813	H6522,M79642,B3784,L299,E559,C44329,J9819,R079,R0683,I5189,Z91048,R110,R2689,H9209,R760,I700,K429,Z6832,L570,H6090,R1084,G3184,J3089,R0600,Z85828,R7301,E784,H8149,M79673,G4700,L272,E7800,R609,R0689,C44629,I259,L509,R4181,I6781,M130,M7731,L270,J189,E539,J9811,R0602,D509,L821,C540,I6522,I6789,I469,E669,R05,L905,L255,M1711,R601,R42,I10,D3500,J328,R7309,Z8673,J302,R918,R768,Z7982,J0190,M2012,G9389,K2…
1472086526	J810,N390,R1030,K3189,R4020,R29898,I4891,K219,I130,Z79891,E860,C669,R918,N179,N189,R0982,M5116,N1330,I5033,R0609,J189,M5136,R310,I1310,R3914,Z9282,I110,M5416,Z01810,R1010,Z8554,F17210,R05,J168,J90,I482,I10,R42,I472,M542,N400,R109,K635,Z720,E784,K621,K429,R29705,Z79899,Z01812,N201,M545,R062,J4520,Z036,J984,M109,S129XXS,Z955,I2510,R079,Z87891,J440,M6281,R042,Z01818,S46919A,Z779,I5020,K2950,N359,J43…
558690209	I359,I509,E785,R0602,M2550,I481,M19041,E780,I348,L97509,F329,I5032,L0390,I517,S098XXA,Z743,M25579,J0190,I368,I119,D511,G4733,R0989,Z139,R600,D513,M1000,I340,M179,M2010,E1042,E1169,G4734,M3500,R509,Z23,I351,Z1231,M5135,E119,E7800,W1809XA,I25118,I459,M79642,G933,E782,E11359,I360,H6123,Z794,J309,M25571,E538,E568,I4891,I5022,H6690,Z01810,W010XXA,I480,E784,I358,I129,L0391,K027,R609,I25810,M109,I5033,E…
170191948	L570,H538,E784,I358,H2513,R130,M25469,K2990,M129,R972,L89139,I352,R531,R1310,I6350,N390,H35033,H52209,H01009,N319,R21,I5032,D2339,I350,H524,B965,J0190,L270,J209,D2360,L821,B9629,N400,R502,I6789,L89159,F0280,H40053,R072,I359,D2330,I509,E785,L259,K2970,E878,R030,R4584,K625,B9620,R5383,I4891,J40,C61,R509,E1165,R5381,I351,N3941,M179,G933,L89149,A419,L271,E119,Z125,M1990,R6889,N401,H2510,I10
1576210426	E559,J300,R5383,E859,I352,R972,R079,M7989,S233XXA,Z4802,G609,I658,R740,G589,R1032,I5020,D120,F411,E784,E853,I358,K635,I4510,N529,R9431,M792,S138XXA,M79609,R609,K7689,E8889,D2370,E854,J209,S86919A,K760,I43,M722,T50995A,D2271,I4439,R109,E851,I739,D235,I10,R42,S134XXA,K740,E789,M60009,D6949,S46919A,K921,C61,I350,Z1211,I440,I454,I4430,I517,E858,E7889,D121,Z86010,Q233,R001,R0600,D239,M65849,M5410,I422…
46247880	Z6843,R509,F330,D649,L89890,M549,R102,R32,M179,I6789,W050XXA,K5901,F0789,N9489,I498,E668,H6000,E870,Z8673,R600,M79609,F3160,L0390,R634,Z79891,Z7901,W052XXA,L603,I67848,H3400,R300,B961,M25569,M238X2,I639,G933,Z0189,J208,M869,M4806,G894,R269,Z8679,H9113,Z791,I63239,F0630,F200,M5430,K529,R0600,L604,H6123,I6350,R063,F329,G459,R791,J324,R0689,L601,E785,I509,I809,G4700,R52,S43409A,I70203,M25362,J343,R3…
379063067	I252,R001,R0782,R4701,R319,R1013,I517,I428,R9430,R7301,I348,R030,I6350,C671,R351,I495,R339,I359,E785,I509,I611,E7800,Z95810,Z7901,Z01818,G936,C673,I425,I10,E782,M159,G933,R0602,I619,I501,I351,C679,M1610,N281,I340,N139,I5042,D414,M150,R000,I2510,Z5181,I429,R531,R4789,R079,I352,Z4682,Z4502,I519,R0789,I491,I259,I5031,I714,I700,E784,N402,I358,R404,R338,Z23,L570,R29810,G935,R5383,R5381,I629,N3289,R52,…
350735432	D132,M8580,Q248,R1310,E875,I82449,I351,I96,I255,R0600,D649,I82629,T82868D,I447,S2241XD,R600,Z6823,L97914,N281,J811,J182,I120,I058,I340,J40,D513,R0689,T82868A,I70219,J9601,R0902,H00016,M79605,I43,I270,J90,R05,I10,N2889,R42,Z0389,R634,J9819,J449,K2990,S99921A,S88011A,T82838A,R269,L03119,E119,M869,D1330,I959,A419,I872,L97209,E782,S298XXA,I82499,M791,S8992XA,G933,I83209,R0683,J432,I743,M79651,B9562,I…
687751525	H59119,R200,L7621,R7301,Z87891,S7010XA,R1084,D7802,R0600,H4011X3,R1310,H59122,J95830,H59311,I5021,I110,J209,H9521,E854,Z01818,R748,D6861,D320,N6452,D689,R5382,R0689,D72829,Z452,I97610,K868,I5030,D509,I079,M79672,K91841,H4010X2,I97418,I739,N183,R412,M542,D1802,R109,G4700,B353,H59113,I771,R0782,M169,N390,R601,E871,D122,K2990,G5600,I499,J4521,Z79899,I2609,R0902,R002,M2010,E8342,Z01812,I5043,R4701,M9…
248016604	J811,J329,N281,Z79899,J9819,R600,T45515A,K2990,H43812,T442X5A,Z01812,T360X5A,H26499,R0902,T485X5A,J9601,N3001,T378X5A,T405X5A,Z23,T475X5A,T483X5A,T43225A,T82198A,T473X5A,E875,K6389,J988,T403X5A,R0683,T50Z95A,D649,C3412,R509,T40905A,T45605A,T48905A,T366X5A,T444X5A,M549,T434X5A,I959,T440X5A,T362X5A,H6060,T50Z15A,E119,I459,R0600,T392X5A,H6090,Z6832,G933,T477X5A,H26493,T428X5A,H6123,T458X5A,C3491,M79…
894109547	I110,E854,R0609,I472,I361,R002,I5022,I4891,Z0000,S299XXA,R601,R918,I43,R42,I10,R5383,I429,E859,R079,I081,J0110,I071,Z4502,R000,G4730,I700,Z950,E784,R9431,I480,R609,I371,I425,R7309,L309,D485,G4733,I420,L820,I270,S3991XA,I078,R600,R0602,J811,I313,I340,I998,I501,Z01810,Z743,Z79899,I517,I4430,R55,I428,I454,S3993XA,J310,R001,I252,I4892,Z23,R0600,I25119,I481,Z01818,Z95810,I509,I272,I5189,Z87891
776099132	I129,R202,M5414,R2231,M109,R7611,N29,M79641,R9431,I480,E784,I10,R208,I5020,E873,E8779,M79609,R531,M6281,E859,R5383,S73109A,R5381,N189,N179,Z5189,I130,I5033,I5022,I4891,Z87891,M542,M25561,S76919A,I739,N183,M1990,M5127,D509,M5413,E854,M7050,I110,S8390XA,M5416,R200,G5600,Z1321,E780,R627,M79602,S83249A,R69,S86919A,M5415,R030,R203,I5189,E785,I509,M25531,M25469,R001,I5021,I4892,R209,I517,S83219A,E7800,…
871636972	R079,K7469,M7551,G8929,E559,R309,R7889,R6521,R531,I8500,R740,M7540,R188,K2900,R0602,R000,R260,I200,M7060,B351,I10,R42,R410,G4733,M7610,E784,M5126,R350,I890,I700,K7290,E7220,G629,I714,M1711,M170,R790,I519,M545,M5137,R609,M75100,N3001,C44112,M1612,Z1231,I25110,K56609,M790,E1169,V571,R161,D642,R2689,K598,R1013,I739,M542,R109,M169,N390,R601,M7062,R002,E669,R112,E039,M25559,M7500,Z1211,K921,K219,J989,…
688361661	K2960,R42,I10,R9089,H905,H5710,M40204,J9601,M5415,M438X4,M542,M609,J90,R05,H70202,J189,J069,R938,I5189,E854,J156,I110,K449,S338XXA,R937,M9903,K219,K921,S43429A,H6123,J159,G441,R918,N390,J9621,I6781,M898X8,I771,I5030,E039,F320,M47816,R000,R29818,M47814,I5032,K259,I214,M4692,I77810,T39395A,M779,R0602,M9901,R531,A4150,J9811,I491,M545,M5412,I519,K253,R51,M797,H538,M4698,H8112,M1610,Z7982,M5417,R410,G…
205066106	S39012A,F1010,I499,F1920,E871,N390,R0689,I952,R1912,I350,J159,F419,R918,R590,R040,M5430,K219,R0600,J209,Z7409,I110,I208,J189,R0683,J069,R0902,N400,R109,K5792,M542,R502,I5043,Z8709,J9819,R0782,J168,R279,Z719,K760,I2589,E1169,K1370,M5137,K429,W19XXXA,F411,I358,J029,Z720,Z79899,R0681,R202,J984,R609,I259,M545,R0602,R531,I429,J9811,R042,E876,I352,S199XXA,R079,I2699,J440,I5023,D72829,J90,G8929,R05,I200…
586950815	D485,M79609,E782,E11618,E1169,G933,C44611,M2010,B964,M7740,E119,M869,Q6475,N401,R634,M86679,I483,L110,R0683,M1A9XX0,R7881,I270,I420,I4949,Z01810,L904,I340,R0600,R1084,I498,I447,L664,R600,I4892,N281,S93119A,S90414D,Q646,L03031,I351,R809,N323,M2030,N178,R509,D649,L89819,R0689,E1121,D126,M65879,E7800,E11638,S90414A,I428,L0390,L03211,B999,S91309A,I4581,Z23,M76899,R7889,I440,I5032,R010,D2339,Z98890,I5…
541891583	R5381,E291,Z9181,D511,C44311,I7789,R142,M5116,S81802D,I517,L97822,I82402,D6949,I440,I96,E6601,I4891,Z01810,M1990,R238,M25552,J8410,M064,N429,M353,M1710,I614,S81022D,I6990,E785,I509,T148,I481,J90,M5136,I679,C44221,I5040,I10,Z79891,M19019,M79609,L820,Z01818,J101,S81822D,M25512,R2991,G936,H918X9,K5730,J09X2,J449,E538,Z87891,N401,Z125,L281,M899,R9431,D045,R311,R51,M4854XA,I639,G933,C44319,M159,G5700,…
1376281103	D518,Z7409,R7881,J209,R938,M4327,M1000,Z85038,K5289,N400,R412,Z86711,E1169,G5600,Z452,N2889,G4700,I82431,G5620,D631,I771,R0689,E11621,R141,R9341,F1920,N390,S299XXA,M7062,N179,R918,L578,Q272,R1310,N189,I130,R0600,M4328,M532X7,D72829,Z8679,J9811,R0602,R531,M519,J440,S20409A,R972,R079,K8689,I2699,R739,M7060,R05,R2681,J90,L538,G589,B351,R143,K522,N419,G609,Z7901,M79609,M6282,M150,M19071,M533,R42,I10,…
367466245	D229,R739,R079,M779,E8342,R21,R0782,M25649,I429,E11311,G5600,I70213,L299,I441,E876,M75100,K2990,Z6829,K2971,I200,D120,I214,H4011X0,M797,I4892,I480,L570,F411,K635,N181,H43399,E784,Z950,R7301,M720,H40023,Z45018,K279,R0600,I714,G629,E7800,I259,H40009,R0689,H04123,F4321,R748,D1800,Z23,K589,I5032,Z7901,I110,R0602,H8123,E11319,L821,Z09,N183,I739,M609,D509,D235,I5023,I482,H4011X2,I719,I452,E8351,I499,Z4…
244616598	R531,I429,C44611,E859,H11002,I352,S61109A,S51809A,S62669B,R260,I5021,R000,C44320,N529,M47817,S62639B,I248,L570,L818,R2689,E784,Q619,E853,I358,I129,D291,C44529,R609,M5415,C44311,R312,G5600,S62526B,M545,S65409A,R748,I10,E854,I110,C44510,I208,M5417,Z7982,I43,J069,G9389,N400,M7150,E851,Z79899,D235,W19XXXA,H2511,Z952,L821,M4806,R0602,C44319,I5023,E871,C44521,S61412A,I350,S66529A,L03129,I5032,M4300,E85…
1749118995	I7090,Z01818,Z79899,Z4682,I2510,J189,I7091,I509,J918,Z951,J441,J9811,J811,J182,J9819,A419
172850237	X32XXXD,R29898,R4701,I5043,E854,Y93H2,R630,M25569,I2589,J189,Z23,L03115,L920,G9340,X32XXXA,I482,S51002D,N183,T82121A,M542,R109,M65332,L821,S99921A,R0683,L84,R55,I5189,M79661,K5903,K2971,I499,R1033,R112,I5021,S4992XA,M9903,R1084,R0600,K284,R601,M6530,T07XXXA,R220,N179,E7800,Z6823,N189,F05,I5030,R0689,K921,I130,Z95818,E860,E876,S0990XA,Z79899,T82110A,I429,R531,L951,S0083XA,I081,R079,H26499,M79646,Z…
417429040	E0540,Z950,I423,T1490,K635,S6990XA,E784,H2510,I129,R0609,I259,L561,I519,I69952,R5381,R531,E079,L951,Z79899,D131,E559,R079,Z23,R260,L538,D120,K3189,I69898,I4891,E039,I5020,N390,E871,R262,N189,L723,S0993XA,M7989,M6281,R700,R5383,K31819,Q246,L920,C44320,I2510,N183,F0390,N400,F064,D509,R279,Z79891,K317,S098XXA,I509,E785,I471,I495,I6789,H52229,H9190,R791,Z951,I69959,E780,I348,R063,L560,E878,S0190XA,R0…
2926515634	D696,E875,M79606,R509,E041,D649,L97909,I313,I878,I270,R5383,E11341,R269,G40919,E1049,E119,D638,R197,I4891,R4020,I509,E1165,I5033,Z5189,E162,J90,I43,I10,I080,E1140,N179,N189,R002,R0902,N390,R55,I5030,M329,E11622,E854,I5023,I129,R0602,G629,M170,I5032,H1131,H3530,L03119,R188,E8770,H35033,D761,E876,R531,R079,E859,J80
771924418	Z7689,I2510,I350,H524,C61,H25813,R601,R262,H1033,N183,Z9911,E441,I10,R42,R05,M182,Z1389,Z6827,Z952,R5383,M6281,I129,Q238,I700,Z0000,H4010X4,I358,Z7189,I6523,R740,I658,I5040,Z789,R739,R011,R0609,J9601,Z9079,M549,H2513,Z48812,E46,H401111,R0600,H4321,N182,R451,Z1211,E7800,Z66,Z23,Z01818,H4010X0,E785,I509,Z86008,I359,R0602,J9811,Z0001,Z09,Z79899,M1991,Z98890,R7309,H401122,Z7982,R64
567193428	K2970,H52223,R945,M25519,Q253,R1012,E806,I959,L309,E782,R252,H40009,G933,R9431,M791,R300,J982,H35033,K5730,N059,I70219,D72819,J449,K7689,R803,R634,E870,I824Y9,S39012A,S161XXA,Z23,J811,R5383,I5031,I340,Z6822,D126,R0789,R0601,M7120,D539,I351,R102,R809,E8349,R221,Z1389,D649,D175,H43393,E041,R509,R7989,E46,R1030,Z0000,R198,J441,R1900,S199XXA,R390,I5033,R5381,R319,J9801,I6529,D121,R599,K648,E8341,M255…
851708213	K5900,J189,R938,R6889,I110,G8221,I69069,J90,Z9981,I10,I472,I609,L89142,Z8669,R4182,I6529,R9402,I69351,N390,R4781,E039,R9439,K567,K219,G9519,R937,N319,I69354,K592,I4891,R918,J159,H52223,J440,Z4682,I161,R079,Z961,J398,G9520,R531,R9082,J939,M6281,J439,Z6822,J181,R930,E784,J9383,I480,L89133,I2510,I798,M5134,K5730,R9431,J9611,I25110,I69359,R202,I129,I615,M9971,Z955,G8220,I639,H2511,R0989,I6789,D72829,…
350554928	K8020,B1920,M533,M79672,I513,I200,K6289,Z923,Z85850,E042,Z4822,Z5181,M1712,J440,Z01818,E859,R079,Z7984,Z87891,M461,I301,E876,E11649,N23,R05,I43,J90,I5020,M25561,C3490,I519,M545,H40019,E889,R0789,R609,M109,I10,H81399,R350,C7951,Z79899,Z01812,M7989,E784,M170,C771,R5383,R8290,M10061,G629,C781,Z452,M47817,Z9119,R51,M1009,R5381,E1165,E109,E1122,R635,Z5189,N183,M87871,M25462,R310,C7989,J189,C7801,R748,…
751498722	E1151,R531,E1139,I071,E559,R1111,I1310,R079,E11622,E1140,M25511,F322,I7090,G609,R110,E6601,Z0000,R51,I700,E11319,F339,H538,E784,G309,A4151,N181,I129,E11628,E1122,I5033,K5712,E1136,Z6820,E1342,F3289,E1165,H00011,Z9119,J90,R748,R05,J209,I110,Z6822,I208,E11359,I10,R42,J069,H1013,E441,Z13820,R412,I739,N183,R502,N12,Z6827,E1159,F3341,E109,E0842,E039,D692,Z6828,E871,N390,E1142,S0990XA,E11620,R9431,Z911…
776720713	G629,R7309,M7051,N451,J0190,M25561,M7742,F339,R609,R202,G4733,R1011,M79601,H269,M1711,M545,Z01812,G8918,T45515A,Z79899,M79621,D72829,E876,R042,L299,H40013,R531,R935,M9901,Z1329,I429,K8012,R0602,E859,M129,I2699,R079,R972,Z961,H532,Z8249,S92503A,R208,J181,K819,Z7901,R110,Z01818,R740,M150,R000,Z79891,K567,M79609,E669,M9906,R0689,R262,R918,M25569,I5021,R0600,R1084,K82A1,H53003,J869,Z01810,R748,E854,R…
1727452748	N186,M6281,J849,M79609,B965,R5383,J189,Z4682,N183,-1,R071,D509,E43,R1311,R52,Z452,D631,E669,F0390,J690,I499,N390,R262,N189,I350,R918,N179,I213,I2510,E860,A4159,M47812,I130,K219,R0781,R531,R0609,R079,R972,R6889,S50811A,J8410,Z79899,F0151,N529,D72829,W010XXA,I4891,I5022,F3164,R7989,R4182,K828,H5213,R609,Z01818,Z191,Z4659,I959,R0689,I10,J90,R05,A419,B961,R0600,F29,Z043,R0683,E870,M4628,R7881,F0391,F…
707245726	I110,Z9981,R194,E663,J209,J189,Z23,R944,B965,M25561,Z09,B373,D235,M79604,M5127,M1990,K5900,N183,I739,I0981,K760,Z452,R279,H40019,L02419,M4807,Z4800,T50905A,N3944,E039,E669,R7989,E6601,J810,R262,R32,I4891,N3090,E871,N390,R601,E11621,N179,Z01419,R5381,R590,F419,B379,R918,N3289,S8011XA,R4182,M79672,N189,F3161,I130,K219,Z5189,R040,I5033,R6520,R309,E876,R042,M7989,L299,Z789,M6281,R531,E079,L97211,J962…
706827470	Z79899,J9690,I072,N3090,D649,R509,M4310,R7989,M549,Z0000,M19011,Z431,M216X9,M179,G9349,E875,M7541,M153,I498,I82619,R6520,D1801,M25561,M79604,L988,R4182,R5381,K602,Z4889,R600,R29890,I447,K319,M25512,E8889,I078,M5416,M2480,E8341,L03039,M5136,R278,R300,R0609,M810,Z780,M159,G933,I6990,L982,S8980XA,M62838,Z7189,A419,M1990,I425,M899,D72829,M6500,G4730,G7289,M6240,N289,R400,R197,R9431,L918,G319,M7100,R5…
1629428536	R0683,J45909,K6389,R063,I348,R414,E780,R197,R203,Z7409,R9430,Z6829,K439,M5410,R51,R351,K648,I509,H4720,E785,K634,Z08,Z1231,R1112,Z79899,A09,H16223,H109,J9601,K5289,R0902,J918,M5415,H01002,R0689,R896,R931,R209,R142,S098XXA,Z6823,N393,H4010X2,R319,Z880,R0600,R1084,M5430,I517,R3129,I6350,G241,H9319,M8580,G8194,Z79891,R102,M549,Z8679,J9811,N993,H01011,R471,M2550,R0602,D649,H01005,H4010X0,Z7901,R140,J…
1732031433	J302,Z0000,M9900,N6009,Z1159,M4802,Z09,E8889,D45,M8978,M25539,J209,D564,R200,Z23,G4730,M4326,I129,R202,M545,M1712,D492,D582,D434,M5030,M25511,E784,M797,M25562,R208,R740,M9902,R079,M47816,Z1389,E559,Z01812,R0602,M9901,Z79899,M549,N63,D242,C50922,M79646,G8929,M79643,I360,J0190,E7881,N182,M5126,Z125,G4733,Z131,R201,A64,N6002,E782,M791,M12229,E780,M5020,R203,M5124,M25569,E785,R05,D751,I10,Z79891,M653…
1592313658	G4730,K2970,M545,E0842,M25559,E1142,Z1272,M5186,R609,L922,Z5181,J984,M109,M5030,Z9010,Z170,M5134,Z86010,R05,L908,E784,I10,K7689,H6503,K259,C50511,M47819,H00025,J45998,M7989,K1379,L119,E559,Z961,J300,Z1389,F29,C3490,S6990XA,S59909A,S93409A,E860,H00022,Z0000,K219,N63,G441,R601,N390,D1801,M169,Z85118,E669,M949,E039,I6782,M4802,R002,E1342,E109,M47814,I739,M5136,E539,M542,I4940,H43813,I972,L572,L03119…
306508312	I10,K5909,I5030,Z881,Z961,R079,I352,R05,G4700,R208,R7301,M79662,H6693,H6123,I700,M797,I480,R350,J029,I358,E784,Z1231,R202,N763,Q804,M109,L919,M545,T7840XA,B029,Z7982,I110,N761,R3915,R200,Z760,M542,M609,R0989,I361,S61209A,Q803,L821,L959,Z952,H9190,R112,L905,I2789,R1031,R002,N390,R0602,R51,M5382,K30,L723,M79622,W260XXA,I350,Q809,K219,G4701,H1045,M5010,D72829,R1314,Z880,L298,M62838,N3020,R1032,I119,…
1778248121	R279,T508X5A,T498X5A,T4275XA,T447X5A,T365X5A,T468X5A,N183,M47819,I472,T480X5A,N400,D509,T470X5A,T400X5A,J45998,J8489,T486X5A,T4395XA,R200,J189,J069,E118,T476X5A,G4733,J209,K469,I493,T45615A,T431X5A,T363X5A,T441X5A,T445X5A,T367X5A,S90119A,Z0189,I5023,T50A25A,R0602,T402X5A,T40995A,N189,T45695A,T43635A,T472X5A,G441,R918,N179,J9811,T48995A,E871,T474X5A,M19012,T404X5A,R262,T3995XA,S298XXA,R6521,T44905…
771400754	H60549,N401,M79601,R413,J449,J309,J042,Z79899,F0280,R9431,B349,E243,F0390,M2042,Z98890,I2510,A419,R42,Z515,I10,Z85038,K5730,G9341,K6289,F060,F4489,Z96641,I5042,T783XXA,F1999,E119,R05,I43,R201,I351,Z01818,R509,I255,D649,M87059,M6281,Z87891,E249,M179,I340,M79672,R0789,M153,S134XXA,I447,E870,R600,Z9049,N281,H60599,R209,I5022,I4891,P543,Z96649,R319,J343,M419,J438,I82611,I252,K1120,R069,Z471,I5033,B99…
1112016882	K922,T8189XD,H2513,I428,K689,H34231,Z98890,H0016,J45909,D500,I517,S8980XA,J441,Z79899,K668,J9601,L539,E872,G9340,Z89021,R001,J438,S0093XA,R791,E7800,I10,G4700,R05,K648,I495,Z9889,J90,B370,I509,E785,I97610,R0689,N289,I4892,H348321,Z01818,F329,Z87891,R400,R0600,R578,E780,K625,R252,R0602,A419,I639,S99819A,I712,Z8249,R51,K30,H47619,I959,I425,Z79891,R451,Z125,J449,K255,I5181,H35052,I4581,M25569,M6282,…
842130820	N181,E784,L0390,Z95810,R7889,G8929,R790,M79672,I259,R609,R0602,M2550,M109,E805,E889,J9811,I70209,M19011,E559,J300,Z79899,B9562,R531,S51802D,J90,R05,I10,M5137,I25119,M8660,M5135,M10072,B353,I2589,R601,N390,K5289,R002,Z48817,M1A9XX1,I130,M1000,I213,M25572,I350,N189,J069,E807,M9903,R1084,I110,R502,Z79891,R109,I472,N183,I739,L601,Z951,I495,E785,I509,I471,R21,K529,E804,I5022,I4891,R7989,L03116,Z0000,K…
1426078550	D1801,S92216A,R261,C530,E1165,R5381,I119,I6529,R7989,L298,S8990XA,E0590,S82899A,S63659A,I080,E878,E780,M25562,N170,I8010,I509,I2510,I70219,L820,D2262,E782,G933,M791,M25522,D225,S96919A,R269,R9431,E119,S99919A,D649,R509,P721,M7671,L814,R5383,M19049,H04129,R600,S63649A,D89813,R260,R7889,L538,S8266XA,O200,R079,R0602,E559,M25569,R531,M7150,E781,M545,R609,R0989,R202,G8918,D849,K8018,Z630,S8980XA,I714,…
230643191	R42,R05,H26499,L249,M545,H2510,D2239,R079,R531,I4891,Z01419,R5381,N390,S20221A,R5383,H43319,L810,R310,R9431,J189,F0390,E854,M47817,B029,Z01411,D2262,M542,N9489,H43399,I509,R030,R627,K922,E858,I517,H04129,H43819,I951,Z7901,F068,S29011A,R102,G3184,D225,G933,Z23,L309,I959,Z1231,M25559,H547,R0902
350642174	M159,I639,M4808,E119,H6010,M1990,K5900,Z96649,I5040,M7580,R634,M5416,M25569,G919,M810,M5136,R0982,M7550,R600,D649,R7989,F330,I4891,M179,Z01411,D539,K922,Z98890,N3946,Z4682,D500,H60319,R1314,K550,E569,Z01419,M5414,E785,J9600,I509,I5042,M7530,K529,I43,J90,R05,Z8542,F0390,I10,F341,R633,R197,E780,F329,I6522,B9562,Z124,E854,I638,M5137,Z452,H60399,H6000,M5417,J0190,Z23,M795,M47819,G9389,N390,I609,B353,…
915452867	E754,J0110,R1314,I5031,J181,R32,D120,M6281,J9620,J439,M150,R5383,M9907,R110,R531,R042,R739,R64,R0789,Z881,M5431,R079,Z9989,M9902,J440,H52223,J9611,I129,M25519,J320,Z23,R9431,J984,K7460,N184,B308,R062,J9600,K7689,I480,K635,I2510,M5030,Z720,N183,I472,R0609,R071,Z9981,M25559,Z90710,D509,R0781,M2480,J9602,R1010,J209,M0840,E854,D518,K5900,I110,M1990,M19012,J069,J189,R52,N189,J159,M47819,J3481,Z883,H52…
799675074	Z923,J342,T83090A,Z8546,D120,G9340,J9819,R143,G609,N419,R110,R188,R000,N509,H26493,N3001,J9601,I441,L299,H6980,R1013,D681,J95821,R531,R3912,I429,S0120XA,R972,I352,D72829,M129,N320,H01002,J300,R011,J3089,R0600,Z1624,R609,I80209,Z79899,D6832,N184,D6861,I259,J0100,R1310,I4892,I5021,I700,R0689,Z98890,Z1621,Z48815,M2660,R790,J9621,G2581,J029,I358,K635,E784,M6530,G4700,S81801A,Z1211,I480,I5030,M797,E78…
537565437	R21,C33,L97529,G609,C3412,L97829,R000,E11622,N359,N139,D120,R0683,K522,L89620,M2010,J9601,K5289,Z991,R079,I352,J440,D869,J940,E1152,R2990,D62,M65849,E876,D125,I369,E1169,I132,N19,G5600,K2990,R531,N184,I5030,I259,E11628,J9621,J95851,J984,I779,R0689,I129,R338,I358,K635,R1310,C3491,E784,E7889,C9240,S98139,I480,I4949,L97221,R130,L97809,N201,C771,R0600,R790,R1084,N2581,L89322,M2550,E109,R0602,C9211,I3…
1035861072	Z45018,J9602,K828,I519,T43621A,R0609,M792,R443,Z950,Z720,F489,F339,I214,I200,I5022,J9690,R1030,R000,R825,I429,J9801,I081,R079,B49,I071,E1165,R590,N179,F419,J351,I499,R0789,E669,Z4502,R1032,I5020,Z45010,R109,I472,J15211,I2510,I110,J209,F17200,F15129,F329,M1610,I427,G4733,I509,I272,R442,I422,G92,Z79899,J42,D72829,R0602,R1031,I5023,F99,I517,I428,Z95810,R6521,Z79891,F1010,E7800,K7200,M25569,R0600,J40…
644561003	R0602,J9811,R748,E854,L84,R55,I739,A539,G513,N390,R601,J690,E039,L89152,N179,F419,Z79899,R918,R079,R739,I441,R2689,R531,I429,I5189,S90212A,E1042,M2010,M150,G9340,R260,G5600,E0942,B351,G309,E1121,M79609,Z79891,G4700,M79675,E0821,Z950,R609,S90129A,M159,R269,K77,E119,R413,R4182,E1165,E1342,E1151,V4988XA,R600,L853,M2040,S90119A,E1140,R509,K5900,R296,E0842,E1142,M7750,F0390,R261,J90,I43,R05,M6281,I10,…
1265177453	S82839E,R2689,S82399D,S8292XD,S82231D,S92224D,R42,I10,S92336D,S82254D,S92241D,S92353D,S82245D,F23,S92342D,S82853E,S92235D,S82109E,S89019D,J181,J9610,S82263D,F0391,S92213D,S89021D,S92301D,S92202D,S098XXA,S82209D,S89122D,D120,S92065D,I071,S92501D,S82843D,S82162D,G9340,S92413D,I69012,S82015D,S92112D,S82463D,J440,S92011D,S89299D,S82829D,S82116D,S82852D,S82409D,S92402D,R079,S89309D,S82022D,S82811D,R53…
1439677489	L89152,F0390,M1712,H4011X4,R55,R9431,D709,I4510,R531,B9689,R079,S82301A,M129,R482,M19079,Z79899,Z09,C50919,I80209,M25474,D6109,R260,H4011X1,N3000,R2231,Z23,Z86711,M5134,S41102A,H401490,M79604,M3501,M150,I2510,M7989,R1314,M6281,K4090,H02029,M170,L03039,A4189,E784,R488,I480,H538,R6881,D640,R5383,R32,R609,S93602A,L139,Z955,D2310,M545,I259,M79672,E854,R630,M130,J189,J069,V103,Z0000,I4891,S82841A,Z853…
153192146	J0190,K5790,K922,R05,G4733,I422,M6788,M7180,E8582,R0602,I872,E119,G5600,M6780,E859,K5732,J029,M47814,L570,E1165,D62,K4090,E854,J209,I482,M7100,D122,Z23,M6500,I5042
52275622	R200,J069,H43399,Z124,R4586,L280,R0609,N761,E854,J209,H8113,N9410,Z135,H02839,S298XXA,K760,H40009,R682,M5413,M1710,G43709,R412,S8012XA,M25519,R109,M609,R87610,N858,H16202,N390,N9089,H209,Z0000,E6601,E669,M4310,H16303,K219,H26492,H11052,H52212,R5381,H524,H43819,H04129,F331,H5410,R079,H1045,E859,K117,E559,Z961,D3102,R5383,K040,Z09,R309,H20029,Z96659,Z23,R110,R233,S7002XA,H15009,S9032XA,R0789,R208,E…
636202809	H4011X0,Z79899,K210,H4010X4,R05,S0990XA,I5032,I10,Z7901,T17920A,I509,E785,I359,R339,S46919A,S79929A,E878,D0462,H4010X1,R0602,S8990XA,R1312,H25049,R063,D638,R250,I6789,C61,Z4651,H40039,G4733,Z01818,H2589,J301,E11621,L03129,E11649,G8918,I517,Z9884,R319,E11630,J0190,S4990XA,Z471,R4701,Z96649,R2990,R0902,J4521,D0439,E1169,R600,M25569,R0782,J329,I351,S99919A,S70219A,R0683,M79609,R1013,R296,E11618,S905…
1731897821	K210,Z951,I611,G4719,Z01818,I481,S06330A,T148,I495,R339,Z8673,I509,E785,S06330D,D65,T457X1A,S63279A,E780,H43392,N185,Z79899,I440,K2900,R0602,E858,Z7901,R12,D121,I252,I25119,R001,Z006,S72002A,S199XXA,I69191,I340,I25810,S0181XD,E7800,S63289A,R933,I120,D649,D126,S0181XA,Z01810,D696,R1310,I619,R69,E782,R195,R1013,G43909,I639,C8203,E119,G9340,N401,K2960,G936,D62,R1909,R4701,C772,Z79891,R410,K635,S0632…
656472484	J4520,L110,J3489,I2510,C44722,G933,Z515,E782,D485,E8352,I319,B9561,L859,I5020,N644,D759,E875,Z483,Z85828,L988,I313,J811,L02412,D72828,J341,D0470,R5383,R5381,N610,L539,C44601,L851,E872,Z9181,I6529,Z5189,K769,L720,Z0000,J301,D0430,B079,N289,I6523,L97509,F17200,E780,Z7189,N649,C801,I701,R072,R801,E785,Z85831,I509,I5040,Z452,Z1231,R109,N183,L872,Z79899,D0439,J189,R008,I110,N261,I10,D0460,R0600,I130,L…
1427116613	S79929A,S3210XA,K7291,J449,G40201,S82846A,D643,R6889,M8618,K761,I7090,Y999,M1990,M79606,K709,A419,S3210XD,D321,R0901,G933,S72409A,Z9689,R269,G894,K7010,R0609,F17210,M869,F5103,Z01810,I959,R809,R102,K7030,S72456A,M549,S32059A,Z0101,D649,R5381,K264,M069,I8510,S72009A,R4182,I340,Z0000,R1030,R600,G061,S329XXD,F5109,M79609,R710,N281,G9519,E872,R261,R319,T829XXA,D166,K922,S7290XA,M4800,R5383,I440,K769,…
817630902	S62163D,S59909A,I4891,S62515D,S52551D,S52091D,F329,S52035D,S59212D,S62014D,S52024D,F341,S52136D,S62109D,S52041D,Z0000,S62172D,I348,R063,S62131D,S52002D,S62023D,S62154D,S62522D,S62145D,S52512D,H25019,S62184D,S52101D,S52569D,S62032D,S52211D,S52126E,S62646D,S62322D,S59092D,S62658D,S62398D,Z5189,S62623D,S62347D,S59141D,S52366D,I5033,S62255D,S52602D,S62359D,S62356D,S62632D,S59042D,I359,S52265D,S62244D…
707423867	Z87898,I619,M5430,R809,I351,M549,I4892,R471,I340,Z8639,E7800,I69398,I5030,Z1211,S300XXA,I420,R29810,N401,I483,M5415,S300XXD,R2689,S6980XA,I639,M1711,H35039,M66259,I6789,S59809A,M25551,N429,R8299,G4733,M5417,I481,R351,E785,R1110,I63413,Z8673,R21,I63433,Z7901,G510,M23321,R931,I6310,S59919A,H6121,I63532,I517,Z8679,G441,K219,I618,I6340,S6990XA,D1620,R112,R51,M5414,I482,N400,H9202,M23351,M5489,I110,M2…
739673873	R203,K625,Z23,R400,R0602,I861,I951,R209,S199XXA,G4733,E291,I428,I517,R102,E1169,R258,G4731,R0683,R0600,Z794,I5021,N452,B349,I420,E119,R201,M545,H5213,E1165,R202,N451,Z0000,N529,N509,I450,R208,I2119,R739,E559,K219,N521,R040,H524,S0993XA,R9431,H9193,I43,R05,N453,I5020,R42,M542,H52223,R200,M25519,R5383,E854
935840913	R0609,I69951,C20,I739,D509,F17200,D128,Z23,R29810,I213,D127,I4891,K449,R5381,S134XXA,Z09,D120,R5383,I5020,R531,E876,S81802A,R079,Z5181,I25118,R9431,S138XXA,R21,Z950,C182,I480,I2510,K621,K635,Z8673,J449,L559,Z125,D129,G933,I872,D126,Z8679,I351,R0602,Z7901,R600,I447,I69921,I10,R42,D121,R931,J441,Z95810,R414,Z85038,I69952,I509,K620,E11610,Z79899,I495
2095200590	I10,R261,I2510,T8189XA,N289,I509,Z9181,J449,M159,Z4800,I4891,R269,M1990,R260,R2689,S52509A,Z7901,V4361,S42309A,N179
1756150177	H40003,H9042,L97313,I509,E785,I8311,H26492,I5031,I495,A4189,I481,K838,L98491,R5383,Z951,I25700,I272,K812,Z9049,R197,W57XXXD,M48061,M47897,S61419A,Z4682,F3341,R0789,K766,Z4502,M064,Z9989,K529,Z5181,H40009,I517,D500,Z23,M47814,K8031,R9431,Z9189,R17,M25461,K769,I428,H04123,K7460,G4730,M79642,K7689,H1851,K8020,M7741,I252,K5730,L851,I2510,Z139,M2042,N281,R0609,J811,R140,Z9861,Z2820,M5136,L02612,R570,M…
911712034	M9060,M259,D125,M24569,M25559,R1084,M519,R0600,R531,L951,M4804,T8485XA,Q390,R079,R1310,H6123,I5021,E11319,J300,E559,F17200,L538,J342,I200,R260,I6781,T84129A,Z9889,J9621,D120,I773,M47816,R52,R0689,J181,R208,I658,I5030,Z86010,G609,T84069A,Z8639,G2581,M79602,M533,M150,Z01811,Z1231,G5710,M5135,I700,Z86718,J45998,K2960,R0782,G629,R130,Z950,K2990,Z6838,M5415,K635,E034,E784,Z45010,R0902,I480,S8390XA,E83…
1035099394	S42416D,I214,S42473D,S42109D,S42462D,B351,S42444D,I5030,E1121,S42421D,S42145D,S42216A,S42154D,S42494D,S42131D,S42455D,R05,I4949,S42333D,S42221D,S42356D,I43,R7301,R531,S42255D,S49009D,S42322D,S42294D,S42361D,E859,S49031D,S42216D,S49199D,I4892,R1310,Z961,E559,S49132D,R3129,I10,S49149D,S42262D,S42363D,R609,S42271D,S49121D,S42214D,R312,R031,S49022D,S42309D,I129,F0391,S42331D,H2513,S42223D,S42354D,S42…
1274705829	I10,R202,K5900,M792,L600,K635,E784,Z748,I200,N139,D120,E1165,Z9181,I25118,R208,R143,E1122,K5100,R079,Z6831,E559,I5020,F331,N179,M79602,R0789,K449,K921,I130,K219,D127,E860,M7989,I69398,F17200,R141,K7689,K8020,N183,R109,Z95828,L602,I2510,K30,K760,R200,K2970,D128,K2270,R197,R203,K529,R1011,K829,G4733,K648,I509,E785,E11649,R142,R209,R21,D121,Z79899,N19,A4150,D126,E875,F418,R140,Z1211,K2990,Z794,N401,…
40758359	E11618,Z79891,H59313,J329,I313,D7822,R7881,N99821,K602,M79609,L7601,R600,R1013,I498,R3912,M1000,R894,R570,G9732,I340,M96830,I5043,E1042,K5289,N178,E0942,E1169,L84,R55,I072,I82419,R0782,M549,R102,R29898,Z0389,E119,M869,Z125,I425,I82439,H59319,I959,E7800,F528,I82529,Z01810,I5030,R945,L03329,H59111,T82827A,H59322,G933,I82C11,J370,E782,Z515,Z96652,I872,L603,J101,H9521,I420,K761,I97410,I5021,B259,I360…
32375584	L821,M722,L602,R0600,S3982XA,I739,N183,N400,R109,E1059,D518,E1121,I5030,I110,N186,K5731,K449,I10,K921,H04129,L718,E0869,N179,N189,F40231,I868,J90,M79673,N390,E871,D692,H2513,E669,G609,H2511,M533,R0989,E1129,S2241XA,S80211A,N139,I214,S51011A,B351,R972,R079,I132,R531,M5388,M839,M545,N184,R2241,I259,I8312,G8929,N210,Z955,R9720,I129,E784,L570,M47816,N2581,L710,Z8679,R634,R803,N401,E538,D494,L603,L820…
350657530	M5413,G4761,M159,Z905,E782,E119,Z125,M1990,D432,M23239,N182,R413,Z09,Z96659,Z794,S83249A,N1330,G939,M25562,I498,Z5189,C642,C799,S335XXA,S83219A,N178,D649,R1030,H26009,M179,R0789,N259,Z6833,R319,J95811,H259,C7951,Z45018,Z471,M6281,E291,R001,R41841,I2510,K5730,I509,E785,H43819,N289,H35372,E1142,Z85528,F0280,I4510,M1712,Z7984,C801,F0390,Z4789,G4733,S0180XA,R310,J069,E118,G8918,R748,C649,K589,M25569,…
129032176	M25551,D121,Z1211,Z5321,M48061,I951,F603,G4700,G92,F1920,Z9889,N643,R0689,R51,R3129,H26492,K922,E858,T50903A,J399,R0600,H527,F332,H5201,R7881,T50901A,T40601S,H903,K529,M79642,R2689,R063,R400,G5701,L980,A0472,F329,K6389,R0683,N63,F4312,K5289,R0902,S93409A,H02839,B977,L03032,F1810,N854,G9340,I509,R339,K634,J9819,H52223,F410,Z8619,B370,S098XXA,F1120,V427,R064,M5137,G9009,H8112,L89151,Z91412,E018,N31…
170006166	R203,N289,T8249XA,M5417,R69,N185,D72829,T82838A,M79672,L565,M5126,I509,J150,R339,R209,T82868A,H5203,R0602,N2581,I517,Z992,W19XXXA,I255,D649,E875,T82818A,T82590A,M179,T82390A,I5021,I120,E538,J449,M810,R300,T82392A,L84,M79609,R0782,N2589,I2589,I209,T82898A,M5415,J9601,T82848A,E119,R201,Z23,M545,I871,N184,T82828A,I259,M5416,M109,T82598A,I129,R202,M5127,L570,H2510,G629,M1710,I10,M25539,G609,J9690,R20…
373962627	R7301,L821,G3184,N183,E851,Z23,Z853,I208,Z9889,H6502,M79609,I5030,Z1211,E854,I70201,B029,R55,M4316,G4700,Z79891,I130,I350,K5792,H0100B,L578,D692,I6930,Z6829,H2513,K644,C50919,Z79899,I70209,H2511,I658,M19042,D120,L538,I071,D62,E559,D229,K5790,R972,I352,R531,I69898,M7711,Z789,T07,I259,I5032,Z87891,R2681,L570,M79672,E853,E784,K621,K635,I358,H01002,L600,I700,C50122,Z1389,I078,Z6827,H25013,H01001,L820…
289692612	Z5181,I97130,M179,E1142,T814XXA,D649,M549,M5400,L89610,H4011X0,J341,Z01810,G451,J3489,I2510,I340,L89890,L97819,L84,L603,I360,I63239,M6281,L03115,M4800,L02619,R5383,R201,I959,Z23,E119,M159,I97110,G933,Z79891,I872,Z515,L089,M546,A419,L8994,J80,K625,I348,K122,E11621,R52,I4891,L03129,H903,R203,R5381,E785,E1165,I509,M4802,R4182,I6529,Z9181,Z01419,N950,E162,L89609,K210,R6520,Z5189,N938,Z79899,E1151,H40…
95019272	N23,M549,M179,Z5329,D696,I50812,M47814,I340,M5137,M9904,Z134,I5032,M9901,H4323,I10,J208,M5382,M546,I425,R1031,E119,Z125,I43,J90,Z0189,Z96659,R0600,H4321,M9903,Z1211,I5030,E1121,L711,N200,G4700,E785,I509,I481,Z139,M5135,M47816,I50810,H2513,M5404,I428,I517,M25559,Z713,H2510,L718,N19,D3131,N179,H40019,D62,H524,Z01812,M169,M5136,E669,R0609,M532X8,I499,Z6834,I361,R9439,M542,N183,H5213,Z01818,R310,I489…
91712871	R0781,K522,R1111,R930,R143,M5136,J181,M25461,G251,D120,L850,N139,R0609,N359,J439,M5416,R110,G609,M5127,K5900,C44329,E079,R531,C44722,E876,R1010,T50902A,Z112,R222,M5413,R011,E559,R69,R99,R079,E43,D801,M129,J440,D849,C8590,R312,B078,R609,Z036,J984,J9690,N3090,C44309,R401,M545,R7989,G548,R062,R1030,Z85828,I6529,R4182,I700,R5381,I714,F339,Z5189,Z5111,R350,N1330,L570,F411,Z118,I890,M25539,K635,L870,R9…
1040018605	M25559,M810,N952,J449,M25562,S022XXA,V433,R0689,I712,M4120,I319,R0600,I10,R42,R922,I351,R05,R0683,D649,M5415,S199XXA,Z1231,I340,J310,S028XXA,Z006,M5137,R291,R931,G9389,J0190,M5417,Z743,M75100,I160,J929,S4380XA,M1711,H2589,M25461,M25519,Z803,R0602,I348,J9811,R063,G319,H40009,M21759,I509,E785,I359,M79605,B20,I5032,Z01411,Z952,M6281,M47812,S01111A,R0789,Z01810,R938,Z124,N6489,M47817,H524,R220,R590,G…
5032833244	H02834,K625,H02831,E785,R791,R001,I5022,K922,H25813,H52223,I5020,I2510,H469,G4730,G4733,Z0131,Z7982,H538,Z7901,H04203,J9811,R079,R7303,Z79899,K219,Z1211,G2581,I482,Z87891,I110,Z800
1204945424	K219,I83009,Z9981,N179,Z96659,F919,M1990,K5900,N390,E669,F0151,G9349,F39,T8131XA,D509,I4891,E6601,F4481,R4182,F4320,E854,F05,M9702XA,M79605,F3130,Z658,M9712XS,R404,F411,S75811A,F0280,R9431,M1712,R000,F319,R079,I081,F3110,F333,Z6839,I2510,E876,R531,M00862,Z8673,J90,F259,F321,R0989,M25569,I10,R4189,Z96652,F3181,M25462,Z7401,I872,A419,I639,Z7901,R6521,T45515A,G8929,I959,F3131,M79604,Z98890,G459,E780…
685437775	R9439,Z780,R278,I360,R6520,I420,R634,J449,R413,I973,R1030,K87,Z0000,I83899,R7989,K3189,E119,I5022,I4891,I425,R51,K30,S60319A,I872,K420,M729,M25519,H2510,H35369,R1010,R102,M2669,I255,K5900,M1990,D649,K319,L853,I70219,Z13820,R600,R140,K209,R0609,I340,R0781,K5730,I119,S0993XA,I2510,J40,S0269XA,R142,S6992XA,H25019,H259,I5042,Z113,K2970,M6240,Z974,J441,E858,I517,Z5181,R270,S02609A,R0789,K56609,R627,E7…
155865731	S5001XA,Z8551,R601,N390,C678,M5136,R3914,N319,R6889,K921,M5127,K5900,F0151,L400,R310,C672,N39498,J189,Z0000,Z6825,I4891,N3090,M25551,N3941,R5381,R4182,Z9181,H353121,N400,R109,R412,I472,N183,I482,D509,M7989,R350,L408,N342,I480,I5031,E784,G309,N3020,C675,R5383,C61,C3490,R609,H353211,C670,J984,R312,F29,L402,S0010XA,R011,E559,F0390,F0280,R972,L97422,R531,I279,M25559,W19XXXA,R000,D414,B351,Z833,M5134,…
1074246716	Z87891,J439,H2511,D120,R4189,R079,D72829,J300,Z961,J0190,Z7982,C44319,S62509A,S92309B,R531,I4519,I519,D2339,Z79899,R404,K635,L570,Z6824,L818,I798,I700,L821,Z8613,H6123,C44311,Z6826,N400,R071,I739,J069,Z1211,R194,E663,K921,Z23,H25012,B9789,H524,L578,R480,M79609,D692,B070,H6980,H2513,L989,I6523,I10,M79662,H259,D121,R0781,Z85828,H25011,M2040,S62609A,R198,H43813,I6782,H903,M25519,R5381,R9439,K625,Z68…
229993390	R2243,I739,I472,R071,H02052,E854,I5021,I110,M19071,B029,R1084,H524,E669,H20019,I499,H25812,Z01812,H5703,L299,Z961,R079,M79604,H2589,Z01818,H269,T82857A,R21,M7989,I5031,M1A0710,H25819,I872,M549,I2510,J811,R600,K7689,I878,H2510,H53149,M79605,I10,I517,Z743,I428,J90,I4891,E6601,R238,I5033,E785,I509,I83899,I481,H5213
1753973896	J939,R000,B351,K5900,M79674,I081,R739,R6520,I890,I4891,I10,J189,I110,I5031,M6281,Z9114,N179,I350,E871,L03116,L03115,M79675,R6521,E43,R0602,R351,E46,R0600,I729,M79672,R600
224811400	N402,K635,R338,I358,K649,L570,J9621,Z87891,Z1211,N5203,D72829,Z6826,R972,J440,E559,R825,J9610,R531,Z23,J9819,J439,D120,R0902,J181,J9601,N390,R7309,J690,E669,C44300,R918,L723,J159,B9629,R8299,J069,J189,I2789,J9811,Z8701,J209,L821,I5032,R502,R9720,N400,N200,I272,C44309,H109,J9620,K648,I509,E785,R5383,R339,N403,Z6827,Z1389,Z85828,J432,J129,E780,R197,Z6828,J9611,R9431,J441,L720,N3000,D121,N138,J438,K…
268446175	S42455D,G039,S42131D,R4182,S42154D,S42494D,B029,Z9181,S42145D,J209,S42421D,E854,R42,I10,S42444D,R748,R5381,J90,I43,S42294A,I5033,S42462D,R05,S42473D,S42109D,M7070,S42416D,M7620,S42262D,S49149D,D235,S49132D,R502,N183,S49199D,S49031D,S42216D,R071,M4807,M609,R1900,S42361D,R109,S42322D,S49009D,S42294D,V571,S42255D,I4891,S42356D,Z0000,R279,R7989,S42333D,S42221D,I499,S42296D,S49119D,S42232D,S42249D,S42…
1446793545	H269,R5383,M19011,M545,B9620,D179,R609,M7989,E784,N181,R05,Z4802,R350,M4306,I798,I700,R790,I10,R42,H25099,Z01818,G4730,E0842,M25512,E11649,E1142,I200,M5489,H2512,E11621,I2510,Z7689,K5730,E559,E11630,Z6839,K219,E1151,Z713,F419,K222,R918,H25012,B389,L723,K562,Z8279,J42,A399,E1140,J8410,T1490,N390,F320,E11618,Z0130,E039,E669,E11638,Z135,E109,K760,M47812,Z0000,E6601,R7989,R502,R109,E1122,N1330,R6520,…
691029220	R358,F419,L400,F331,N8111,M5127,Z0130,L120,M859,I499,R002,I341,I1310,M949,M5136,R601,N390,M75102,E871,M8589,R5381,I482,N3289,M75122,L0391,H25813,Z6820,I361,K589,I110,E854,R748,M25559,L308,Z124,Z0000,I4891,Z6825,Z853,C44329,R609,C50819,I779,I129,S51811A,I349,L235,J90,L03119,H04123,Z6822,R05,M6281,J029,N181,S335XXA,I480,I10,T22212A,R350,L570,F411,L408,R5383,H1851,D690,Z85828,S41102S,S51802D,R110,L5…
656457437	J45909,J45991,R600,S0500XA,I340,K2970,R05,D126,K7689,R509,I10,K5730,E119,D372,M7989,M7552,S96919A,J40,S4380XA,M7120,M25512,J449,I2111,J309,M19019,E785,I221,Z136,D375,M25569,E780,E1165,M7550,I2119,S46919A,H2510,D121,M1000,K644,R601,R918,I2722,M25519,K2990,I350,S93409A,I70213,M75100,I110,J209,J069,I208,M7542,I739,R109,I361,D374,K635,E784,L570,J45998,R609,M109,S43409A,I5032,D371,M79671,R079,Z86010,M…
826338334	F0390,R627,E780,H2512,R063,I348,Z5181,G319,F329,R9431,E1142,E878,R203,M25572,N289,E785,I509,I5042,I495,N170,G9341,Z9114,E162,R4584,R791,Z136,I2510,Z7902,Z6822,M6281,F068,F323,I252,Z79891,H409,R319,R261,R209,I6501,R69,I5020,I517,Z1379,G4710,I6339,R29898,H35371,Z4502,I440,R0601,N3946,I428,B341,K4020,Z23,M79672,D696,E875,E139,F330,I255,Z0000,D649,Z6825,M549,I4891,I5022,E1165,R5381,N281,Z01818,Z043,I…
934804189	I480,H10029,M79606,R55,Z950,I8310,I5030,S238XXA,R7301,I259,M9903,R0600,J0100,I129,I789,R609,R079,E859,R9430,E876,M79609,I950,E871,R601,E669,H6000,E039,E8770,D72829,E860,K219,R808,M62838,N179,N049,I208,J111,H60319,E854,J209,R0602,M9901,M5432,R6521,N183,I739,M79604,R071,R502,E869,A4189,M7989,I495,N170,I788,R030,S134XXA,S335XXA,M9902,R9431,E8352,H60399,M6240,J301,G723,I82409,I2510,S80829D,R001,R0781…
589700153	M19072,I2510,R9431,I517,Z743,Z1389,I5020,E780,Z9989,J129,M6281,J918,D72819,K210,R846,E785,I509,F488,R4182,R300,A419,J9690,Z131,E119,I209,Z0000,D649,R799,M25579,R600,R000,Z1231,J181,J9601,E8342,S4992XA,E559,R739,E859,M129,R079,R531,E079,I429,R042,E089,R609,Z79899,D473,M170,I5032,M722,R635,R071,I739,S99912A,I208,J90,J189,R05,R0602,I10,E854,Z1329,I110,I130,K219,G4733,Z79891,R262,R601,M7522
415855898	I072,D649,I10,R42,N644,M47812,I159,I2510,Z5181,M47817,R600,G43909,I078,J449,R634,H547,E8779,R0789,I270,R300,N952,M159,I5031,E782,M316,I959,Z79891,I209,M79609,B079,N289,G459,Z87891,I272,E6601,R072,R7989,M4310,E785,I509,H539,I6523,M1990,M5127,Z79899,Z981,R001,M5413,I252,R51,M960,M79604,Z9981,M5136,I517,J441,F332,E860,R700,H53123,Z8709,R0782,N189,N179,F419,R1013,R69,M47816,R112,I499,H53129,R109,M542…
462396763	K921,Z96659,I130,B3783,I213,N179,Z72821,R918,G4733,N189,R789,M169,D2371,N390,Z7982,R601,M5417,J953,T07,I499,K740,E8770,I469,Z862,Z7901,R7889,D689,I5032,I482,R58,Z7952,D62,D235,N400,Z86010,N183,I472,M25559,M62562,I2789,I5023,M5106,R310,M4806,S3730XA,R0602,M2550,Z85820,I493,M158,J9811,K626,E854,L981,R579,M545,I83893,R0600,I259,Z13820,R609,M109,I4892,R312,I5021,M5000,E784,H25811,Z9889,K635,L570,R350…
1795392350	R7301,E785,I509,R339,I359,M7020,R0782,R0902,H1133,R7881,E038,E861,Z23,I351,R945,A419,N410,E782,R1031,E018,I2129,R0602,J449,I358,E784,R410,R0789,D473,J984,J9620,R309,J9600,R972,I352,I2510,I10,E039,Q230,J810,N390,I350,D538,E860,J209,J189,D509,I739,N400,J9690,I4891,D532
211860478	H25099,J9690,E6601,I9751,N9972,E3611,Z794,E11649,J449,R413,H53459,Z125,I5033,E119,E1122,K9171,R4182,F060,I639,A419,E782,E1165,H4011X3,D126,J9572,N178,D649,G9748,R0609,T68XXXA,H2510,J811,H44519,H4010X2,R600,I25810,F068,E1069,I119,D121,H4010X0,H2512,H4011X4,I2510,I517,K5730,E11641,G9341,L7611,H4011X1,Z87442,K922,H40059,R063,D7812,E780,K625,M96821,H59229,H9531,N429,M7989,H401133,N289,I10,E785,H26491…
1326526586	I428,R2689,F0391,C4490,R261,I2589,R319,L539,R001,H1133,K210,E162,R911,I8310,K5669,E785,R072,H25819,M5430,G3184,M9903,F329,R1310,E780,S31000A,A419,I872,Z515,I5023,G933,M9901,R269,R0602,S73001A,I425,L0390,R634,Z7901,R570,I498,R55,L03119,R600,R509,I255,H2589,Z23,H53009,M47812,S0101XA,S91029A,S81829A,R531,I429,K819,R05,I43,I2510,R260,R42,I10,S51809A,L97819,K4090,Z008,E784,M6281,M7989,I890,R350,I700,R…
759326838	R2689,D120,S134XXA,I214,M1000,A048,R930,R1013,R110,V484XXA,H348320,F0281,R9089,X58XXXA,K2960,R935,R531,S8990XA,R079,I161,R64,R011,R4701,R609,R946,M109,M79609,Z23,E7800,I714,I700,N201,R55,R410,G309,Q619,K635,R404,R1033,H538,Z0001,I2699,M542,R109,H25043,R0602,Z8679,I493,S99919A,S96919A,S138XXA,M25529,E854,G8929,R2681,T190XXA,R944,N9489,H524,M25532,M79643,Z86711,K219,A528,R768,F0150,L89152,E039,M796…
909407444	Z86718,S82265D,S89042D,S8980XA,S92215D,S89191D,S89039D,S82312D,S8290XD,S89092D,S92316D,I4901,S89141D,S8252XD,S8263XA,S92222D,I129,S89102D,S82252D,S92355D,S82243D,S92256D,S92344D,S82226D,S89001D,S92233D,S92321D,S92031D,S82024D,S92199D,S89311D,S82136D,S92123D,S82192D,S82452D,S92054D,I82409,S82041D,S8253XE,S82872D,S82153D,S92146D,S92422D,S82863D,S92521D,S92045D,S82426D,S82142D,S82091D,S89212D,S82035…
253498042	-1,S0990XA,R918,N179,N6459,H4010X4,R590,Z23,D735,K5730,H4010X1,D631,Z09,Z9010,I2510,K7689,R55,N6453,N183,D0590,E109,C773,M25552,M7989,Y998,I361,D7389,T783XXA,Z452,C7951,M79609,E663,R194,W51XXXA,C792,Z853,S72009A,Z87891,L03039,Z0000,Z6825,C7801,H269,L509,Z01818,S72142A,S9030XA,I700,Z938,M23009,L600,R2240,S72002A,Z170,E1165,C50512,E784,N6451,I808,C50119,M79652,E1151,B351,Z9012,C50919,H4010X3,I70209…
2097311654	S49041D,S42266D,H524,Z9181,S42311D,S49192D,S49091D,C44611,S49139D,S42212D,R5381,Z4889,S49142D,S42365D,M19071,S49101D,S42326D,M79661,S42251D,Z5189,Z6820,S42343D,L97903,E85,S42352D,S49002D,S42225D,R002,D2239,S42451D,S42191D,S42135D,S42434D,I499,Z4800,S42141D,S42481D,S93401A,S42425D,L97929,L905,E669,S42124D,R32,L02619,I4891,S42466D,I83019,I5022,S42102D,R262,S42113D,Z0000,L89513,I452,E871,R601,S42412…
227805497	R609,Z0001,M109,I5023,S88911A,M2550,R0602,D492,I519,M545,I714,Z89511,N529,Q619,E784,G8929,M9904,K635,K7469,D120,H9311,B351,Z7982,M79662,Z23,Z8673,L03116,E8989,Z789,M5412,M461,R0681,R079,M50122,K643,M5126,M1000,G5701,S83512A,J302,H9192,R0683,M5020,M26622,K921,I618,K644,R9089,E039,K740,Z8619,N390,M25579,S88129A,Z9889,M542,K2940,Z1211,M25562,F17200,S60229A,M50322,F4323,D518,M7542,J209,E854,Z20828,G4…
981353039	R319,R261,R0789,D121,E11649,E11621,Z87891,M9902,Z6833,E291,E8881,Z4682,M25512,S93336A,R5383,E11630,L720,S039XXA,J1100,N289,I2510,J9600,R063,N10,E6609,Z79899,H81399,K210,S8980XA,N200,J45909,R339,E785,K648,R9431,R351,J309,S93609A,H2510,R634,I10,E11638,R42,J101,M1990,R300,M159,G933,E1151,E1139,M7580,E782,A419,M2040,R0609,E119,Z125,R945,L219,R269,C61,Z5189,I501,S39011A,N35011,E1122,J020,Z0101,R5381,E…
60813426	R4589,E1342,N3941,R079,R5381,S42111D,S42475D,S8990XA,R4182,M12819,S42464D,E559,S42401D,N8183,E222,E089,S42126D,S42442D,R4781,E876,R309,S42143D,M40209,G2111,E1122,S42436D,H02412,S42492D,S42152D,R531,S42453D,S42391D,S49112D,S42335D,S42239D,S42242D,R188,S42253D,L84,S42341D,D510,S335XXA,S49011D,S42292D,H1089,S42324D,I444,R1030,Z0000,R260,S134XXA,R7989,S42302D,S49029D,F209,H4010X4,S42201D,S4291XD,F319…
832945374	I110,I493,E854,H2510,I482,I361,E8589,I7789,M19041,I350,I4891,I429,E859,M7989,I70208,I2510,I480,M109,R9431,I491,I5041,I447,Z7901,I340,Z0189,R0602,Z8679,I517,R42,I10,I428,I43,I5021,J90,H40019,I288,F1010,H26499,I481,E785,I509,J9601
67666044	M25159,S22019D,S12190D,S12450D,S32012D,S31000A,S22062D,S12151D,S12491D,N852,S22008D,D367,J189,S32040D,J209,R253,S22030D,J9811,S12000D,S12112D,R0602,S22021D,I110,S098XXA,M25569,S12501D,M158,S32051D,S0091XA,N134,Y998,T50901A,R279,L602,S12301D,L821,I67848,S12600D,S2239XA,M542,S12291D,R109,R635,S12250D,L872,N183,S1011XA,S90423A,R502,M79609,K228,S3690XA,Z7982,R262,S0993XA,S0100XA,S1093XA,R601,N390,L85…
1134510239	J9811,Z961,H532,M2550,R0602,R079,I70219,I441,M150,H35352,E11359,G8929,R208,Z7901,Z6835,M25519,L0390,L03119,M6282,H43813,I200,E8770,I480,M797,G309,E784,E11311,Z950,E11620,M792,H16213,N184,M545,H3582,J320,I129,R202,M5412,H2511,J984,Z036,R609,M25579,S91329A,H2513,M5410,R200,R748,E11351,R0683,J209,H16211,R2689,E11622,I361,B0229,I10,E1042,L821,R05,M542,M609,N183,E0942,E1169,Z1231,I482,Z0389,J9819,D509…
568067890	K635,R7889,F17200,E784,D473,K429,M25559,N529,G3183,I423,G35,F340,I2699,I5023,R062,M792,N503,Z8249,J9811,R609,J984,M109,R0602,R079,J850,H60399,R0989,I7389,E859,K7290,E7220,Z87820,M2140,E876,I6789,N433,I429,R531,R188,R110,R000,N509,M25511,G9389,M79674,I5041,J439,E8770,R7309,F209,D120,I214,F319,H6000,B351,R143,M24572,R789,G9340,H60329,R601,E871,R0782,R262,I5043,Q6652,E669,D631,R112,J9601,R0902,E039,…
1021044504	M5412,E039,L989,E1129,E8339,D631,E669,G40901,R112,K567,G450,S0501XD,I499,E8351,I70219,Z13820,R262,I6789,N390,I69351,E871,B9562,G4733,G903,T1591XA,Z7982,J0190,J90,R05,N189,F331,I6330,G9389,S0501XA,N179,J302,L03119,K862,G441,F419,E860,R1110,N959,I69998,Z8673,F5102,L03032,I10,K1370,R42,K716,K219,G4736,K859,M2041,G5602,I5032,E11311,Z7901,K811,N186,M79673,I110,Z800,I638,K121,R2681,N761,V643,H5316,L920…
690242546	N2889,K635,G9340,R404,E784,G309,K2960,J9819,K2990,G219,L570,D2320,Z9089,F411,K7040,Z01818,D374,R2689,R251,C44319,R1013,G20,C44729,R51,D371,D6832,J3089,D0460,R739,R1084,S31001A,D131,K700,R531,I6781,R188,H40019,I69898,R0689,R260,E8809,F1010,D684,D120,G251,C44510,K5669,M25561,B351,Z833,R601,C44721,Z7901,R262,I499,K7469,D735,C44311,R002,I6200,R259,R2681,K740,H401231,K921,K859,K219,D127,E860,I8500,K01…
1159545225	Z0000,G933,R7989,E119,H402220,R413,E1122,J449,H3341,R5381,Z794,R4182,J45998,H2521,H27112,I10,R600,D649,E1140,Z741,E11319,M549,E875,R51,I517,H2512,F0390,M5489,K5730,Z9114,H409,I2510,H21562,R001,R5383,I272,G308,E785,I509,L03116,H26492,R0789,H2701,N289,R197,E1065,R21,Z1329,J189,R0602,H40053,E1022,E109,R7889,N183,L03115,H02105,N19,E8770,R7309,E669,H4312,I499,E860,I130,H402210,H5703,K921,J159,H2511,N1…
1985438608	I2510,I951,K922,D500,C189,I2582,K766,C801,I43,I10,K648,Z6822,E785,I509,Z5111,I7789,Z6825,I5022,C7801,I501,I351,D649,I255,R188,D62,R2689,I429,R531,C260,Z6826,Z98890,I259,C7802,E7800,C182,I700,Z452,E649,R9720,Z7401,D509,N400,K2900,Z23,I5023,Z6824,E854,I130,N179,R918,N189,R262
1061081338	G933,S14109A,Q444,M791,I872,R195,-1,K6811,Z125,R269,G894,Z86010,M25559,Z9861,Q441,M5136,H4011X2,B89,E8589,T82330A,S82842A,R278,M810,K761,G939,Z4889,M4802,R5381,I6782,I340,R4182,G0400,I83812,T8249XA,N281,S82432A,D649,M549,Z0000,Z6831,I5022,Z6827,M818,T82392A,R270,S8262XA,T888XXA,I83899,B999,L03116,F29,E858,R261,H1045,M6281,H401132,R001,R5383,G0439,I252,Z885,S34139A,T82590A,H401112,M65311,K7689,R05…
801439677	Z6824,M25519,K269,H04123,K529,J9811,R197,R0602,Z7901,R05,M84375A,E785,I471,K56699,R339,I495,I481,T148,K648,I10,M2012,R319,R261,H1131,H26492,Z471,K460,M2041,H00022,R001,R948,I440,G8918,D3500,I70213,M25441,R198,J399,H353130,H00025,M549,K56609,R2689,R102,H01001,I479,N35010,I70211,H10429,M179,M189,K2990,Z96659,I498,H01004,R0782,K2960,H16109,D214,K5289,R600,N401,Z4659,M62472,K5909,L603,G4700,M25641,K2…
133895741	S199XXA,R2689,R279,R0683,N12,R502,H81319,M542,M609,N183,Z96659,J189,R0782,R05,E11622,G5600,E1169,M5415,M4712,S52046A,I10,R42,R748,E854,I130,W19XXXA,N319,E860,R0689,S0990XA,I5030,N179,K592,S34139A,G441,F419,J40,E11628,R0600,E871,N390,I5021,M25519,I5023,R000,S42133A,M4806,M438X9,S14109A,R0602,R260,M5382,M47814,L0390,M129,R079,B59,I5032,E876,E222,R531,I429,R2681,M5417,M539,G5602,E11620,M19049,R202,E…
1194687470	N289,R203,R197,R5383,Z87891,Z136,R599,H5310,B2790,E785,M5489,R209,K7460,I517,H60319,M549,D649,M5136,R509,D696,I340,H6010,M5127,R600,M47812,Z23,M79609,Z6831,I5022,R5381,M4802,G933,R945,R201,I10,M109,G4700,M25539,R202,I43,E784,Z7682,H60329,I5189,R188,M5020,R208,K522,E859,R079,Z1231,J9819,R531,I429,K5289,M5137,H6000,N189,M5126,I889,E039,R112,Z0001,R502,J9811,R161,M25579,G5690,M542,N183,R200,J111,M10…
1204149664	R319,L929,I4891,Z23,R001,E6601,Z8669,E1165,R5381,H5213,E1122,G40109,R9439,I1310,R0609,G40909,R32,L711,K210,I272,R569,E785,I509,H2510,L819,E1140,J8410,H04129,B9689,J449,Z5181,G4730,L820,J9509,R0682,G933,H02409,J208,I872,E782,E119,I2510,K660,L219,H52203,H04123,R5383,I498,H43399,E43,R600,K819,R740,R0602,K432,R079,Z7901,J9500,G4739,R531,Z955,I2720,R609,M109,R350,G8918,R0989,E784,G4733,L710,K429,M1000…
1605443761	K5730,N289,K529,S32008A,I5042,M8448XD,J918,Z5181,I509,K3184,A414,M6281,D649,I5033,M25552,S81801D,G620,Z9181,S76011A,I10,R42,I4891,R05,S22008A,M810,Z515,M546,A419,R1111,R269,H8110,M545,I129,R1112,M170,K6389,A0472,G629,I700,M19049,R188,R1084,Z8572,M25551,M48061,R531,I130,R6521,I5032,N189,N179,Z86718,N390,M4806,R0602,E039,R112,Z452,L97919,R109,N183,S76012A,I482,R1110,R630
100636942	D649,R41841,R471,H02833,J9610,H2513,H35363,I6930,E875,R2689,J9601,H02836,H43393,J811,K7200,I69998,I69354,R413,J449,H52223,J42,I639,I6350,Z515,A419,H5201,G40901,E119,I459,R269,Z8701,J9811,K51411,E878,H5203,R1312,K625,G459,E162,I679,H5212,G4089,S0990XA,Z7901,I509,R261,I10,S36021D,J90,I6789,M79674,I080,I517,H1030,S199XXA,S01109A,Z23,G4730,K219,J9611,J159,F0390,N179,Z87891,H524,R918,R262,S0993XA,I251…
62134238	E8340,M4600,N9489,J150,I359,S83249A,J0190,K56609,M5417,J45998,K648,E1040,R1110,M5137,H401132,R063,R197,L97529,N83202,M5412,K2270,M1711,M7610,R203,S199XXA,M5126,M1991,K529,M25559,T814XXA,M7060,L97422,R0602,M2550,M960,M25562,K51411,M4806,G479,S79929A,K922,E11319,M4300,Z981,B957,L0390,S83219A,L89139,Z481,R7889,K5520,H409,W19XXXA,S0990XA,Z7952,I70262,R209,H4011X0,R51,S134XXA,Z86010,H4011X2,M2660,R418…
898321809	S62511D,I63239,E11329,I130,K219,Z0000,E6601,S82402A,S52123D,S42024D,R7989,W1830XA,S52031D,S62102D,S62001D,E860,T8172XA,E113293,S52132D,S52309E,R29898,S59219D,S62113D,T24231D,S0266XD,S42035D,I4891,I5022,S62176D,S92406A,S52521D,S52045D,N3090,M4624,Y835,S02112D,S8266XA,Z4800,S59221D,S42013D,S91309A,S52562D,S62135D,N179,I82611,S02413D,S62526D,H35371,R918,G441,F419,S02402D,S62141D,S52516D,T66XXXA,M255…
1741870770	Z136,N200,E785,I509,R69,N289,E878,R7309,E780,R7889,Z743,R9720,Z0189,Z029,I252,R0602,N2581,N281,R809,Z1211,R799,E782,H25099,R311,I459,Z125,Z6838,E119,N401,R1013,R803,E213,I10,I2119,R312,I129,R972,R011,E559,Q602,R110,R000,E6601,Z0000,I200,R7989,R002,E669,Q600,M7989,N189,Q605,J9600,R51,E854,I2510,Z7689,R9431,I6521,N183,Z85528
299328938	D696,H1789,Z6822,M6281,M179,M25512,M12269,K863,M532X7,D123,N281,R933,J329,T8482XA,R9431,M11262,N401,H60319,K869,H1851,M5414,I25119,S83289A,K5730,M25561,T84099A,I2510,E780,R3914,M5136,R030,M47812,H903,M5416,R351,K648,H6010,I471,M9973,I509,M5127,E785,M1710,R942,D239,M25569,R001,H6063,Z0000,N138,S338XXA,H1859,M4802,N35014,M79609,Z23,Z6820,R0982,T8485XA,K862,T8483XA,H60329,K219,Z6823,Z1211,I499,M4328…
268130390	I10,Z9849,R42,D3190,H2512,G4730,N3281,I43,R05,H4011X2,I313,M5414,I2510,R490,I270,M6281,H25049,I25119,J45909,H02402,R5383,J949,K869,H02009,J449,H35379,L89152,H00029,H26499,I5020,H579,R091,G933,R0601,E8779,Z79899,Z515,Z48812,E780,H40059,I5022,I4891,H2640,M47817,M4310,N289,Z8669,I509,E785,R569,Z9181,N3941,R5381,R0982,H33049,Z79891,H10529,H26039,R0609,M79609,M5416,H409,E858,H4011X0,I517,M5127,J941,H5…
30534300	Z741,R52,R509,E1143,D649,I351,F0391,N3010,M549,H2513,Z6829,D46Z,M179,M84429A,M069,R769,R2689,I442,M1612,B0229,M7650,I340,L03319,K2990,J329,E1169,Z1321,Z0389,G9340,R1112,Z1231,E11622,G2581,L02219,E1149,D62,M7500,E1121,R928,M25559,R300,Z794,D519,S31102A,I639,S62647A,Z6832,R195,H25813,E782,Z6826,E119,G990,Z131,I425,I959,M5430,Z13220,R269,E11628,I459,K439,N399,Z1329,R0602,N289,H52223,D638,M25519,R197…
414503228	L403,S42401D,S42464D,H26499,S42111D,S42475D,M5412,S00521A,S42453D,C50919,Z79899,L304,G4733,S42436D,K922,M7610,S42492D,S42152D,M5126,S42143D,L298,S42126D,I440,S42442D,S49011D,S42292D,J45909,S42324D,S42253D,S42341D,S42242D,R069,S42391D,S42239D,S42335D,S49112D,S42264D,R209,S42201D,S4291XD,R32,R7309,S49029D,S42302D,M5137,R911,S42266D,S49041D,L409,M4300,Z09,M25529,S49192D,L259,S42311D,S42212D,S49139D,…
282494744	I10,R0609,K5732,S83249A,M949,I824Y9,I2692,R05,M5416,M5127,M1710,J209,Z4889,R5381,S83219A,R502,M542,R10824,E784,I82429,K635,R5383,Z01811,Z4682,E559,E876,R531,M5414,D120,I82409,M21169,Z96659,M5417,R0989,R509,D126,S52549A,R10814,M5126,M179,D72829,I2699,G933,M899,R21,I959,R0602,M4806,Z86711,N6310,R0689,Z9889,S62109A,E785,I509,Z1211,M47817,R0600,I82439,R063,R0683,Z23,I82419,Z974,M25569,D121,E872,S5253…
353521142	S32473D,F528,S32416D,M899,R0600,S72062D,S72019D,I2583,L89151,S72115D,S32462D,I425,D485,S32421D,S32485D,T300,M546,S72044D,I4892,S72133D,R1310,S32444D,S72021D,E782,S32455D,S8980XA,S72122D,F0781,G933,M810,I360,R0689,S32699D,Z1211,R634,S0093XA,S32614D,D508,I078,J309,S32315D,S3790XA,J341,L853,R600,S32616D,S72033E,S32309D,S90129A,D62,I340,K5289,M7740,H8110,I498,R2689,S32423D,S32499D,M4844XD,S72046D,S72…
32661228	Z2820,J159,Z9981,N189,H5713,R0609,N179,M25451,Z87891,R918,E11621,S59819A,Z01818,I87309,E039,S0993XA,E669,R262,R601,N390,E871,Z6842,Z7189,J810,A4902,M75121,S43429A,N183,M79646,Z01812,E6601,I5022,M722,J9690,I4891,S59909A,E1165,J9622,L97421,I110,M79643,H40019,R944,J069,J189,E1122,Z5320,R609,M6281,J984,K4090,I259,J9620,M545,S6990XA,I5020,Z1389,I700,Z01810,I480,E784,J9611,S79912A,Z5181,E1142,M25552,R1…
1585806194	R791,S0291XK,S52621D,S52345D,S62364D,S42242D,S62600D,S42391D,S62213D,S42239D,S49112D,S42335D,S62301D,S52232D,S62665D,S52009E,S59119D,S42324D,S52331D,S62202D,S52299D,S42401A,S52223D,K838,S49011D,S022XXD,S42292D,S62310D,S42341D,S52354D,T814XXD,S62611D,S52246D,S42253D,S62328D,S62224D,S49029D,S3210XD,S42302D,S62336D,J040,S59022D,S62652D,S52309D,S62392D,S62241D,S52616D,S62629D,S52372D,S6290XK,S62353D,…
1316205168	R748,M5416,Z800,I208,G5603,Z124,M7710,M5136,J069,Z130,R200,R52,E1140,M25519,K5900,Z0000,R87610,M4310,N3090,M1288,R262,N920,Z825,R7302,D62,I5033,Z1159,Z1212,M5116,J302,M65331,G5792,R309,Z7951,M961,J300,E559,R739,E042,G589,Z833,R208,M4722,R260,J45998,M5489,Z13220,E784,E1142,Z008,Z23,R9431,R202,I2510,Z09,M5030,M5414,I259,J4520,M545,R7309,R201,M5137,E119,Z791,R269,I209,J45909,M5417,M791,I10,R3121,Z79…
330915314	Z23,I481,I509,R0602,R55,Y929,B079,Y9389,R001,S8990XA,I447,R600,I442,I5043,R0600,S99919A,I4891,R609,S8980XA,M79609,I5033,I429,R531,E859,R601,S99819A,I2510,I10,Z95810,E854,M7021
783516017	D649,R509,I255,L84,M549,M7730,G939,Z23,E1136,S59919A,M79609,B081,I6529,R4182,H4011X2,D3A00,R5381,E1165,C7A00,E1139,T8549XA,L603,R300,S59809A,M2040,K761,G933,H2510,K5660,E782,A419,E1140,I425,E119,R945,C787,D2330,E340,N289,H11059,H26499,I427,E1142,L980,M7750,R400,R9431,G0490,E780,R627,C50919,M5489,F329,I2510,J918,S6980XA,Z951,E785,I509,K7689,S3982XA,Z66,R5383,S32009A,E872,B9620,H4011X0,H11053,D166,…
306681872	R0902,I714,J9601,I700,R790,E11618,I5043,Z950,G9340,I358,D65,E1169,J984,I129,Z955,N184,I259,Z01810,R531,Z48812,I352,R079,R739,I200,Z4659,J939,R4181,J439,E11638,I97790,J951,D631,K754,I771,I5032,R7889,N390,S0510XA,N179,R0602,R918,I350,J9811,N189,I130,Z79899,E8582,N261,I5023,I110,E11630,D62,E854,E118,J069,R0989,I208,Q631,E11621,I472,I739,E11649,N183,Z952,I21A1,Z452,I70203,D689,Z01818,I361,E11622,S700…
297147566	I351,I8500,L03329,K2900,R0602,Z48812,J9811,M25462,I82439,D649,D696,E875,Z0001,M179,G8194,K7469,R490,S0120XA,I8511,I340,S098XXA,Z7401,L853,F4321,R600,K5520,Z7901,R933,B3789,I5032,J182,J811,M79609,S46019A,Z79891,J309,M5137,M810,R300,D62,D6489,Z7982,I8000,R8299,E782,R252,I872,M791,I2109,I639,T8579XA,I82509,R269,E119,R21,I82891,R855,I82419,E11329,H903,K439,S01511A,K766,E1143,D644,A088,S0031XA,E780,K6…
835905227	L209,D532,M5414,Z79899,M609,M542,M5134,D509,R9431,S83429A,B0239,E854,K2970,M6240,I110,Z1389,K219,D538,B009,N83201,F419,E610,M62838,Z01419,S338XXA,N920,M7989,R5383,R000,Z980,R5381,Z833,Z6820,B351,Z1212,R0982,D1801,M25569,E559,J300,R531,Z79891,I10,R7989,M79609,L299,Z0000,M5127,K5900,M545,R202,Z01411,D2271,Z7189,E618,M797,M5136,J029,R790,M5416,K2960,J309,Z1231,Z578,M5135,J449,E538,K2990,M5415,G933,D…
183705882	I513,I2720,K8080,R188,F17211,Z8673,R1110,J342,I444,K5790,R079,I081,G4733,E859,I6789,F17200,I071,G8918,E876,R042,M25559,Z96642,R531,T45511A,I429,H6901,I519,N184,R0602,J9811,M1019,I491,J984,M109,I82409,R609,I5023,Z955,I2699,R031,G8194,I63411,I129,D68318,R338,E790,I480,Z86718,Z23,I4581,N529,Z7901,Z950,I5032,R0981,I5030,I421,Z952,M7910,I361,D689,D509,I82531,I482,Z9889,I739,N183,A491,I472,R69,E441,K80…
1676510378	N189,R808,J159,R918,R0602,T82828A,K862,H524,M6580,L810,N179,Z0189,R1031,M25529,D631,R259,M949,E039,I499,S46812A,N390,I452,D692,K8050,D841,D1800,N183,R109,N058,K760,L821,N12,R2232,E8340,M722,R253,N186,R6510,D3130,G4733,I10,Z9225,R05,M76899,E8339,R0989,J90,J189,J111,D849,W109XXA,I129,L03317,M109,Z48817,D3132,M545,R251,H269,E8342,N269,L570,D8989,N119,E213,S83289A,T82858A,I444,E8331,M25569,L0591,H612…
447132906	K625,E780,N185,M5134,I2510,M5030,Z95810,R4584,Z87891,N289,I5042,E785,I509,R351,I495,L98419,J918,Z5181,M5489,X58XXXA,Z136,R9431,M19011,R0789,F1520,I252,R001,Z79899,I5020,R319,I445,W1839XA,Z8739,M79646,E858,I517,M25561,R5383,W228XXA,H527,T502X5A,I440,I428,M6281,M79643,D539,M189,I5033,E861,R2240,E875,Z5189,R4589,D649,R5381,M549,Z0271,Z9181,I10,R7989,R42,J182,J811,R140,R778,I5022,R600,I4891,I498,M153…
157071619	M19011,D509,D235,R55,I482,I472,S43001A,N183,I739,D4120,R071,Z79899,I5032,Z7901,R7889,K5520,D689,K7031,K317,L0390,K760,S0081XA,M79646,Z23,I110,Z8679,R0602,E854,R194,M4806,K632,R748,J189,T85698A,D128,J45909,R17,M79643,L97511,R918,N179,M5126,Z01818,L97811,N189,Z95810,K449,I7389,T8131XA,L03129,I130,K921,D127,R040,E860,F320,M5137,I499,R7309,S81009A,K208,D6489,R789,K430,I781,E871,R601,R262,D4100,D4102,…
689349610	H35372,I209,E11311,K5730,I459,Z681,I2510,E119,I959,I425,R201,N898,A419,E782,Z515,G933,E0842,Z794,I360,K7460,I7092,E43,R634,E440,E1142,K3184,R9431,R0789,R600,N08,I313,R933,I70219,I5020,I340,D513,E1159,I498,E1021,E861,D696,M25519,D126,R5383,R6881,Z6822,I351,I501,I255,E11359,D649,H4011X2,M6281,H4011X0,Z974,R6520,Z87898,E1122,E1136,I080,I517,Z6820,I428,E1342,R5381,E1165,L663,I368,I6782,R4182,I6529,D6…
707095406	S66919A,I69954,J449,J9621,R1310,I6350,G933,K900,Z515,S63509A,J410,-1,E875,R102,K2971,J329,E46,N281,I498,S01111A,B955,R1112,R1110,T887XXA,R55,Z8673,R001,I69959,Z23,G459,I69354,I69998,S01109D,I509,N200,M25473,N400,I739,K910,R5383,M6281,M25476,V700,E854,Z4802,R938,J189,L89513,N179,I213,W19XXXD,K219,N209,K449,J3489,R42,I10,I499,N390,R05,I952,I43,Z87891,J439,R0609,R000,R1111,R531,W06XXXA,L89511,R1010,…
352490382	Z45018,G4737,R0609,Z9861,R001,E8589,R93421,R55,R6889,I517,M25571,I428,Z7189,J8410,H2510,Z23,L298,E780,R063,I348,Z0000,N289,Z6831,I4891,R911,I495,E785,I509,R339,M1009,N200,I272,J918,Z7902,R300,N401,N19,Z723,J449,K599,R5383,I078,J309,I209,I5020,E119,R21,Z125,J45998,I425,I959,R195,Z515,Z45010,Z4802,I442,R9431,J80,G4730,I072,D649,M25559,I447,J4520,R600,I25811,W19XXXA,J811,I5042,R570,I340,I2510,I498,I…
202896971	M24569,R079,H8101,Z6841,D801,S73016A,E559,R011,I071,S63502A,M25559,G800,D125,R1013,F17200,R21,R531,B1921,T7840XA,R000,B159,F1120,G5600,D1779,F209,F319,S6402XA,F39,R208,F3162,K635,J029,R404,Z720,Z8639,H52201,E784,Z6823,Z1211,F411,R0689,I700,F1420,G40909,M79671,Z9889,F1920,M4120,R69,M545,T189XXA,N503,F250,R99,S0182XA,H5201,R1084,T424X1A,J0390,R202,M25579,J069,S8991XA,R200,J111,J189,G909,R7303,R0602…
1379408970	R197,N816,F329,R1013,I509,E785,K648,K5289,K9089,C50919,K2940,D121,N393,R1033,K591,R0602,K2900,D126,F330,Z741,L943,R55,I5032,Z8673,K761,W010XXD,N9489,N8110,G4733,R269,I639,Z90711,N814,R609,F0390,R9431,D280,M170,K5730,I2510,K7689,I480,R488,K635,K522,L940,D120,I10,R000,M6281,R110,I429,R0789,K2950,R41841,Z9049,L900,I4891,I5022,K219,E039,E669,N390,R4182,R109,K904,R3914,Z86010,I728,N815,E854,M25559,Z80…
259295442	L982,L03129,A419,E11649,R252,I872,E11621,G933,Z7901,E119,C8580,I425,N401,J449,E11630,B372,N312,M9901,L820,G311,A070,D513,R1011,L26,R600,R140,R221,D649,D696,I428,L304,E1169,K5289,E11638,J441,R142,L97409,D239,D511,I87019,C44300,I83019,M9903,I509,E785,L88,R339,E11618,I8310,F29,R250,R197,G2581,J189,E1165,L920,R5381,E11620,D518,I5033,C44309,R253,K760,Z452,I83899,I5022,I4891,J9690,R32,M542,I87099,R141,…
842081895	R0609,I340,I498,M5136,R0781,S42342D,H3531,R600,G252,M5416,N281,S42302S,Z01818,I351,D649,I6523,R509,M5127,Z23,E875,S42202A,R252,Z98890,H35379,G933,I712,T380X5A,G5632,Z0000,R29890,R7989,M4310,M7061,R311,F528,R4020,M25532,Z86711,Z125,E119,Z01812,J449,R5381,E1165,E7210,N401,M4802,J9801,I6529,Z79899,J309,B372,E278,I7789,K761,M810,L0391,I5033,E1122,M7989,I272,N200,R791,D62,M47817,M6281,R942,B370,Z48812…
998981120	K522,G589,M25169,I43,I10,Z8679,M4806,G609,I279,I5032,Z7901,R531,Z961,I352,I129,Z45010,R609,J984,L919,M545,I2720,Z950,R0989,M25511,M25811,I714,L570,G4733,I358,M21169,E784,R0683,N183,I739,R109,R1013,I482,H26492,H2513,E854,I110,J069,K5289,R0689,I350,Z9889,H524,Z95820,M7020,I4430,N179,Z9842,R937,K449,I5030,I130,I469,R0600,I499,I70219,K208,G608,R001,H409,I4891,J441,R5381,H21561,I517,Z9181,Z9841,R9439,…
796710574	E871,R262,G4730,M65832,H9193,Z9849,E1142,G540,H01006,R9431,E039,H2512,G5601,H02409,G9589,H01003,E118,E854,G5621,M4317,M6281,M47814,M158,Z7902,I361,Z8612,M79605,B91,M5001,R109,N400,I77810,Z0000,I69954,M170,I700,G629,M62531,M67931,K8051,M47816,M545,M79645,R401,W19XXXD,M1812,S0242XA,M4802,Z23,M19032,H01001,E859,E8589,I69359,M5136,I279,M961,G5603,G4761,M533,H2510,M67241,H01004,M4854XA,M24549,I444,G63…
219857381	S8990XA,I213,R040,E860,R4781,Z87440,I6782,I6529,Z9181,I350,N3941,R918,K222,R220,R5381,N390,I5022,R262,R7989,K3189,L942,R112,E039,L989,I499,J690,S0990XA,W19XXXA,H2510,Z7189,R69,T180XXA,T1490,I739,K5900,T402X1A,M1990,R109,R52,S6980XA,R1319,E46,R938,J189,M5136,E854,L89312,R0609,I2510,I77819,M545,S60329A,H7200,M5134,S99919A,J9600,S59809A,Z23,R350,R1012,I358,Z720,Z87448,M79609,A047,R130,S62609A,R000,N…
534192964	S92202D,S32051D,S82209D,S89122D,S12501D,S098XXA,I428,S22021D,S12112D,S12000D,S22030D,S82263D,R948,S89021D,R2689,I454,S92213D,S32040D,S92301D,S82245D,S92342D,S22008D,S82853E,S92235D,S89019D,S82109E,M25551,S82399D,S8292XD,S12491D,S12151D,S82839E,S92224D,S82231D,S22062D,I517,S92336D,S32012D,S92241D,S12450D,S12190D,S82254D,S22019D,S92353D,S8261XD,S82865D,S92043D,S92491D,S92151D,S82144D,S92919D,S70319…
73793590	E11628,R112,I6201,E669,M79645,E039,M47816,M4802,I499,E1165,R5381,H5213,M531,N3941,R002,E871,N6009,N390,E349,Z5111,R601,R262,N63,M5481,M7620,T7840XA,M7070,Z993,H524,G441,R220,C7801,F419,R918,J9690,L97809,E860,K3189,M50322,R7989,M7061,K449,E6601,Z0000,K219,R1030,K921,E854,M62511,K5900,E11622,J209,M1990,R748,M5023,K5660,G43701,S70319A,M5413,I9589,M25511,J189,T1490,M25579,Z85048,S80819A,M62542,J069,N…
538962273	I69921,E785,I509,Z5189,I6529,R4182,E46,R791,R5381,E1165,D638,J9690,R400,R52,G459,S72002D,E1140,I69898,K922,F068,D62,R261,N19,I2510,N281,R293,G9341,J9600,Z48812,M47812,E861,E875,K2970,D649,R809,F0390,R451,I959,R269,I69991,M79609,I639,G933,G44311,A419,M25552,R5383,R278,M6281,R55,L600,H43393,R130,I10,F339,M6282,I358,I69920,J9811,I259,M792,F633,R401,H53469,R531,I6789,F0150,R079,I6991,B351,R260,R1110,…
1635811202	S5000XA,I442,Z95828,I479,Z9181,J020,Z0000,R4020,V160,Z6825,I4891,I5022,I447,I498,I340,I998,Z7189,I420,J101,T1490,H2510,H11009,J449,N182,I5040,I959,I425,Z125,M25562,H25019,R0609,Z515,E782,I1310,T82120A,K5730,K625,E780,R063,I2510,H9202,I5042,E785,I509,I471,K648,R61,Z5181,T82191A,I272,R791,R9431,R0789,Z4502,I252,I119,R001,I5020,T82111A,R55,Z1389,I517,Z743,R8290,Z6822,H04129,K922,Z95811,I428,N189,N17…
131216214	R600,N3946,I313,R0789,D61818,Z4682,R490,I498,H6122,Z9049,R05,R5383,S0100XA,R922,E11319,R3981,M6281,D649,I10,K55069,I459,M5030,I2510,M79674,M25511,E119,Z96659,E782,Z515,G933,M159,Z6839,L97829,R300,H9193,J101,L603,R928,S098XXA,N182,E1142,I481,L259,W1849XA,I495,H2510,R229,E1140,Z6842,M25551,I509,E785,E11311,M1990,L601,I6523,R791,R6889,L03116,E1139,E780,K625,L604,Z5189,E1136,I5033,E858,I314,I6529,R41…
567608298	R600,I43,J90,H02409,L240,D170,I10,H04129,H2510,M1710,R221,I255,M1990,Z0000,L219,E119,D485,M159,H04123,J13,L820,I420,N182,N401,N3020,L259,R351,I249,Z13220,R5383,R339,I509,I422,M25559,R030,N429,B952,I428,H0230,E291,H259,Z466,H0236,N390,I130,I110,B029,E854,I5023,J069,R109,R071,Z452,R338,J029,N3021,N62,H6123,R0600,M5430,D179,H2513,I429,M129,E859,R972,E559,Z23,I5043,I2722
132181083	H04123,I259,H5310,M25519,R062,Z9049,Z09,H40009,Z4682,N398,I480,J9620,E784,K851,Z950,H43399,A4189,H52209,R17,I253,H43819,K5730,K819,J9600,K8020,N39498,I214,E873,L02211,H9193,Z8719,J440,A499,R32,H43393,Z5181,J9611,R531,F0390,H4011X2,K8031,E876,J989,K8033,K831,A4181,H4011X0,H01001,H2510,K859,K219,H524,F419,R918,N179,M1990,N390,M1611,R0609,Z9981,Z66,K8045,I5033,N183,I472,R5381,F17200,I482,R1030,R7989…
2864999168	F1320,K922,R0602,Z139,I70212,T82856A,Z79899,H9201,I509,E785,R0989,R1011,K812,I743,F329,G459,F1021,M791,E782,E119,D508,J449,R413,F17210,R454,Z01810,I5043,Z794,H8303,E7800,S2241XA,E139,E611,D649,Z79891,I10,R42,E079,Z9181,I70213,F411,J029,Z95820,H6521,I70222,K828,R9431,Z7984,J069,E118,I493,S2231XA,I739,N400,R109,I2510,D509,I482,M6281,I70211,B9620,E039,E1159,F19982,F419
1231408814	I350,M5415,Z6838,Z96659,K5289,S86811D,G441,R918,I130,K219,G5600,F1120,F320,S99919A,I25110,R262,E871,N390,R601,R0683,M542,M609,N183,I739,I10,R42,E279,R05,R0600,J90,Z6837,S0003XD,E854,L97919,R0689,R031,I129,S0990XA,Z45018,R609,M4300,I871,R062,Z7901,R51,Z6835,M25519,W19XXXD,R0602,Z950,J9811,F1320,M797,S8990XA,E784,I358,M5126,M1711,I7389,R531,I429,M5137,E859,R079,M5417,I352,M179,M5030,K5730,D649,F418…
1851022545	M79643,R9431,E784,G309,F0280,J029,K2970,A047,M79646,N3000,I259,R062,M545,K5730,I2510,E559,M6281,R079,R531,B9620,E876,I5020,R638,K522,N390,E039,R1030,R112,I5022,E860,E1165,K219,Z9181,R05,J90,I10,N179,E1122,R1010,R279,H905,R109,R412,N183,D509,R1013,K210,E785,N170,K2990,R197,K5289,N3001,K769,K7200,K591,D500,I951,Z23,I119,E870,D649,M6282,Z7401,R102,D539,G8929,M069,E861,E782,A419,E119,R945,R413,E440
714664410	I959,S82002A,E119,I639,D72829,Z7189,E538,R634,R600,I468,R4020,K3189,M179,K270,E875,E861,E1165,M25561,L0391,D62,M6281,K861,I5031,K922,Z4682,F17210,E872,E8779,S83002A,I509,N170,J80,E43,R197,D644,F329,E1100,M130,E854,D6489,I110,E118,E8770,J189,R51,K254,Z452,I469,E039,R112,E871,R0602,R601,R29818,L0390,N179,R918,B379,G4089,E860,E876,Z789,E559,M25562,F17200,J181,R930,R0600,R188,A0472,J90,R05,R609,J9601…
1669410706	K522,E1139,R930,E1151,E11319,H3531,I2782,I1310,M5136,M150,S32000A,S12401D,L299,Z86010,K5900,M47816,E559,M129,I779,H353110,I4891,Z6831,I129,J320,R7989,K3189,Z0000,J984,M109,Z86718,S12400S,N184,H269,S32050D,E1136,I5033,E1122,H4020X2,I714,K649,I480,E784,N183,I739,R5383,M542,N400,H4020X0,H52229,R32,S0990XA,E663,E854,W19XXXA,R194,K589,E11311,Z1389,M4312,H900,J069,H6981,E678,N179,C4491,Z23,K921,E669,M5…
1727217738	R0789,M545,R401,F1520,S0001XA,S3215XD,R251,F10959,I2582,M25571,L03119,S2243XD,S0291XD,S0181XA,J984,L282,M25522,Z955,F1110,T84119A,S32121D,R3919,S42001D,F10280,E784,Q619,S01112A,R410,S02401D,Z720,S0262XD,S128XXD,S32130D,F489,I10,S32811D,S02111D,R42,Z7902,R05,I700,S93401A,S42036D,S329XXD,I25118,S020XXD,I9581,S2223XD,S32119D,R443,Z590,R740,S42034D,R110,S82899A,F10120,I2510,S42025D,S0267XD,S2232XD,R0…
742520698	D6861,H9521,H6123,Z6826,R063,I348,C44321,M353,D7802,R0600,R203,Z86718,R7301,L7621,G4700,K648,L259,H59121,G2581,H59312,M2510,Z6823,N99820,E785,I509,I82409,R0689,I10,H59329,Z9889,M96831,I252,F068,Q394,I97411,Z85820,M96811,H3509,K2990,R209,C44310,M25559,Z974,D7822,Q391,L7601,C44621,H59323,R0683,G479,R1013,G4731,M1000,G9732,E875,J9562,G4733,H59112,H59321,L03119,I501,D759,S90811A,Q393,D649,H59129,R600…
1251771553	M791,M5414,I639,I5042,I872,E119,N08,I2510,R803,E1142,I270,M47817,M7530,E0842,R440,Z794,I360,T07,I498,L988,E10319,S46119A,I6340,D649,M549,R809,I619,M4800,E1165,I368,E1342,M7550,I6529,L03129,E1136,Z01818,I5033,I69318,S43499A,W19XXXA,S90569A,Z0000,I5022,M5408,I4891,R55,R001,I679,S70269A,E162,K5900,R442,E785,I509,I471,E1140,R072,I481,H2510,Z01812,H40019,L0889,E10311,E780,M7580,E1139,M5416,E0942,I370,…
247934654	E781,R062,L919,H43399,J984,C44511,R0683,T1502XA,I129,E784,I69354,K635,I248,S098XXA,D0439,L570,K649,G629,H43813,Z9079,G609,G2581,Z1211,E7800,D120,R0689,B351,G589,E859,Z961,R1310,I69322,D0460,R0600,S0993XA,H43819,C4442,M79674,J40,C9211,E508,N179,R918,N189,R262,C44519,D0420,Z7901,T1500XA,I499,L905,D631,C44621,Z86010,I482,N183,I6789,R310,D044,G4733,I10,M25559,C44310,E854,Z98890,N289,C44510,R063,M2553…
1630896216	S92356D,S82251D,I360,S92244D,D688,M5000,S92333D,S89101D,S8256XD,S82234D,S92221D,Z6826,S92322D,I6350,I5021,S82225D,S89002D,B349,S82856E,Z953,S92255D,S82311D,S8266XE,R413,S89192D,S92216D,S82266D,S89041D,G3184,D508,S89142D,V433,S92315D,S89091D,S89139D,S82466D,S82102D,S89229D,S82899D,S92109D,S92416D,S92504D,S82846D,I425,S92515D,I959,S82113D,Z1211,S82001D,S92014D,S82832D,Z125,S82434D,S92421D,L03119,S9…
558955735	S22048A,I2109,S43102A,S2249XD,Z09,G4733,S22059A,J321,Y929,R55,S42014D,S52352A,S0265XD,S028XXD,S22059D,J324,S229XXD,S42023D,S52601A,I471,K5790,I509,E785,S2224XD,Z23,S298XXA,S32112D,S42032D,S42021D,J343,S52602E,S52302A,S32110D,S42016D,S02118D,R001,S2221XD,I252,S32139D,S42019D,Z481,Z8679,S22018A,J9811,S3217XD,I440,S3289XD,S0219XD,S272XXA,R0602,S2241XD,S52502A,I517,S4992XA,M65879,J301,S2232XD,S0267XD…
225913522	I5043,C61,M159,R195,J9601,R201,Z8546,I425,R945,N401,J449,Z6829,I270,L89152,I420,K761,R3912,Z6832,I6350,N281,I10,R600,Z741,T17890A,I69318,I70203,K7200,D649,Z6837,R296,K264,Z87891,R392,R2681,I673,M79661,I517,Z6835,D500,M79609,E872,R209,H5203,R29898,R0602,H6121,G92,I119,R001,Z136,I272,I509,E785,E7220,Z8673,R7309,R030,I2720,R203,Z2821,N289,I21A1,I5041,J189,I2510,R200,J209,V700,E854,K7689,Z1383,I5042,…
1219596622	R079,R05,J440,R3915,M5137,M75100,Z961,K267,I6330,S90821S,I429,I10,R531,G4733,M5126,E728,Z283,E1141,D120,E790,K635,D0462,M2550,R0602,L570,R350,F411,I25118,K279,M10071,I2699,H6121,M9904,M25519,E781,L03119,N763,Z539,R609,M109,Z7901,J40,H902,J069,E1121,Z1211,Z124,D128,F4323,N761,G4700,I110,J209,E854,R0689,H905,H9319,M25562,R0600,N183,J218,M9903,G20,G8101,N390,I452,I82409,E1143,R262,K260,M1000,M25579,…
365957423	K529,N369,J45909,N289,Z86711,R203,K122,N762,N63,Z023,G5601,N399,A6920,H1851,G459,F329,N3000,K1230,Z98890,L508,R063,S322XXA,K210,I824Z9,M659,Z8781,K2970,N200,N8320,Z0289,R1012,K2980,N72,T7840XA,H109,L259,J387,F0390,E049,M5489,K648,H16223,B370,Z5181,Z01812,H25093,E785,I471,M79601,N2882,N3031,L301,R209,H1013,R0789,H00026,R319,N35028,L2084,B2790,L929,E872,H6692,J310,K2950,R001,K224,Z01419,M436,R1032,…
849114144	I358,Z7982,E11622,E784,T82590A,T82818A,E8770,I1311,E1129,E8339,I871,R251,Z4931,Y838,Z89432,Z89519,M109,R609,G4733,M8619,T82390A,I129,T82510D,I352,E11628,G547,T82392A,M259,E876,N2581,R531,I658,S88119A,T82510A,T82898A,R110,L03049,Z7401,T82848A,R260,E11319,M86279,Z8614,M86672,L97509,I10,I771,E871,N390,R262,Z89511,I879,R112,R259,I999,E669,D631,T8249XA,E1121,E8331,I43,M949,E039,K219,Z4803,L03119,T8283…
260130028	F0390,Z008,Z09,E784,R410,R4789,S72401A,M170,R41841,M545,L03116,E781,M3131,F4489,R609,R4584,I779,S72401D,I2510,R079,M7989,M129,F79,K560,M6281,E559,I776,R531,R5383,M79605,R000,M84451D,R9082,F209,E871,R601,R262,R002,I4891,F17200,K449,R5381,K219,F3289,R21,R4182,G441,F419,R4781,J302,J189,R0609,R310,R52,I208,R4702,I8390,R6889,R279,M1990,K5900,I739,J218,N200,R0683,R2689,R229,S7290XA,E785,I509,R030,R51,F…
65646060	L821,F4489,D235,D509,K5730,R502,Z9010,E851,I2510,N183,M542,K52832,I318,J069,J189,M25529,M5489,V103,Z853,M7530,M25512,K2970,I110,H02885,E854,G4730,J45909,K449,K219,E860,F419,R220,R0789,K222,K208,E8330,R601,N390,S82892A,I781,C7951,D1620,C50919,J9620,R5383,M25572,J99,Z808,E8332,Z5111,R079,E859,D229,R222,I071,I4891,H269,R609,E853,E784,Z9981,T82898A,Z23,J45901,M7580,R070,J449,N182,I078,Z888,M810,Z780,…
1437956991	I340,M48061,K8000,Y831,M76892,R600,I5031,I83899,T8483XA,R0789,I501,T84199A,T84498A,I5020,Z6827,I872,Z515,K810,T849XXA,Z77090,T84119A,Z6828,J9611,H2512,I959,I425,J449,E538,I2510,G5601,M5414,K8020,T8486XA,Z951,N528,R846,M5416,J918,Z86010,Z48813,I481,M47816,Z9981,M5136,Z66,I509,E785,Z96642,T8481XA,E46,M1990,E780,Z0000,R1030,M960,I4891,Z6825,T8484XA,L720,C8590,T8489XA,G510,I5033,I252,Z471,Z981,S73102…
781797857	J029,E784,L818,I480,M797,M5137,M545,Z66,I82419,M25569,M109,J984,R609,T8172XA,I2789,E042,N6019,D229,E559,J398,I5023,I2699,R0602,M4806,R531,J9811,I82439,I429,R110,I5032,Z7901,Z01411,R260,I214,D62,K522,I771,N390,R601,R262,D692,Z86711,H40019,E7800,M25532,R112,G4700,M949,Z79899,I5021,S32591A,R220,J189,Z23,Z124,R2689,B965,I5189,Z01419,H40013,D518,D72829,E854,R748,Z6841,J9819,L821,Z1231,G4720,M2390,K299…
630277222	J9811,F15288,Z79891,T604X2A,N401,F13181,F14980,R0602,K2900,F19280,F12259,S29012A,R32,F1490,F18988,R1031,Z794,M791,F10929,F14259,F16180,F15122,M546,F11981,E782,E119,F14129,F13288,I5032,I959,F12980,F19959,F11922,R269,F15181,F200,F15922,R7309,F16980,R3915,Q283,Z111,R1110,R012,F11181,F10129,M549,T50904A,F17210,F19159,F12180,Z7982,F15981,F16283,Z23,T6591XA,F1210,F13981,X58XXXA,F14180,F16259,G4733,Z865…
306583014	E783,J209,Z79891,L97813,R194,M79675,K589,I110,M79609,A09,G92,L858,S41111A,Z89422,I5022,R200,S82142A,I4891,E0590,Z760,K623,I739,R412,R5381,M542,R109,R635,M25569,Z9181,I482,C44320,S06300A,L03115,R4182,I6529,D689,R399,S41111D,I5033,E039,S129XXA,M5136,R002,N390,R601,E871,M96671,D692,R262,B353,S51801D,R6889,J206,M84322D,M1990,S01111A,F419,M19231,E040,S129XXD,J8410,M1710,C44311,K219,F0390,Z5181,R531,M1…
331023840	G933,H02403,D519,K5190,I83893,I2510,K6289,D485,K5730,E6609,H1851,I209,G4730,D508,Z947,R9431,H02839,I360,H02409,D513,Z9989,K51919,R0789,H353190,J182,J811,D528,D123,I10,D649,R5383,I9789,I5031,I97710,I368,H02831,H25819,R5381,N3941,I83812,H259,I4891,S61209A,H02834,Z0000,D511,K5100,I119,H2510,K210,Z86010,E785,K648,I481,D520,H66002,R238,I83891,R0609,I208,R0782,J209,I83892,D518,K317,B3781,N400,Z83518,Z7…
376219940	M5134,I272,K210,I2510,G5601,I422,R791,M5414,R339,I359,R072,I509,M19072,R7981,N289,K529,H903,K2980,M5489,L918,L03116,H02409,E1365,M7750,E1142,M960,R0789,I428,I517,Z6836,Z13820,Z981,M7620,M7070,M67431,E1122,I5033,E1165,Z4889,M21969,E0822,R600,M4310,R7989,I351,M549,W06XXXA,I50810,M79671,S99921A,M791,Z515,A419,R6889,I959,E119,M5127,L219,M1990,E8589,R634,M5416,Z9981,I420,L820,Z9861,R55,L603,R300,Z794,…
47444545	E1040,R3121,R7309,R3915,E108,M810,G5602,Z794,S065X0D,R41841,M791,R252,Z125,E119,R4189,G518,R269,R311,S065X0A,M899,R99,F330,R509,D649,Z6830,M549,E1065,M179,M4806,H5203,D126,H02403,Z7901,H02839,G5622,M4300,M654,E10649,R2681,G512,J329,R933,K602,I5181,L03119,G252,D121,G250,E872,L539,G510,E291,Z471,Z1211,R232,R1084,S065X9D,S0590XA,M50322,M25562,G479,S62669A,M8580,D500,M24569,I5021,R1013,R2689,C775,R39…
29972646	E298,T18128A,J209,N186,B029,L97209,C672,T18110A,E1129,D1739,I25118,A491,N183,Z452,R279,Z7982,I70219,G8929,E669,I499,D171,R262,C678,N390,I452,I5032,R0602,N189,N179,J9811,H524,Z8679,E860,T18190A,I87319,R040,K219,L03116,R531,I132,R482,R1084,R079,G3184,R0600,I161,N23,E1121,T18108A,Z96659,Z9889,J9621,N471,R110,R0689,D414,R42,I10,J9601,E1042,N201,K5289,R0902,I150,K429,I5043,J9819,G9340,E0942,R488,E784,…
268209866	L2089,R279,Z23,K5900,R109,N183,R502,D509,L920,G231,R200,J189,J111,R55,K5732,H3531,E854,I110,D2370,R32,E860,R5381,I158,I130,K219,N189,I5033,N179,H35379,F419,R262,E871,N390,Z0000,R112,I70209,R7989,I4891,H353222,I5020,Z418,R1311,Z4682,B351,L538,L2084,R260,M7989,I5031,M6281,L951,R531,R5383,E876,R309,L2081,E222,R062,I129,G9341,T502X5A,H353211,I2510,I67848,R609,D473,E2740,L570,R350,F0390,I480,L818,M548…
573077226	Z9883,R3912,R2689,Z043,J329,M47812,I63233,E1143,E11638,R0782,E113553,M6250,H353130,E1169,E0942,I619,E1042,M549,E11641,R809,D649,F330,R509,H3532,M2660,R269,E0821,E119,R451,Z6823,E1121,A419,M546,E11329,G4700,M159,E1149,I639,F060,G933,F4323,R278,Z794,M5430,H5201,J3089,B349,L603,J101,M79661,E11618,N401,H9319,J309,G936,L819,E11621,R339,I63412,R072,E11649,Z6824,E785,I509,R0602,M4806,I63132,I679,Z01818,…
1439208561	F17200,F319,H25019,J9690,J439,R000,R188,R110,J939,Z9119,J9622,R531,R4182,R5381,F3289,E559,J440,Z9981,J984,R0609,L701,J9602,F328,K658,R062,I700,K5780,K5660,H2510,J8410,Z720,E784,R05,R9431,R109,J90,G4730,Z452,K5721,I10,R630,E854,J4520,I110,J9600,J3489,K5730,J189,M6281,N179,R918,F419,E860,J479,K219,J9620,Z4682,I5020,R1311,K650,J340,E871,I2699,F3181,R0602,J441,N321,R6521,R64,M818,K769,D71,F42,E780,R0…
973482065	I5033,Z974,Z5189,I517,I080,R9439,I428,R5381,I368,I119,Z6825,I4891,I5022,Z0000,R319,L259,C44310,L03212,R339,E785,I509,I471,I272,I422,I362,I484,E780,I348,N289,K122,E878,I2510,G5601,I371,L03119,I425,Z125,R55,G933,I360,L820,I270,Z23,R9431,I078,R600,Z4802,R0789,I313,J329,I340,R5383,I501,I351,L03029,I072,R825,I429,R531,S61209A,E859,R079,I071,I5032,Z79891,I70201,E8582,R740,H6121,I5023,N359,R8299,G4733,Z…
614304724	I361,I5031,T814XXD,M6281,L89152,N183,M542,Z79899,B9620,E113292,I482,Z01812,R5383,R502,M4800,H40019,T814XXA,N761,J45909,M4306,J189,J111,Z1389,Z4502,E854,J42,R0789,M4626,N3946,H2512,Z7984,E860,R9431,R700,E11649,I130,K219,N189,Z95810,G4730,F419,H25099,Z01818,N179,R10814,N390,E349,R601,E871,I38,N3000,J9600,R262,I5042,E669,G9341,M949,E039,I499,Z01419,I2510,R002,D510,L02212,J122,M4646,M5136,R110,B351,M…
540557812	S0101XA,E876,K5900,M1990,I70219,R531,M79605,M5440,E859,I25118,I9589,R079,S161XXD,D72822,R0609,K259,L97209,N359,M6200,S161XXA,R000,Z9181,S22009D,S20412A,R4182,C946,E784,Z6834,Z1212,F411,R9439,F339,I480,R609,S22009A,S0003XA,Z955,R1313,I4891,M545,K3189,Z0000,I259,R748,E854,Z4802,J069,J189,I208,R310,N049,I482,S0190XA,K228,N400,Z6836,M7989,D689,Z1383,R002,S86919A,E669,I10,Z7689,I2510,J90,R601,N390,F51…
1229316344	K2270,M1711,N289,L604,S8390XA,Z45018,R238,F329,G4733,R063,E7409,I272,Z951,R64,L601,I422,I69354,R29818,J918,S85802A,R049,I21A1,E8770,T148,M25461,Z8673,R911,I2720,I359,I509,E785,L03119,R7889,Z7901,I5032,R931,R6521,L0390,I252,R001,I2584,G608,K922,L304,I5023,E744,Z09,I428,I2789,J9811,R55,L403,I517,E858,M2550,R0602,R0600,I351,M5430,L401,I4949,I255,I83009,E875,R392,M21169,M179,I5021,E7401,R1310,K920,I3…
222878333	I4891,E6601,D125,M19019,D122,K921,E854,M25519,I5041,G8918,D123,R0902,R296,K2990,Z1211
350774928	Z9849,Z79899,E1142,E782,E8352,M546,G933,M159,N3011,M791,N478,M5489,Z7984,M899,Z791,L921,G894,I319,K08109,E0842,Z125,E119,R413,N401,J309,M24851,M5414,I360,R300,I2510,L820,J101,R29890,L4054,M5134,I340,L500,R51,L988,M6281,I498,M153,F321,N472,Z7951,R5383,M4800,L03129,Z462,M549,I351,I255,R509,Z209,M532X7,Z4802,R769,N318,M47896,R0789,T84498A,R05,M960,A770,I440,R1900,I368,L663,L97429,N475,Z0000,I517,R42…
916551422	I959,I425,H2510,E119,L219,G933,K5900,M1990,N478,I872,Z515,Z89419,M19019,D485,Z23,S335XXA,R3914,M5136,N401,R0609,E1122,I5033,M47817,L0391,D1801,N472,D630,R5381,L910,Z01810,H6120,I5022,I4891,N62,Z0000,K1120,G5781,I255,M549,D3704,R21,N475,X32XXXA,I428,I5020,D3701,R5383,R001,N470,M6281,I951,R339,I359,I2510,E785,I509,I481,I495,J918,R197,R063,K625,F329,M24519,K269,E1142,M5489,K529,H903,G4733,R630,K30,E…
92413782	S82234D,S92221D,S92333D,S89101D,A412,S8256XD,D631,S82251D,S92244D,S92356D,R112,K567,Z9181,S92255D,S82856E,S89002D,S82225D,T85691A,K650,S92322D,S89041D,S82266D,R262,S92216D,S82311D,S8266XE,S89192D,S89091D,S89139D,S92315D,E1122,S89142D,S82846D,S92504D,S92416D,N189,S92109D,S82466D,S82102D,S89229D,S82899D,S82001D,S92014D,S82832D,S82113D,S92515D,S92032D,S82451D,S82191D,S82135D,S89312D,S82871D,S92533D,…
744493850	E784,J029,I6529,I480,L0391,Q6479,R790,I519,Z79891,I259,M109,Z0000,R609,R7989,I129,I4891,N210,I7090,I081,R972,R079,I6523,E559,Q6473,R0609,Q209,R3914,Q645,Z23,Q6474,N390,R601,Z79899,R002,I499,I2510,I25119,M7750,Q6471,R9431,Q249,I350,M25561,R310,R0789,I2729,E854,Z952,I482,R5383,N400,I739,R7889,Z7901,I5032,M009,E1310,N200,L0390,N403,I221,R339,I509,E785,N289,H9113,M25469,R063,E780,R0602,K922,M1711,R09…
1362089919	T849XXA,R1084,M40209,R7301,T84119A,M25519,M4120,R350,I10,Z6826,R42,K635,I358,R312,C187,T8486XA,H269,K630,M545,R531,Z8546,D125,R309,R825,M5135,I5043,T8483XA,R972,E638,T84498A,K6389,T84199A,I214,R2689,R260,M150,R110,R0989,R112,T8484XA,N390,M5126,M7610,M169,R8299,T8489XA,I350,M1610,M5137,R3915,K219,M25559,R1904,N400,R502,F070,M7060,M6140,T8481XA,R0602,I509,R1032,L259,K631,D638,M6281,K4090,F329,E43,R…
1691443786	Z043,R2991,K8020,S098XXA,R600,N3000,I2510,G9341,F0390,S99819A,D649,I959,M5001,R29818,R32,R269,I639,G933,L03119,M25571,M6281,R278,M7989,R5383,J449,I6529,R4182,I509,R5381,R911,I679,M25559,J918,K210,R4781,R627,R1900,F329,S8980XA,I517,M5127,J441,Z743,F482,R270,R99,R69,R261,W1849XA,G250,I69990,E039,J9819,L03129,R601,N390,R2990,E8342,M5124,I6930,R2689,I69391,N179,C3412,Z7409,K219,S2249XA,E854,M19079,R1…
747448047	H25819,M5489,I361,Z5181,S8000XS,M25579,R9431,L602,L821,L84,E1142,G63,S90426A,E0842,H01004,I739,I482,D235,Z23,H01001,E854,R4584,S0093XS,I2510,I493,M7989,L608,F4322,M6281,S30202S,H11829,R480,R5383,R220,S301XXS,R601,I719,R1032,Z1389,M25562,Z4502,S90112A,E669,M25559,Z4802,S5000XS,M150,N509,I77810,G609,B351,Z0000,I4891,S7010XS,I5022,S60229S,R260,E559,E1342,Z96651,Z9181,G5790,E859,I429,S90829A,H43813,L…
131175844	M542,W06XXXA,N400,N183,M9984,Z719,F5101,K5730,R9431,L738,N411,J209,M5489,B965,K2970,N159,J069,J189,M79675,F419,G441,K219,K449,M6281,K4090,S22089A,S0101XA,M7989,L03115,Z716,R5383,N390,D72829,B351,Z9181,R4182,R5381,S199XXA,J439,Z5189,R110,F5109,R531,I87332,J440,Z0000,S0181XA,R079,K5900,S0990XA,S22079A,W19XXXA,R609,R6889,M9983,J45909,R062,M545,Z7189,F5103,L600,E46,M2040,R0609,J9602,F411,M47816,R278,…
80925375	H4011X4,H903,Z13220,E780,R063,I348,R197,M5489,Z23,H4011X1,M5030,K838,I2510,M25559,M2042,Z09,J3489,I509,E785,R072,K8020,I495,L259,L84,G250,L851,H409,R5383,M4727,S8980XA,R32,H1045,M4317,Z471,M25579,I5031,R001,I8311,M79674,J45998,I517,Z6833,E8881,M79671,H35372,D649,M549,R102,R809,Z0000,M179,E2839,M25551,M48061,H01029,Z6834,R0982,H04129,H26492,J9801,E1165,H401131,R5381,G252,Z45018,J309,M5416,M50320,R…
592619808	I5042,D122,I2510,R112,K5730,I4510,R9431,I130,E1142,K921,I158,N179,N189,I493,Z79899,E854,D509,K228,R5383,I472,E851,N183,E784,E853,I480,I5033,E1122,G629,N184,Z4800,I4891,I5022,I129,M25569,L03115,M1710,H2510,E1140,R531,Z7189,I429,R110,I5040,R490,G5600,I5043,L03116,D649,R769,Z515,R0600,L97821,E119,D508,I272,Z7901,K648,I481,I509,E785,R0602,K625,R400,R498,I454,D124,I440,Z743,E858,I5041,I43,I10
630083845	S023XXD,S3219XD,N390,R601,K047,S2242XD,S3214XD,S1193XA,E669,Z1239,I469,J690,R0602,S02400D,S0263XD,M79672,S32120D,S15222A,S32810D,S02110D,S42011D,S32131D,S02411D,N8329,S2222XD,S025XXD,S8263XA,K089,S51812A,R220,F419,S42026D,S42035D,S0266XD,J189,S42024D,G9389,Z9884,S02402D,S32122D,S42002D,S02112D,S8266XA,S42013D,R05,S02413D,K1370,M5412,S3282XD,S02600D,L03211,R109,D509,S42031D,S32111D,S2239XD,R0683,S…
298035949	Z833,Z6820,W1849XA,N1330,Z1212,R52,I214,R260,M150,Z9181,R4182,Z8669,R5381,I82503,I6389,N3941,R531,Z6825,I429,I5022,R4020,E876,W1830XA,R825,Z0000,F17210,T604X1A,M25459,I9589,M25569,I669,F0151,I8291,K5900,Z96649,R401,R29898,M545,Z79891,G40919,R21,N136,F411,E784,Z720,N400,I2510,I739,Z87891,D509,Z9114,I5042,Z01818,N3000,D72829,R748,J209,I825Z2,I110,Z8781,N3281,V00811A,I638,R9431,F0390,M5489,J069,Z993…
322647071	E119,K5790,N63,E662,E782,Q828,M810,H8103,I360,J309,Z85828,G4733,Z510,N6019,Q819,I447,J341,N641,J9811,E1065,H04123,R0602,Z08,L988,I340,Z7722,R7889,H8109,D649,R0689,L720,I454,I368,K436,I5030,Z6837,R0600,Z01811,K460,J90,I119,R05,I10,R1033,I6350,T889XXA,I509,E785,R0683,J45998,H2513,R063,G459,Z6838,E663,E854,R0609,K469,Z01818,S9030XA,I110,Z853,J189,V103,R109,M75101,C50119,E669,Z79899,C50919,E039,Z09,R…
771599338	I358,E784,Z79899,G8190,E1122,H401132,E1165,I150,N529,S4990XA,M545,D492,S199XXA,J9690,H40019,J984,R079,E859,M25512,K5660,Z789,K30,K5900,M1990,I429,I658,R188,R110,H4011X0,M5416,M7580,R260,I214,R143,I1310,R141,M25552,I10,I2510,M3501,I499,I43,J9600,H4011X2,D631,I469,M7530,I130,K2970,G4730,N179,M5489,K3184,N189,J069,R0789,I2582,M7120,E854,Z4682,E109,I421,I361,N183,R635,R109,M542,I422,G8929,R911,I5032,…
688120143	K5289,E1042,E8342,N183,R109,Z1231,M79609,E0942,H2513,J9610,E854,R748,R0683,T679XXA,K589,I110,R1013,R1310,I130,K219,R55,F419,I2583,N179,R0600,N390,E7800,I5030,R112,J9621,Z23,R0689,R002,R110,K522,I5032,R0602,E559,Z8679,M129,Y710,I259,R0989,R350,J0190,K5790,I2510,N3000,M159,Z8719,E0842,E119,E1142,I959,Z7984,R102,I501,Z8739,E11319,E872,E1122,I5033,E1342,R232,I428,R1030,I43,I517,R42,I10,R030,E1140,N28…
1185721490	R079,J440,R739,E559,Z961,Z7901,Z789,Y908,F1919,F99,H31013,F10920,Z590,G312,J9811,J939,H5203,J439,R0602,M2550,I2699,F209,F1490,H52223,J181,F1210,Z720,H9190,Q619,E784,F911,H5703,H538,F10229,R51,F411,R0989,F17290,H5010,R062,H5052,S01511A,I2720,F250,J984,Z7982,F10120,S2699XS,Z08,H3530,G92,J069,J189,F1810,-1,Z760,F201,J4521,R0902,J9601,R05,I10,R42,J209,G9340,E663,F1024,R748,I69320,H905,G40909,M79671,J…
650962549	Z23,N3020,R3919,N952,Z794,R5383,I360,R300,M7989,E538,M6281,F4322,E11311,J449,I69322,E119,R55,R451,I959,R0789,R269,N760,R311,G894,R0601,Z9989,I69992,Z09,G933,I639,N898,Z1389,I872,E1069,M069,T320,R32,E875,I70219,R509,M79605,R471,D649,S79829A,Z882,R9431,Z992,I120,R140,I674,M2042,I2510,D513,I998,E1139,Z9689,S79919A,I119,Z9861,R3914,M5136,E11319,E1140,E113599,T448X1A,Z743,T63301A,H2510,I368,R6889,T509…
687765295	L97509,D509,S32502A,R502,Z0000,E6601,A491,E11319,N250,I739,N183,E441,E109,L821,M25559,L97422,Z452,E1122,E1136,I110,Z5189,J209,Z86010,N186,I70262,J069,L97523,L4059,J189,M1009,E118,H5213,T148XXA,E1342,I208,E11628,E1165,L578,L400,E1139,N189,H02834,S91329A,K219,R040,R0609,I25110,H2510,E669,D631,A412,E1140,M1460,L97529,L03319,H02831,K5900,M1990,R601,H6983,E11339,E11622,I200,E11620,J342,D120,G4730,H358…
268276391	K224,T82110A,F068,M532X7,R001,T383X5A,E11630,I252,W19XXXA,E291,S68619A,I4891,J9690,I5022,M249,D121,R51,S83219A,R7989,R319,I6529,E11621,T82110D,H26493,Z87891,L03039,Z9181,S3210XA,S68019A,G5680,J441,E1165,R5381,B89,E11649,I517,G8190,I5033,E1122,I428,N1330,R6520,Z95810,E0865,B999,K922,F4320,Z01818,B9681,S62649B,I69820,I440,R4781,I25119,M5136,G459,R063,R0609,H268,E780,Z9861,S66529A,R030,M5416,N289,L6…
91142724	D126,M25511,G4089,G8929,K920,T420X5A,Z7901,M549,I5032,D649,Z7401,N644,R509,F4321,G40909,R933,C50811,G40409,R0602,T461X5A,Z6830,Z86010,Z794,C772,R928,I270,G40802,M79602,R1011,J449,J309,D590,G8918,Z8673,R05,R1110,I2720,E119,L309,R195,J0190,I10,R42,E8342,Z803,R5081,R197,K625,K5289,K529,C50819,Z08,Z1231,G40901,R51,R911,I69354,R569,I509,I272,M25519,I119,R001,Z6832,R069,R0600,R1084,L02211,D121,E872,N63…
1020476468	L600,M79671,S199XXA,S300XXA,Z9989,E784,R21,Z6836,R202,H40052,M109,M792,M545,Z7951,R5383,H1851,Z6839,S0083XA,E6609,R079,I2510,W19XXXA,S0990XA,M25559,B351,Z7984,R208,H04121,I200,S79911A,M533,M7530,M150,G4730,E669,H02132,M1990,M5127,E1140,H04123,R0609,K0889,R1111,Z713,Z23,H35033,I130,M7580,K219,N3941,H35013,I208,S62609A,E1122,R200,M25551,N183,I739,M542,N400,M79673,E785,I509,M7121,R0600,M4328,G3184,R…
581220180	R42,N189,I10,T1490,I083,I350,M5413,R918,H524,K862,R234,N179,S2242XD,I213,Z713,I6523,L97509,J90,R05,I130,M1990,D631,E669,I5040,E039,S8000XA,K644,R601,N390,S2242XA,M7050,R0609,E871,Z48813,R262,Z01811,K5732,I771,R9439,S01502A,I472,N183,I739,I7789,I96,Z86718,J218,R109,E441,R635,M25774,D509,I5033,I482,K5521,H53461,Z45010,D689,R5381,I6529,R4182,Z9181,Z952,J209,I82409,J40,Z6831,L03319,H1859,I493,I5022,I…
1295534212	M4806,Z955,R0602,M5432,R609,M109,E8582,I5023,M545,Z79899,M9904,I6200,R130,J45909,S90423A,I480,Z7901,R338,E784,I5032,M5137,S0100XA,I214,Z01818,M5417,Z7982,D709,G4733,R739,M62838,I081,E859,K753,E860,K219,I43,E669,M5415,E039,R05,N390,S0990XS,I952,R42,I10,I5030,E7800,I482,M4316,G4700,M62830,H11429,K760,V571,Z95818,E854,R1310,I4892,Z01810,I110,L858,M5430,D704,M9903,Z96652,G549,I4891,Z0000,M4310,R7989,…
351937439	M79643,Z9079,R0782,Z8546,H9313,M79646,I313,R710,M654,S8981XA,Z79899,I340,R9430,R7301,D508,I425,Z125,Z87891,E119,I5030,Z1211,E782,M6530,R05,I43,I4519,Z7901,Z79891,I5032,Z538,M65332,H903,I10,L03115,E785,I509,I481,R351,Z006,Z01810,R001,C61,R319,N3041,I517,I5041,Z7982,I2720,I440,L663,E8770,R7309,I428,Z13820,H8111,I2510,R040,I25118,J3489,R9431,Z7984,E871,R601,Z1379,T50905A,I361,R0789,Z23,E854,J209,L73…
513504174	R209,Z139,E872,D121,R0683,R05,K2960,K922,G9340,D500,J9601,Q265,I10,I5043,R0689,G931,J129,M6530,E780,R063,I679,R0600,H9319,E785,R634,D508,R0602,J101,A419,G933,E119,J95851,D649,E861,E875,D126,I498,R778,C44310,R9431,I4510,F0280,R000,D120,K2980,E43,R079,R739,J1100,I2510,G9341,R531,D62,I6340,R5383,I129,K635,Z1389,Z720,E784,I248,D509,I739,N183,R938,J111,R5381,E1165,K5521,I5033,L03115,B9681,R9439,I130,E…
1307360464	I517,R0609,Z9981,M79672,I69921,Z87891,F068,R261,M7752,H409,D3162,Z01818,D332,E785,I471,I249,I69898,I495,I5022,N3090,R197,R4182,F329,G5790,Z79899,E1122,Z5189,I959,E119,M6281,R269,R32,H059,E782,M79606,R0789,F0390,K5939,L22,J341,R9431,D649,R509,I2510,R55,I351,L84,R05,I43,E876,I672,Z8673,G9009,I10,R42,B351,G40101,F0150,E1141,I214,R260,R000,I6789,H0520,N201,Z950,G309,R0602,I129,I5032,Z7401,F4321,M6282…
3374349794	I361,R301,S9002XA,Z452,Z96659,I739,G138,G3185,R0789,I482,M79622,M7989,R5383,E854,R748,M75102,S46092D,I110,I5042,S43305D,M47816,K921,I130,N189,I2510,A6920,M19012,N179,F0280,R9431,L989,I499,G20,M1990,G239,T84028A,R260,I10,R42,R0781,R0609,A6922,N320,E859,R482,T84028D,I43,J90,R05,E876,E8589,Z96619,T45515A,M545,H269,Z792,I480,K912,I248,M47892,I4891,C61,I824Z2,W19XXXA,D6832,G3184,T83018A,R0600,R413,F05…
369330697	S42031D,S32111D,S2239XD,R202,S12301A,S0261XD,K828,L89321,R609,M47812,S02119D,S42018D,S42017D,M545,S2220XD,S32129D,S42009D,M79641,I5021,S3216XD,R790,S0292XD,R7301,S12000A,I248,H02049,E784,R208,S12101A,S0210XD,I214,R9430,S02609D,S322XXD,S0269XD,R531,S42015D,S0264XD,S2231XD,I5043,S42033D,R739,S12200A,R079,S42022D,S3219XD,S023XXD,N189,S2242XD,G441,S3214XD,M5137,R918,N179,S14101A,Z8673,M25512,Z7982,K2…
73086486	M76899,I340,M4806,M79643,S46019A,R0602,R293,R140,I313,I5023,R600,E8582,M7060,E870,J341,D649,F324,F330,R2681,M23359,M79646,M549,Z7901,M179,I5032,Z79899,M069,G933,M5137,E782,I2720,M546,G4736,R201,J0190,Z7982,M899,Z791,H35373,I209,M5126,J309,K5901,Q762,Z9225,Z87891,G4733,M5441,I088,N401,M7610,H2511,R300,G8918,M25512,Z79891,I4469,S52123A,H2513,M79609,Z136,S46212A,I5189,R0683,M23229,I471,I509,E785,R26…
204421472	I9789,R110,R5383,M7989,G4701,F319,Z79899,R208,R079,R0789,J45909,I25119,F19939,E559,M25561,N433,S0101XA,I259,R05,Z87891,I10,Z5181,F17218,M5489,F1910,M67441,R202,R9431,F5101,R978,Z720,E784,I2510,F339,I480,F489,F411,R784,S02401A,R51,F17293,M25569,K0889,F1123,M5136,J069,R200,Z79891,M79609,I83813,M1710,K5900,F3170,Z0000,K219,I4891,F419,F99,S022XXA,R9439,B353,N390,M47817,E669,E039,R209,F4323,G4700,M254…
931331516	I97611,V643,L7621,M5430,D7802,M4328,T847XXA,Z130,J189,R938,R748,M21372,H9521,T8481XA,I110,K91840,J9621,Z9889,N62,E109,R109,I5030,Z1211,I739,N183,E7800,S92919S,M84469S,J95831,M2578,H59123,I482,D509,M00169,G9340,Z0389,I77810,E871,R601,Z8546,J810,I2722,M84453S,Z6838,J9601,R0902,L0201,E669,I2609,S82009S,Z23,M1612,I499,G9732,Z96651,I130,H59112,Z09,H59321,T8489XA,L03119,L7601,M84376S,N189,T8484XA,D7822…
89236851	R918,F419,N179,I5023,Z8249,N189,I130,J9811,N2581,R0602,M4806,I5032,D631,E039,Z825,N390,R601,D509,Z7982,I739,N183,M47816,N400,D61818,I361,Z452,I110,E854,J189,M5441,I208,R0683,R609,I129,I051,I519,R579,M545,N184,Z77090,Z6829,R0782,R34,E790,R410,N181,I5043,J9601,I480,I200,R0689,I214,Z833,M4316,J939,I5030,G3184,E876,R0600,I10,I429,E859,H6123,Z6826,J90,E559,I071,M4807,D696,M179,M549,Z0000,I5022,D649,I0…
68773634	I82409,J984,Q6102,M1712,R609,T783XXA,M5489,E781,R062,M25469,M6240,D179,G4730,J9600,J45998,Z86718,R760,E0500,M170,K1230,Z23,M47819,J82,K5730,R404,G40909,J029,I358,Z87820,K635,I890,I2510,K649,M7989,D120,G40301,J939,R5383,M150,I060,Z1379,K2950,R531,R921,J8409,Z4682,M129,E859,R079,I352,J300,E559,D869,N179,M79605,R590,G441,R220,R918,D72819,I350,E6601,K219,D72822,K449,R768,Q249,M79642,J9690,J869,R002,M…
52175389	S02411D,I491,I5033,F633,S32810D,S02110D,D72819,S42011D,Z5189,I259,S32131D,D492,K30,K118,C44511,R51,S32120D,M545,R401,S02400D,S0263XD,R031,J320,I6782,I129,R4182,I6529,S42026D,C680,I779,J984,L282,L8991,C670,S025XXD,R609,R5381,E1165,S2222XD,I248,L03119,L570,R350,H02412,H6120,I5022,S3214XD,H43813,Q619,E784,G309,Z0000,I83015,S2242XD,I358,M25519,R7989,R404,S3219XD,S023XXD,Z008,G9519,I714,I69354,M4807,I…
1681945273	R600,M6281,M7989,R278,R41841,I10,F802,I471,I509,Z5189,R4182,I5022,B353,R262,R601,R279,R609,R251,M545,M2550,R260,R000
91131423	G4700,F4323,Z1211,Z961,R0683,F4312,I259,K2971,M545,N201,I10,L570,G4734,F515,K2960,E784,M542,R109,Z86010,R502,R161,E83119,K760,G4733,F4310,K7290,I8500,H5203,H524,F419,R1031,N209,K740,E669,L905,K7469,J45998,R932,R5383,F39,M25512,Z9989,K769,Z6833,Z87891,G4710,K2970,Z8719,G4730,F329,K7460,Z7984,K766,J45909,N211,E8310,I509,E785,K5730,K2991,V431,I2510,K7689,E6609,H33311,F17210,E1140,E119,M159,M1990,Z68…
299294811	A419,I5022,L03311,R7989,G933,Z5189,R6520,H01009,M4802,R5381,D62,R570,H01006,E8341,I1310,L03113,I313,M25551,K5120,H01003,K5900,D696,M5127,M179,K922,R9431,A400,J1100,I2510,G9341,J9600,R5383,K210,B963,M6281,I481,E785,R55,K529,E8349,J129,K625,R197,J189,Z8701,M216X9,B029,E854,I5023,R05,R279,D689,I472,N183,I10,E871,R262,A399,E8340,R2232,R571,I130,M5126,N179,N189,R079,T82838A,R9430,M21371,R531,I5043,E83…
128054290	M6250,H4720,I70219,Z9079,I348,M5415,H9313,R3912,R351,R2689,R339,G4731,E785,I509,N200,R001,R261,N3021,I440,Z9842,Q248,N281,I340,I498,Z96653,R0989,M167,G4733,R269,M5417,M546,M109,M5414,Q238,J42,I2510,M545,I519,H35379,Z98890,I491,Z950,E784,H33009,H538,N3281,D2310,R260,Z833,Z9049,I441,M1A9XX0,Z95810,M4800,R079,Z961,N3020,M79609,J302,R5381,H33001,K219,I10,R42,Z6834,Z9841,H35371,I4891,N400,M542,I110,E8…
1053867898	G3183,L8990,L89159,I340,D513,D7589,H04129,F4321,M4300,L0390,Z7401,R600,Z7901,M79676,R7889,M549,R0602,K2900,M4806,M25551,J9811,H9113,D649,L579,I072,K613,M189,E875,D539,R799,R69,A419,I872,E782,H4011X4,M791,H40009,M7150,I6789,D519,M7700,H4010X0,M1991,G933,M5126,I8290,R269,J8489,E119,R0989,R201,I425,N401,H43399,R070,R413,Q762,J449,J61,H4011X1,M5137,H01009,R1110,R7309,I078,K761,M84359D,M5417,J0190,L82…
637598584	N400,G4752,R412,S43429A,I482,D509,R5383,S7010XA,Z452,R279,M7989,I361,V571,M25469,M6281,J209,R0789,B029,N3946,I493,I2582,M9902,I208,L0292,C3490,G259,H6122,E8349,Z130,J189,G40909,J069,F509,H9193,M7530,E0842,N179,F331,H524,F419,Z23,B379,R918,M5186,Z4789,E860,F0390,Z7984,J479,J82,R040,M4716,Z5181,R9431,K219,E1142,H25813,G9341,M25559,J690,I499,I2510,R262,Q320,M5414,M629,N3000,E871,R601,J9600,N390,Z138…
133741152	C44622,H00012,R079,R2689,Z01812,Z79899,E559,R011,H01022,H81399,D2272,R531,Z98890,Z8709,N419,K2990,Z48815,K5792,J9601,D120,B351,K635,E784,Z01818,I480,H40039,L570,H8303,R5382,R350,I330,R130,R51,L600,G4700,M5430,M545,M62838,H35373,J0100,R312,R1310,G40209,J189,R42,I10,G43909,M7060,Z0001,J9691,L218,Z0189,K589,M4806,R0602,E663,Z8679,J90,J849,L03115,R05,H905,Z952,Z7901,I5032,I482,I739,D7589,I6200,D6959,…
73172935	L03113,H43819,M79676,S2239XA,H60329,H26492,S90423A,H68109,D649,Z6842,E1140,H2510,Z992,R809,H6010,E875,D126,E6601,G933,L03119,J9690,E119,D129,S8390XA,R634,R803,R5381,H43399,E1165,Z794,G5790,R5383,I272,L84,E11319,K634,E785,S82831A,H25019,M6281,E8779,M940,E780,Z23,N185,J129,M79671,E1142,B9689,R9431,H60399,D121,E113293,J9600,M7741,Z85048,E8770,H35359,H6000,L03129,E1040,E669,D631,Z01818,R002,D127,K219…
322596697	I252,Z85850,H6123,R0600,S81802A,D121,Z23,Z01419,K2940,K922,R0689,R5081,M5415,K625,E780,B9789,C50919,R063,M5135,E049,K648,R229,M5410,I509,L909,R1013,R0683,J45909,Z794,M5126,I420,R928,J101,G4733,M5412,J309,G5750,Z01411,R7309,D129,M5137,M47817,E119,M5417,G933,M791,I5041,D126,N8329,T814XXD,M549,Z741,E041,R509,R600,J329,R0602,M79609,R0789,D120,I214,K2950,R740,R000,M25539,R5383,R531,R079,R51,E559,R739,…
245284858	T494X5A,T504X5A,R1110,T40605A,T45525A,T50B95A,T3795XA,R3915,I517,T464X5A,H6000,T381X5A,T453X5A,T371X5A,T423X5A,H9201,I368,T39015A,M5126,T387X5A,R1011,J90,T425X5A,T43215A,R05,I10,R42,T38815A,M1711,J45901,T50995A,Q233,T492X5A,T502X5A,M26623,T43695A,T462X5A,T46995A,B370,T466X5A,T43295A,T38905A,R0602,T4595XA,I359,T39095A,T506X5A,T496X5A,E785,I509,T421X5A,K210,T451X5A,S0990XA,T43615A,H6121,T373X5A,J40…
819784585	H2510,T814XXA,N390,R262,K6811,I771,M23349,R112,K567,E039,E860,I130,K219,K859,K716,S0990XA,J159,R0609,K862,F325,F419,N179,Z9861,I5033,Z09,J189,R200,J9801,I6529,J209,N3941,R5381,I110,J9690,Z0000,V571,N183,I739,M542,Z23,Z9989,R0789,E784,E213,K759,E43,Z438,Z938,Z6833,M23329,I259,R5383,M545,R062,Z955,M6281,I129,I5031,I2510,I071,V771,R079,H3560,K6289,K560,K8020,R531,J9600,R825,H1851,M150,Q7649,N3281,R1…
810108499	R12,T1490,J941,J301,M1990,M5127,H68023,K5900,R198,J929,R142,I951,S0990XA,M5416,S0083XA,R0609,I119,J310,D511,R001,R3914,Z01419,R069,R0781,-1,M5136,Z006,Z23,H938X9,R64,N950,Z1212,R5381,Z79899,R351,I495,M7550,K648,Z9181,I509,I70209,R339,R4182,I6782,J321,I4891,S199XXA,I5022,S01501A,B079,K625,E780,R063,I348,Z98890,R197,G319,R195,D485,Z01411,H1013,N3946,R091,M159,G933,R1032,J323,J449,R8290,J949,J309,Z4…
128320191	E669,K644,G5600,J9601,I5043,E8342,Q2545,I5189,R918,N179,Z6841,K219,I130,E854,R748,R0600,I110,M25562,I5021,I472,N183,M47816,R0689,I5030,Z719,N529,M170,I5032,G629,M79605,I5023,J984,M4806,R0602,I519,M545,N184,I429,Z6843,E876,G4733,M5126,R079,I21A1,I5041,I214,Z7982,I2720,N281,I5042,J811,M25569,R778,R600,I2510,J1100,I340,R9431,M79609,R509,G4730,Z801,Z9989,I50814,A419,E662,E782,M5431,R928,M6281,N63,I42…
576232111	J00,H81399,Z79899,N63,R0989,R457,J029,M5126,M797,R609,J0190,H40019,M545,M2041,J45909,M5137,S335XXA,R3915,M4300,E876,M961,M7731,A09,E559,H00023,R260,B351,N6019,R0602,H40013,D414,M150,N359,Z1239,C44319,R7301,M7661,M9903,H02849,G3184,M25569,J0100,H9209,R601,N390,M2241,M65862,R42,I10,H01005,G839,J0111,Z79891,M19071,R05,M79675,C44311,B029,Z1231,K589,M47812,J209,J069,R310,R502,M5124,M47817,R2689,M5020,…
1298864555	M1990,I97130,M533,M62830,M5136,S0101XA,K220,Z9181,M4649,M25619,M545,I259,G629,T8209XA,I4891,K621,E0590,I480,K649,M79609,H25099,K228,I482,R05,I10,Z952,Z87891,D7389,I110,Z800,I6340,T8203XA,M47896,J189,L89312,R310,H43812,R918,K8020,C61,K219,I2510,K5730,E8352,G4730,J810,M5442,I719,D122,R0989,H2511,H2589,M419,Z743,K5790,Z7982,I517,L89151,K922,K769,G459,I5032,K625,E780,Z7901,G8929,H53461,E049,K648,E785…
994951556	R0602,Z789,J45909,T83518A,M779,R079,Z98890,M129,N320,R32,I5023,Z961,W1830XA,G8929,I200,R260,F319,N62,R740,Z79899,Z7901,C44319,D72829,K279,R17,Z950,Z8673,R338,J029,G309,E784,R410,Z7982,I480,L818,M5417,F411,L570,T8351XA,L701,G4733,Z792,Q633,R4189,N368,I129,I69318,M545,Z01818,F0150,I6991,C44221,N1339,F3010,R630,R3912,J069,I6930,R938,R2689,T83511D,Q631,L218,R0683,R310,I208,E1042,I482,M5415,S0100XA,N1…
357191959	M179,M25522,E875,R221,I072,E8770,M25519,R509,I255,I501,H4011X4,H04123,R55,R102,M1711,H4020X4,E8339,R600,I447,K319,S71009A,H4011X1,I340,I5023,S46819A,I420,R300,I078,D508,-1,Q211,L110,J449,M7540,R634,R0602,I425,R269,I639,W458XXA,Z515,M75100,I348,R093,G40909,F329,M4302,S46019A,G4700,S79919A,M25579,R0600,E785,I509,Z659,M25511,R351,E162,M659,I4892,H4011X3,R069,M25562,I119,I252,M25169,R9430,H259,R69,H4…
1632351463	R601,N390,I5023,Z6824,Z8249,J328,I499,R0602,M4806,R002,Z7901,R51,K219,I38,I083,I350,G441,N179,Z7982,I208,S96919A,R200,G9389,I69898,J209,E854,Z8673,R630,Z96612,I493,Z98890,I110,L89309,Z79899,M542,M1991,R109,D509,I69952,R350,I5189,E784,J40,G629,G458,I259,R0782,M545,H66003,Z1231,R202,E8342,R2990,I129,M47812,J9601,L89129,R609,E559,Z79891,R079,Z9889,I67848,G4700,I429,R531,Z6823,J0111,E876,I060,M25569,…
379840617	E663,C44311,J209,S81009A,I6782,R51,I25810,R310,D044,Z6834,J069,N183,I739,I472,N400,C3431,R301,D689,Z452,H04543,Z48812,L821,I4891,E669,M25552,K5900,M1990,R3989,N390,Z7189,M86679,R601,H02105,E1140,G4761,K208,J810,R0609,N189,G441,R918,N179,I5040,E8341,M79609,K449,K921,I70269,H02102,Z01818,E876,R042,K5730,Z87891,D489,R079,I2510,L03129,Z5181,H2512,R9431,I214,C4491,I7025,J439,I658,S060X9A,S22000A,G4730…
847939454	H4011X2,I739,N183,M609,H5213,I482,I5022,I4891,R200,E854,H11009,K219,I130,N189,K5900,R918,H524,N179,J90,M5416,H401130,F17200,M5136,E039,I499,I10,Z9861,I2510,H52209,M79605,R208,I200,M5414,I071,R079,I081,M792,R0789,M545,H52203,Z955,R202,I051,I5020,M797,I480,E784,Z7902,H4011X0,I078,N182,I270,I420,H4011X3,M791,M4806,I639,R0602,J9811,R201,I425,I5023,I072,R0989,I2720,Z114,Z8673,I313,M5417,M5415,H401133,…
154687008	S02413D,S301XXA,M5134,S02112D,S42013D,I2510,S32122D,S42002D,S02402D,S42024D,T17908D,I5042,S0266XD,R2991,S42035D,Z8781,R351,I509,S0191XA,S3992XA,S02600D,S3282XD,R32,R9431,Z09,R0789,S3214XD,I69898,L84,S2242XD,R319,S0093XA,S3219XD,S023XXD,Z743,S42026D,S025XXD,R5383,S2222XD,S02411D,G501,S32810D,S02110D,V4981,S42011D,S32131D,I440,S2242XA,M79652,S32120D,S02400D,S0263XD,D1801,R296,S322XXD,S1180XA,S02609…
1442201868	Z961,R011,E559,A499,R079,R531,R0782,M25562,H02889,R7881,Z6829,Q209,R9430,R2689,R0683,H04121,I200,I330,L570,I4892,I480,H43391,E784,R3129,N201,I4949,N529,Q899,R0600,Z23,I491,Z1211,H269,T1510XA,R062,Z9889,R0689,R55,R312,I372,R310,I370,G8929,I208,H04129,J189,J069,E854,Z800,I493,Z7901,R0602,M2550,I361,Z952,M722,Z8679,J9811,N400,Z8249,I472,Z6830,I482,H3552,L03029,Q210,N3091,N390,H04123,E039,E669,R002,I…
275799739	M961,I10,Z87891,M519,R079,I352,M4310,Z0000,S61412D,M129,S4990XA,I4891,I43,M5408,R05,M532X7,R110,S61412A,R9439,M533,I700,R0609,N529,Z950,S61401A,M8008XA,M5136,I358,Z79899,E784,M5416,Z01812,J45909,M66829,J984,M1990,M76899,M5127,M545,R062,S335XXA,E781,H269,I491,G4761,D474,S0121XA,M5186,Z5181,B029,I110,Q6102,M4716,J849,R9431,M5414,I482,N400,M47817,K5730,I2510,M6281,K4090,M949,I771,R29898,S161XXD,R51,…
783364047	Z09,R0789,I97610,G63,I97418,K9162,J189,K91841,M609,R071,N400,R412,N183,I739,I482,R5383,G9751,H59119,R161,Z23,M7989,R2242,I9742,G4701,N9961,E3602,H59311,J95830,M6281,H59122,D631,G9341,M5134,I9762,I2510,H9542,R601,M79604,N390,I719,R292,L723,J9561,I083,I350,N189,H59113,N179,E860,Z87440,F0390,F0280,I130,K219,H59319,D7821,R531,Z7189,L7602,R309,D62,Z01810,M1710,J300,E559,H59322,H59111,G9731,M129,R1114,…
956075638	Z98890,N189,H34231,Q392,B379,F419,K222,D2339,L810,M9904,Z6835,K8050,R7889,K449,K921,L0390,K219,E669,L905,M949,E039,R21,H16223,K2900,M859,R0602,H81399,R002,M9901,M4806,N390,D692,H5340,R932,I739,M542,R109,G4733,D509,R1011,I482,R0989,D689,K2270,K317,Z719,R99,L821,D3500,R69,M5137,E854,R748,R194,M5033,Q445,I110,H34211,M5417,H26493,J069,Z87891,R7982,L308,E118,Z955,Z09,D371,R0902,I67848,M5415,R55,K2990,…
367561007	S2242XD,M5414,S0093XA,H9542,H60509,Z452,H905,I97618,M65879,K8020,N183,N400,M96810,I2510,I482,I97410,I9762,R944,H59322,I82402,I208,I370,R310,H59111,D4112,J189,H59319,E854,J9561,I110,K9162,I5020,E860,E8349,Z1389,Z4682,K921,I130,K219,N189,R0789,I350,R918,Z4802,N179,I2582,R601,I5031,M6281,M96830,E3602,N9961,I9742,I999,D631,H59313,M949,H60529,N99821,M79609,G9751,R5383,Z01818,M7550,R4182,H59311,I6782,J…
1268975123	S76212S,E663,E854,S42009D,S32129D,S2220XD,S42017D,I493,S42018D,I2589,M65879,S02119D,Z96643,R0902,D128,S0261XD,J111,S2239XD,I5043,S32111D,S42031D,N183,R3912,N400,S86911A,R2689,M609,D509,M7042,D235,M47817,S0292XD,S73109A,K317,S43429A,Z95818,L821,S7010XA,S3216XD,M25552,S322XXD,J3089,R0600,S02609D,I452,H6123,D122,S0210XD,I4892,J0100,R262,M169,S42022D,N189,M7020,S92503A,I350,L723,N179,S42033D,M7500,S2…
379459102	S52513D,S62144D,S62121D,S59291D,I429,S52012D,S62185D,S62033D,S52111D,S62022D,S52579D,S59241D,S52502D,S62155D,S62523D,S62116D,S52541D,S59202D,S52025D,S62173D,E559,S52591D,S62162D,S62514D,I4891,S52034D,S52126D,S52182D,S62015D,S62661D,S52236D,S59011D,Z4889,S52292D,S62209D,S62305D,S52324D,R930,S52253D,S62604D,S62360D,S52341D,R260,S52242D,S62615D,S52283D,S62314D,S52391D,I82409,S52335D,S59112D,S52264D,…
107359725	I10,R42,H353121,R8299,D494,N341,H60329,M5126,J309,Z780,M810,N952,E018,R928,H04129,D485,H6000,E782,N904,H353213,R311,N760,E119,D649,D696,H04123,M4806,E038,D090,R1031,C679,Z9289,Z13820,M8580,Z6826,H6123,M419,M151,H6060,R1084,H35341,H6090,R934,Z85831,M4726,H527,E858,M7130,S239XXA,N289,H60399,H3532,N762,Z1231,H353211,M6250,N840,H608X1,N950,D3132,E785,H6980,Z01818,E109,B373,M5127,N183,H6010,E851,Z8789…
944228272	R2689,Z049,H9192,I712,R945,M25519,R269,R29818,W19XXXS,M75120,R9430,I872,S46819A,D485,L820,I420,M79605,M6250,I70219,S069X0A,G5600,R51,M810,Z8546,J9601,R0902,R2990,R413,I5043,R4181,H43819,J9621,M79662,R600,L853,T17908A,R0689,I5030,I498,R230,G6289,F4323,R570,R296,S92514A,M75100,R799,E875,Z111,I4892,I351,M549,I517,Z8249,I2699,I5023,Z974,T161XXA,R1312,H527,S43429A,M79671,I440,T17990A,R0602,M65849,C61,…
350292720	S42251D,R6521,I208,S42343D,Z7901,R7889,S42326D,S49101D,T8859XA,E118,S42225D,S49002D,M25619,R29898,I10,M25552,E3601,R42,N9962,Z96649,S42352D,J90,R2681,S42311D,S49192D,S42266D,S49041D,R05,Z8614,I110,S42365D,S49142D,S49091D,I493,G9752,S49139D,S42212D,M25569,Z452,S42466D,S42102D,K9161,I5023,I361,M96830,H5340,S42412D,E109,S42113D,R109,S42434D,H59313,I472,Z79891,I739,J9811,N183,S42451D,S42191D,E11618,S…
129426008	I5023,I340,K9161,H59322,H59111,N472,R600,T82190A,R140,M7540,R0602,H59319,K2900,N5201,I97618,N9962,H60509,D649,I255,I4581,E3601,I97410,D126,M96810,D696,G9752,K7469,H9541,E782,I872,M96830,G933,N478,N99821,M79609,I425,H60529,I2720,K8080,L309,E119,H59313,I43,J449,N401,R160,Q211,I360,J9562,H9190,I420,I10,R1011,I270,T82110A,G4733,Z951,R1013,K91841,K210,G9732,R3912,I97418,K648,D7822,I4901,A6000,H60599,I…
1076122438	R203,I4891,I5022,R030,N289,R7989,M24573,Z0000,M79609,I348,E11618,D638,R063,E780,H268,T8740,R197,M25173,E10319,S88912A,I82509,E1136,M7730,E1122,N19,I272,L0391,E162,M24576,M86679,M25569,D62,G8314,I481,E1165,I471,I509,E785,S88119A,E1342,I359,M25176,R931,E1139,R209,I8390,E46,R261,E1151,R319,S0990XA,I1310,R001,M5136,L0889,M2040,L97409,R0609,G4737,I8010,I428,H2510,Z89439,E1140,E11638,M1990,M5127,S78129…
674928497	J918,I509,E785,R0609,S0240DA,Z23,Z7189,E780,R627,R063,S90569A,K5900,R55,F329,G459,R7989,I454,I428,I4891,E858,I517,S70269A,N62,I512,M7550,Z9181,I6529,W57XXXA,L0103,M75100,R0601,R296,T07,F0390,Z125,I425,I4510,Z888,R634,J449,Z8673,S61229A,E853,E784,S80869A,S70369A,G3189,I519,I67848,R079,M2550,R0602,E859,R531,E876,L0100,I5032,J181,Z7901,C61,I5030,R0689,E039,F29,K08409,S20211A,H6123,S0100XA,R0600,Z878…
1320243658	M810,S92909K,L603,I5023,R634,R0602,S12300K,I078,S12601K,J9811,R945,Z125,S12001K,I5032,Z7901,S12500K,I425,D485,Z01818,G8929,I2584,G933,S229XXK,M1610,S7290XN,S12401K,I351,M549,S12100K,M5137,I072,D649,S12201K,S8290XM,Z01812,S7290XK,I340,Z79899,I498,J310,R001,R0683,S329XXK,Z01810,E291,M47817,M8008XA,J9819,S0291XK,E858,I517,I080,S32009A,I428,R948,S6290XK,C44221,Z79891,E780,R0689,M79609,R063,I348,I10,I…
617570966	O99213,L609,R392,E875,E11359,M7989,R2242,M7732,D649,R5383,R509,B9620,D071,M549,Z992,R102,E113553,L98429,I120,O162,N949,H6692,O131,Z3490,E8779,L0231,B9689,L603,R300,Z1151,M5489,J9611,Z0289,Z9189,J449,E1336,R070,E09311,I959,Z302,O4101X0,E119,N08,N3000,R87610,R311,G933,E11311,E662,M316,H3560,I83899,L089,N898,A419,H540,K625,N185,I2721,H6992,F329,E0839,O3421,E1139,L604,M160,M1460,N8111,R3989,E785,I509…
52901404	Q830,R079,Z9013,M5137,D229,R739,E559,R7309,T8544XS,M25551,M4600,R042,D125,E876,M5417,D709,J0190,R531,R1011,R05,R740,G4733,R110,R000,J439,M2140,M19072,G8918,D120,G251,K432,M5412,J9612,R0989,F319,R42,I10,J029,R0602,M2550,K635,M4806,M9901,E784,Z720,M797,K649,F411,J9811,R1031,F3342,J471,Z6830,J40,K56699,H6691,I2699,M5106,J9691,M25571,L03119,M545,R062,M539,K5650,D729,Y838,M25519,R312,J984,R609,I82499,…
544129442	J0190,Z7982,M5417,L603,I21A1,B349,H40019,I420,N401,R634,M5137,R413,Q762,J449,M4647,R3915,M25561,R7309,H4011X2,L03019,M2041,J309,H6000,R269,S90519A,M899,H4010X3,M546,M7150,H43812,R252,H60319,I7091,G4733,M159,Z79899,F060,M79669,D126,I5023,S99919A,M532X7,S70219A,R799,M179,E8582,I351,R809,Z4801,N2581,R0602,H401121,R221,D649,M4806,M7502,J341,L853,L03129,R600,Z7901,M4300,S93499A,N281,L03039,J329,L0390,…
435768649	B021,I4891,M25571,R740,B351,Z6820,E559,R079,Z9181,T82867A,I429,R531,S06330A,E1165,I259,R1319,M545,S96919A,H90A21,T82837A,T829XXA,R609,R946,R350,Z23,T1490,Z950,K5900,K7460,S92309A,H905,L602,I739,T82897A,Z7984,F0390,R52,D509,I629,T82847A,F070,I2510,J189,J209,H9121,M25579,L608,D190,M6281,L723,I5031,Z6822,N390,R262,S0990XA,E039,I499,H6122,R002,T82817A,G7111,Z6824,S065X0A,I368,I428,R920,I6200,S098XXA,…
1317821034	R0602,I714,I610,S8992XA,R7303,Z0001,Z6830,I480,G8194,I69354,M545,R062,Z7901,I441,E876,I429,Z8673,E8770,R079,I161,Z7982,I70213,I444,R0989,I499,R002,E669,R9430,I63411,R822,N179,N189,I5043,I618,I130,Z713,Z1211,E854,M2578,Z23,J189,I5021,H6123,I482,M25562,Z6832,N183,I739,I472,R109,I4891,I5022,I481,Z6831,E785,I509,I10,R072,Z0000,Z136,K8590,E1122,R9439,Z9181,I517,I160,E1151,I428,E872,N281,Z9189,R9431,E1…
87613100	D3702,M79675,R000,R897,J181,G589,B351,Z7901,E873,I5032,R6521,E559,M2550,R0602,J9811,R892,R531,R825,M25462,I43,J90,M545,I6789,I10,I129,F0150,M109,R609,I7389,G5602,R350,E784,Z8673,E790,W2209XA,M79641,H3530,L600,I700,Z7982,S2231XA,R0902,J9601,S81801A,H8110,M542,Z1231,L03019,D509,H35379,S80212A,M1A30X0,H26499,J189,E854,I110,R040,L608,M4120,N189,H35373,D3705,R262,I5030,N390,E7800,J810,M7020,E039,R002,…
804224473	R063,D638,F329,I509,E785,R801,T148,H109,R942,J918,M25561,H3560,Z471,E7801,E261,L97511,Z7951,L851,N393,J441,Z4682,M79672,E875,F330,D649,E6601,Z0000,R809,I120,R600,M79609,E1122,E038,E018,R0609,Z780,Z794,Z9981,E538,Z23,R803,J449,E119,I209,E113299,Z6842,I872,J90,I129,R946,R0683,R609,L97521,I519,Z6841,Z96651,R062,I10,Z1231,L600,E784,B351,H04129,R5382,R0689,E1121,J439,M9711XA,M79673,R0600,R825,E559,M77…
800094010	M67459,M722,L602,Z952,G4700,M542,E539,I10,N400,E7800,M79602,R200,N411,Z800,I110,I213,L608,I350,Z6841,H2513,E0942,G5600,S90229A,G9340,M25579,M67479,E669,E8342,M2010,E1042,Z6838,Z418,M150,B351,I214,G5602,E1129,M25551,S63501D,M67439,M67419,I259,M25522,I519,R202,R609,I5032,G5622,S90119A,S66011D,M6281,N401,E538,L603,Z794,S66011A,H353190,E782,M76829,Z049,E119,R0789,M67449,I459,Z48812,M25552,D649,M67469…
71341448	R338,I358,J029,Z008,I2720,E784,N19,E8770,R350,R1110,Z79899,R062,I259,M5126,H9190,W15XXXA,M109,R609,E8339,R0989,R972,R079,I352,R0602,E43,J9811,Z8679,I071,E559,M259,Z01818,N433,I2789,E876,I5023,E079,R531,R188,M150,Z7401,I200,Z7901,I5032,I5030,M898X6,I452,R55,N390,R601,M25569,Z9889,R002,J9621,R9341,R112,R5382,R0689,S299XXA,R937,H6123,I5021,R040,M79609,Z23,T45515D,G441,R918,I5082,N179,N5082,R0600,N18…
989524187	L604,R203,E1169,Z79899,G5600,E0942,R030,S68129A,B079,Z1231,Z01812,Z8709,-1,R0782,Z803,M5415,R197,D0439,Z08,K5289,E1042,R063,K625,E780,R1013,L601,M659,M5020,R0683,T82868A,R51,Z98890,I679,R2689,I481,J040,M1380,B370,M25532,J45909,M76899,I82599,E785,I509,L909,S90829A,R0600,J3089,M21611,T829XXA,R209,L97511,M5430,T82838A,M13871,M419,D691,L539,D121,Z01818,R7301,L03039,J310,E11621,I119,M5000,D239,M4120,Z…
508626095	R0683,M1000,S0990XD,F0281,I517,M79674,E858,M24549,S0990XA,E872,M1612,S81809A,M151,J9601,Z08,R0689,I679,S329XXA,L259,I509,E785,G308,M353,S80811D,R0600,R1310,E780,R063,D485,R1312,A419,X32XXXA,I639,H01009,Z8701,D0462,R451,Z0100,I10,I078,Z7401,R278,R2681,R05,M810,L820,Z96651,Z7982,L988,Z85828,L814,M25539,J09X1,F29,R0989,S32512A,I70202,I072,F0150,F330,I6789,M179,S32613D,R296,F0390,Z79891,M79675,R9431,…
753190919	R972,Q390,K5730,I429,N419,R9431,Z6828,M5489,M150,D120,L850,K635,Z85820,Z1389,L870,L818,L570,R350,I700,C44310,N201,M545,D492,Z86010,S31020A,L701,I10,O09511,R944,M25519,I110,N411,Z08,L821,D235,I5022,Z0000,L232,N183,R1030,L872,R1010,L852,R002,Z7189,E669,D2271,K449,R3914,K219,J42,K222,R220,Z85828,N189,L723,Q392,K2960,D034,L298,D500,L720,Q391,C434,R3912,R21,L851,D121,H6980,H6590,M79609,Q394,D2272,N200…
710828495	R0789,C44619,I361,D0321,C44709,C3490,Z1379,L729,N400,I739,N183,Z79899,Z1389,D235,L218,J189,Z598,Z6822,I5031,I110,M6281,I2510,I10,Z87891,Z01818,J159,R05,I350,J90,N179,R918,L578,D72829,I719,D2330,L989,R112,L905,C44729,R9431,H40219,G20,C44221,Z79891,Z08,R079,D2370,R0609,C44721,C4401,D1801,M79606,Z6820,Z5189,Z5111,D0472,I6782,L570,Z0000,L818,I480,E784,I4891,C3431,I714,I700,D234,J449,J0100,C3491,R0600…
412451410	S82033D,S92026D,R203,S92919D,S92134D,S82121D,R2681,S82445D,S92043D,S8261XD,S82865D,N289,S92151D,S92491D,S82144D,S82874D,S92536D,S92592D,S92052D,S92424D,S82431D,S82155D,S82811D,S82022D,S89309D,S82454D,S92125D,S82409D,S82852D,S92402D,S92011D,S82116D,S82829D,S89299D,S86019A,S82015D,S82463D,S92112D,S82843D,S92501D,S92065D,S92413D,R498,S82162D,S92202D,I272,S89122D,S82209D,S89021D,S92213D,S92301D,S8226…
862257488	R1030,Z0000,Z823,I5022,I4891,R32,M438X4,I517,R64,S83509A,D0361,M25579,D1801,M25469,R319,J310,N200,Z85820,I69954,E8589,J918,I679,D2370,R0609,R351,L259,I481,Z23,I509,Q618,L231,H43811,N289,H2510,R1010,Z13220,I348,D485,T162XXA,S81802D,I872,D225,D0352,I639,H3581,Q6102,I371,Z125,Z131,C4491,H43813,I959,N401,F5101,S81802A,I2510,Z888,H43399,M79605,I5042,R21,Z13228,I340,L814,N33,I498,X32XXXA,S96919A,R600,N…
685746666	I129,R202,G4700,R52,Z87891,R0689,R5382,I5021,K429,F411,M797,M5430,E784,R0600,R1084,S2590XA,Z79899,R208,I214,M150,R000,I253,R0683,Q602,I429,E079,R531,M5415,H9203,M79604,R2990,E559,Z961,Z0389,N2889,Z9079,R739,Z1231,Z9089,R1909,E859,M129,Q605,Q272,R918,R7309,H524,M5417,K219,R112,R002,M25572,E871,R29898,R0602,K598,D3000,R12,I5023,Z0189,C649,J209,E854,K589,H6193,M79609,E118,R200,F341,R197,R5383,R063,H…
741929815	E034,K5900,M25551,R410,E784,R1010,I480,F411,I700,M5136,M545,S32010A,M8589,I129,R079,I6782,H4011X3,R58,M129,H5213,F39,R5381,E559,Z961,J300,I071,E876,R531,H6120,S32000S,I4891,R1030,I771,N390,E871,J340,I2729,I999,M47816,I879,E039,H2701,H4011X4,K449,E860,F17200,R5383,F419,M25559,H4011X1,K8020,K661,N3000,I2510,I110,H401133,J209,E854,J3489,R748,G9341,R55,Z952,I361,Z5181,F0390,M5489,D509,I482,I739,N183,…
106496097	R1084,R0600,R063,M79672,H903,H02102,I509,R0689,H401230,H02009,H4011X1,T1511XA,I517,R1013,R0683,Z9883,H4011X4,I428,M179,H9190,R102,H4011X3,J40,L814,I723,K869,I43,K8580,N401,M79609,R05,E806,I425,M25569,I872,D485,K2900,A419,M546,H02039,J984,M7989,Z950,M6281,L570,H04129,C44629,H4011X0,K8020,Z45018,T1510XA,M79605,H1033,M259,Z961,D229,E859,K2980,H04123,R079,R1010,K5900,H33059,R040,R0609,H5713,M2040,K56…
337975419	N390,R432,R262,J810,G8190,R5381,R9721,R7989,Z0000,I5022,I4891,J9690,N189,R0603,R970,E1140,J189,S0990XA,E854,R748,Z95810,K5900,I5040,Z9861,I236,I739,N183,I472,R52,I2510,Z950,R2991,I700,I5042,I63511,I259,Z955,I129,R9431,E8779,R079,Z6827,I429,R531,Z789,E876,R000,I513,S72035A,B351,M6281,S72002A,I214,R9720,F321,I6310,C61,R293,Z7901,W0110XA,I69354,E870,R600,R471,Z741,I255,D649,M2550,R0602,I501,T17200A,…
113698168	Z77090,I4891,I252,R001,Z029,I517,R9439,E1136,Z5189,R05,E1122,I10,I440,H04123,I6529,I348,R063,E1139,I484,E723,E11311,R0609,H903,I1310,T1490,E785,C61,I495,R911,I481,H5702,R791,S40862A,I6523,H1813,Y999,H1840,R9431,E119,I2510,E782,M179,E875,H25813,R2242,M7989,R809,E11319,R600,I498,I340,R7303,E728,R0602,H5203,H18003,R9720,I441,Z79899,I5032,H532,Z7901,R079,R972,M129,H5052,I129,N184,H25043,H269,I480,E79…
532555603	M79609,I700,I70201,Z950,K5900,K635,I358,M216X1,R0609,R609,I129,I519,I5040,K31819,E1165,I6529,Z48812,J9622,R079,I352,R9439,E1122,I7779,A048,J90,I214,B351,R740,R4020,R7989,J9690,I10,R112,Z4682,R0789,D122,R262,R918,N179,N189,M6281,I350,Z79899,I110,I5042,R748,J069,M79672,I2510,M2042,D509,Z87891,I739,N183,I472,R9431,H905,Z952,Z01818,Z452,D62,I7389,Z95828,K648,R0989,E785,I509,R489,R072,I359,H9190,I743,…
687746443	D489,S0010XA,E1122,D131,H4011X0,E1165,I5022,K30,I4891,R740,S8990XA,Z0000,C44329,L850,E784,H2510,L870,L570,J392,Z950,I519,E781,N184,J383,Z85828,I259,Q063,M109,M5136,Q804,I129,J189,I2510,Q061,H25013,C44321,S2249XA,L821,K7460,Q803,K317,J948,S99919A,I482,N183,L872,R412,Z5181,Z9229,L852,C4441,M25562,D631,I5020,R05,Q809,H4011X2,N261,N179,I10,N189,R1314,Z86010,D61818,K7469,W1830XA,H4011X1,I5032,Z79899,I…
691632423	R0689,S32411A,M47816,L852,E7800,N390,I5030,R262,M4804,R918,G3184,H02401,L608,R32,H6123,H02421,E854,R2689,J189,R200,M25511,M5410,G5600,L872,S32491A,N400,Z23,L602,R279,J9601,M2010,M5417,H02409,H3530,L600,L870,M25551,R350,M48061,M47897,S32020K,R202,M545,H26492,K624,M792,Z6824,S0990XA,M461,R531,M40294,Y93B9,H01009,R0602,H43399,J300,Z961,E559,S32020A,M4806,J342,R260,M8008XA,L850,N139,R208,B351,G589,R8…
139420525	E782,R252,Z515,K250,R05,A419,J90,G933,M65332,R945,M899,M4310,R269,E6601,M79609,I425,I4891,I959,Z79891,I5022,M8008XA,Z125,S3210XA,I10,M79675,R5381,H10413,H348320,J9622,J45901,R4182,M21371,D688,R300,S32009A,S0990XA,M810,R9439,I420,S3993XA,I5033,Z953,Z9861,R0609,R570,M47817,I468,K226,R600,G252,L03329,J9602,R933,Z48812,M5416,R6889,M4850XS,M549,M47812,M5127,M79641,D649,I25810,I255,E875,Z7189,H00015,M5…
140700271	E11628,R1900,H3500,R609,E103291,R0603,M47816,I129,H25033,K3189,H25813,M545,Z0000,R1030,D179,I4891,E0590,G629,R32,E1165,R130,R5381,M170,M25559,Z9181,E08329,I6529,E784,L870,J029,K635,E11319,E1136,E10329,I248,K352,R350,M5116,M25562,T8172XA,S8011XA,E1122,M797,Z1212,M2040,E11622,D120,G5603,L850,R0609,L84,B351,M5136,K522,K819,E1151,S8980XA,I2782,R1319,M150,E1139,M8589,Z09,R233,I8390,K909,R6889,E876,M85…
5235487625	I5030,G4700,R739,I519,E785,M810,M549
1624077837	I4891,E119,I70219,R7989,R945,H9522,I209,Z0000,D6949,G933,J95811,I639,S90211D,L7622,D225,E782,H43399,I69339,D7801,H59129,E1136,Z1212,Z1159,E1122,Z0101,M25519,R278,L03119,Z794,D508,J309,I973,H59112,I6529,S90211A,H59321,R413,R5381,N182,J449,E1165,N401,R29818,M7550,R803,E538,M75120,E1139,J329,S0123XA,K91840,J811,E11311,I70213,R600,C8399,E1029,E8341,M75100,M5136,I97611,G4723,I998,R0609,H43393,M179,H59…
886942463	F331,S0003XA,W06XXXA,B379,G441,R220,F325,F419,L723,Z48817,L89321,L608,K219,G9340,E860,S5001XA,F1120,N319,R51,J9610,Z466,F1021,I6930,A09,R2689,I69118,R262,N390,R54,M25521,H6123,I6910,I629,I69393,R071,N400,R109,I361,I110,I5030,G4700,Z79891,E854,I208,I69991,R41842,G8929,Z87891,L8990,G4089,R202,R2681,I69110,E781,Z01818,I714,G629,G40209,A4150,R443,L600,F1320,R410,E784,K635,I69152,R350,G8194,F411,T839X…
740616147	R946,J984,R609,H60399,Z7901,I129,Z89519,D492,N184,Z23,R130,H608X1,I5023,M25579,S81029A,Q619,R55,J029,J9811,R0602,L570,S0990XA,R0489,K522,I6522,I658,R32,J439,H61009,R042,E079,R531,I429,J440,R3915,R079,Z961,R222,H6000,N179,Z8546,H524,R918,S90519A,J9819,N189,K219,I130,J17,L608,M25519,I5043,J9601,K5289,H43813,R040,J869,H04123,B181,J690,I499,L989,L905,J810,N19,E871,R601,N390,I482,H6090,J948,R0600,B191…
679000301	S32474D,S72011D,E784,S32411D,I358,L570,S32512D,S72065D,S72112D,S32465D,I480,S32426D,S32482D,R0683,S72043D,S72134D,S32443D,S8256XC,S72026D,S32452D,S72125D,M170,R2689,S72052D,S32691D,G603,M545,M25521,M5415,G5600,S32602D,S32613D,M25462,S72036E,S32312D,M7520,Z96649,S32301D,I352,R079,S32611D,Z1211,D62,R0689,S32392D,C44320,S32424D,G609,S32592D,S72041D,S72136D,S32441D,A4101,S72024D,S72035D,I6350,S72091D…
975361805	I2510,I427,E780,I348,R063,T07,Z6839,E0842,Z951,E785,I509,E1142,E11622,R9431,Z6828,R319,N08,R069,I252,I119,R5383,I368,S298XXA,I428,I517,E11628,M7989,Z974,I255,R809,I6529,L03119,E1342,E1165,R5381,Z0000,I340,J329,J182,J811,R600,Z23,H2510,J309,R803,E11620,E1140,Z794,I360,L89899,G933,E1151,E119,I425,R0609,I209,Z9861,I259,I10,E1042,J9819,M25569,E0942,R609,E1169,I2589,Z6829,E784,M79609,I798,R0683,E11618…
1440009272	S72402A,S62656D,S62396D,S52136E,S52201D,S5291XD,S62332D,S62648D,S52264D,S62633D,S62357D,S62349D,S52612D,S62245D,S62346D,S62622D,S52379D,S62358D,S62254D,R319,S62323D,S62647D,S62231D,R261,S62659D,S62399D,S52302D,S6292XD,S59029D,S52253D,S62604D,S62360D,S52341D,S62661D,S59011D,S52236D,R0602,S52292D,S62209D,S62305D,S52324D,R001,S52283D,S62314D,J9811,S52391D,S59112D,S52335D,Z8679,S52309C,L89149,S52242D…
413270059	N179,K859,E860,I69928,J690,L89139,L989,K567,R259,L942,I69951,H25813,I719,N390,R601,L89891,M7989,S31000A,R109,N400,I69359,N183,S41109A,R5383,R253,Z9229,R609,K8590,Z23,I69959,I129,R251,I69992,L89159,I69920,R5381,R4182,E784,R6520,R531,I69351,S51809A,R600,R140,S40229A,L988,R4701,I10,H5210,J90,I959,R252,A419,G933,I6350,R250,N289,J9811,L89149,Z0100,S31801A,S40829A,E785,I509,L8990,L89309,I69952,I6789
1566544342	S59232D,S62182D,S52119D,S62126D,S52571D,I4430,S62034D,S52514D,S62143D,R9341,S59249D,S62152D,S62524D,I452,N390,S62025D,S59299D,I5030,S62174D,E1121,S52599D,S62502D,Z85828,S52022D,S62111D,S52033D,S62012D,S52549D,M949,S52121D,R112,S52532D,S62165D,K567,S52209A,S62513D,S62367D,S52254D,S62603D,K219,S52622D,N16,S52346D,S5292XD,S62302D,S52399D,K449,S62666D,S52231D,S52323D,K265,S62313D,S62669D,S52332D,S590…
1069797856	H6123,J0100,E785,I509,M4316,K625,R578,J9601,M48061,L03116,Z471,R570,M7138,Z23,R600,E875,Z96659,M179,Z09,R296,G8929,Z515,M791,M159,M25559,E440,M4806,Z8701,M47816,I82403,M79651,I2699,C50919,R350,L570,M79652,M545,M6281,I129,I2510,I10,I43,E222,R05,R110,Z8719,N3281,S81812A,B351,J810,N390,E871,R262,K5900,I499,M9983,M5416,I130,M5136,Z9981,J159,J189,I5033,Z96643,B029,E854,I4891,R399,Z0000,N183
798942000	M25519,I6521,G4730,F329,F0390,J129,Z803,R9431,I82511,F0280,E8352,N200,S32502A,K5730,J918,K648,J9600,I25118,D751,R072,I951,R931,D121,R5383,I445,M7989,Z471,R0789,I440,Z974,I82629,E1159,Z0000,E6601,F330,J9690,J45998,I442,D126,R922,D369,M7620,M7070,I4460,I10,R42,I82409,E1122,R5381,R600,R05,I6529,J329,S3282XA,R413,J309,Z9221,Z780,M25562,M7710,Z96653,E782,I8291,S32509A,G933,G4761,I82403,G894,M19012,M89…
690411481	E1151,R062,E1041,R0609,J45998,E1140,E784,K621,J029,M1710,K635,M170,M24651,L600,I714,R130,K5900,I700,K429,J439,M150,E6601,Z0000,M25562,K2901,R0982,J440,R079,Z86010,H5213,E1342,E1165,G478,D125,I130,R55,R0789,D122,Z23,E669,R002,E0842,M1712,M79662,Z7984,E1142,H43819,S80811A,I208,M2042,I2510,J069,M25551,J9600,Z6839,J209,E6609,J45901,M2041,G4733,I509,E785,G8918,H259,J343,H5203,R0602,Z471,J9691,R001,Z82…
563022082	M19032,R05,M1710,M533,R000,H2510,I43,M1990,I200,R42,I10,R739,D229,E559,E8589,R079,R972,N320,R0781,R531,I429,H25819,S1180XD,M25511,D0421,I5033,M545,E031,C61,D849,M25562,R4182,B078,H5213,L818,I4891,D0430,L570,R410,N529,M170,D2239,Z4802,L821,C4441,N400,H02839,M06062,I482,D044,Z7951,J189,M79605,D0330,E854,M1120,R2242,M05761,I110,B356,R937,I130,N189,M19049,H524,N179,I781,E871,B353,M0609,Z85828,L905,M2…
1735328599	L409,S83282A,R911,I495,S322XXD,L259,S02609D,K648,L909,I509,E785,T82120A,S0210XD,S83411A,S42033D,K2900,R0602,E780,S42022D,M25539,R030,S0269XD,S0264XD,S42015D,S2231XD,S02119D,L403,S42018D,R1011,S2220XD,S42017D,I517,H9190,S42009D,S32129D,S32111D,S42031D,S2239XD,M1711,J0181,S0261XD,M25461,I77810,S0292XD,F5221,R001,S83241A,S3216XD,D121,R319,Z45018,S42002D,S32122D,D123,S02402D,E1042,R600,M25562,S02413D…
1453957958	N6489,E8349,K7210,S0990XA,I5020,K861,W19XXXA,I428,F10229,M7989,E872,R5383,S199XXA,E785,I509,B1920,T148,H109,Z136,S92506A,S0001XA,R9431,Y929,F329,S3982XA,C50819,F1020,I959,I425,F17200,S2249XA,G933,K709,R17,M5136,R928,K7010,S96919A,S7000XA,Z23,J449,E8341,J811,J182,Z9181,R933,R5381,Z5189,D1801,K7030,I81,S92403A,K5100,D696,D649,S00512A,Z0000,R7301,J13,R531,E876,R1084,J0100,S92406A,R079,F10239,J181,-1…
707302542	C7802,R29810,D489,R079,R0600,J3089,J300,R042,R1310,M25511,S7010XA,S065X0A,J45998,M75102,I200,R208,J181,M7500,J029,J22,A493,J9819,R0782,G9340,L570,H61009,I700,R0902,J9601,R790,M25559,I10,R05,Z85820,J4530,C774,R202,R200,J189,J111,J069,Z08,C792,M7150,M7610,J209,L821,M722,M25519,B960,M1610,R51,R7309,L97521,N400,M75120,R6521,R7889,I609,Z7901,M169,Z85828,M75100,J340,D692,J690,M25551,C779,I130,J9691,M70…
62603738	J310,R0989,M1A00X0,L301,I951,H9190,S138XXA,R261,Z01811,Z743,J0190,Z880,Z7982,I517,I10,H3530,R42,R05,R1110,J90,I2720,I440,R7889,H9041,Z7901,F329,F341,I348,R627,E780,M79674,M25511,H903,R030,R1312,R351,E785,I509,Z951,E569,M79671,J9811,C61,K838,C674,R0602,R300,I360,B349,D494,J449,M5000,E538,M25551,N401,J309,H6123,R945,R269,Z125,E119,K5909,E782,S134XXA,G4700,M6530,G933,I5030,M159,Z6823,M791,Z8546,D539…
3326096507	Z87891,E854,I361,N183,R109,I10,I5021,K219,I130,N179,N189,I43,R1084,R0600,I350,M2550,E859,I429,R350,R8299,R251,C670,I129,M791,I2510,I270,Z66,R69,C679,I5031,E875,I428,R7989,E858,I517,I5033,N1330,R319,N200,I272,Z951,I5040,I509,E785,Z8551,Z7189
1259728832	S59241D,S89132D,S62155D,S52502D,Z01818,S92212D,S62523D,Z6821,S89149D,S82262D,S52111D,S62022D,S52579D,S59291D,S62121D,S62185D,S52012D,S62033D,S62144D,I517,S52513D,S92311D,S89199D,S89031D,S92352D,S52034D,S82843E,S52126D,S82255D,S62015D,S52182D,S89009D,S52591D,S62162D,S92225D,S62514D,T85695A,G8929,S62173D,S92326D,S82221D,S92234D,S82409E,S52541D,S62116D,S8251XD,S92343D,S59202D,S52025D,S82244D,S92251D…
438031040	M810,R278,R1011,G4733,M5412,N401,J449,R0489,I209,R945,I712,M869,E119,I10,R201,M4854XA,Z01818,Z7982,K633,M5417,J90,C108,L03129,M159,G933,E875,G8929,M549,Z0100,R102,D649,S2341XA,Z79899,G061,M2550,R0602,M19011,Z1632,N281,Z01812,Z6830,I238,K0521,I252,Z6826,Z471,Z6832,E291,R209,Z01810,R1084,R7301,G5620,G4700,M19039,M47812,T797XXA,Z1211,Z1621,F329,R627,M5415,G319,F1120,R203,Z79891,T84093A,L259,Z85810,K…
605269587	M5126,R279,Z452,L821,L03115,M1711,M542,S61209A,M5412,K228,Q402,E854,K449,S098XXA,K219,D2339,I130,N189,R2241,R0602,I5023,I5021,R188,D120,I071,R079,Z1211,E859,M7020,Z23,I5043,Z87891,K2990,R031,R0782,R55,L570,K635,R7881,E784,R12,I078,J449,K5900,J90,I43,A419,Z125,I959,M5136,R9439,I072,D539,M4802,D126,Z0000,M11261,I5022,I340,I4891,A4151,I447,D121,R0789,R319,S0990XA,Z981,R001,D72819,M7989,I080,Z743,N28…
1249472868	H9192,R3912,R0683,R063,J42,N289,J9610,R030,I809,R0782,Z8709,R911,J9819,B370,R339,R899,I509,Z8546,I471,J4521,J418,J9601,R791,R0902,I5043,M79602,V462,J45998,J9621,Z9889,Z86718,R0689,R51,I951,L03114,E872,I4949,Z974,Z743,Z95828,R0600,I517,J441,H6123,I428,E875,D126,I159,R799,I2699,I5023,R42,I10,M549,R0602,R05,D649,J9811,Z8701,I824Z2,R600,R7889,J329,Z7901,I878,Z7952,I340,D72828,M47897,R9720,R2681,M810,…
519491086	R946,R5381,J984,R609,F328,I5033,R6520,K8590,H4052X4,E784,R7989,Z0000,E6601,J9690,L03116,E873,R260,M1990,K5900,B351,R740,M150,J439,R000,E876,R0609,K8081,R531,J440,R99,R079,J300,J9602,R69,R590,F419,J9600,R918,K8020,K219,Z23,E874,I2510,J9611,E669,G4730,E871,R601,I5020,G4710,H4020X0,R0789,S134XXD,R32,Z9989,K8592,I110,H5412,J156,E854,J209,G43701,A4189,J9620,J189,R938,J069,I208,I5032,F329,K8050,R063,I3…
502054251	S52019D,R0609,S62026D,I798,Z8551,S62134D,L0889,F1123,S62151D,S52509D,M62830,L600,D374,M5136,R0781,S8990XA,S62125D,S52572D,S59231D,S62181D,K635,S4291XA,E1151,J029,I358,S52531D,S62166D,S59209D,S52122D,S62011D,L870,E784,E11638,I8390,S46919A,S52133D,M47812,S52189D,S62112D,I480,S52021D,M5416,R350,S52609E,E8889,S62501D,R1319,S52044D,I7090,S52354D,R1010,S52246D,S62611D,S20219A,S62202D,S52299D,M13811,S83…
985144293	R109,E10319,E11341,R1111,R3914,W1830XA,T368X5A,E1139,R1114,K5900,K121,A4151,G441,E860,L660,K219,E039,R112,K567,E113413,E1165,R4182,D721,R51,-1,N390,L049,E1136,K522,I214,R110,R188,D709,E876,L662,Z961,D599,I10,R739,K560,E11349,E10311,R079,Z01818,K3184,H269,Z1331,L668,K1230,M3501,K5790,Z794,S2232XA,W19XXXA,R1110,R803,Z681,E119,E1039,S2232XD,A419,E10341,E11319,Z09,E1036,D649,G43A1,R809,K209,N281,E870…
74099719	C8100,I071,R079,I081,I429,D709,M25532,Z6826,J439,M150,M19011,Z01812,M533,N509,R110,R208,R143,G589,Z8572,G4700,G5620,K522,I214,Z1211,R350,I480,G5600,E784,R0782,D72829,N451,Z950,G629,I714,K5289,Z01818,M792,G834,M25512,M545,C8120,R202,M5410,Z87891,R609,K2270,C8299,H2589,R200,R194,R748,J209,R42,I361,D701,N453,H905,M25552,R109,N183,I472,I2720,R05,I482,M25569,C8190,K1370,R262,R601,R141,C8580,G8929,Z682…
172885545	G4752,E11329,Z79891,J90,R600,E538,Z7984,E1142,D485,E782,E119,E113591,H43313,R269,E1139,E780,Z79899,F329,E11321,E1140,R569,I509,E113291,H26493,R261,E113599,E113212,G20,E1136,Z713,K219,G903,R1310,R0600,E669,H2513,E11319,R2689,G909,M545,M25519,F5221,R062,J0190,H2511,K429,R130,R0602,R55,R260,E559,E11311,L03012,G3183,Z23,M25551
1276372501	R222,E859,I429,Z08,E876,Z36,E848,S0081XA,E8881,Z01411,C3490,F209,I480,E784,R338,Z5181,G629,Z79891,M25552,I259,I2510,E889,R609,N72,J984,N763,N761,W19XXXA,Z01419,R938,S0990XA,J189,N899,R748,R0609,E854,N183,I482,S199XXA,R7989,N390,R601,E871,R789,I4891,L989,E039,D631,E669,Z79899,R9439,I43,Z5189,I5033,N189,N179,R918,I10,I440,F3162,Z3A17,I517,R0689,S0993XA,N259,E858,C189,F17200,R931,R0600,Z23,M25559,R3…
647195323	N39490,Z6822,R1314,I5031,I482,R412,R5383,J069,J189,Z6827,Z124,Z4682,R310,Z9989,W208XXA,F0390,N925,Z1272,R918,N3281,N179,N189,I083,J9600,M169,K7689,N390,S22060A,R262,M152,J690,K2961,M8088XS,M949,E039,D414,M150,D120,E8889,J181,R1319,M5440,M1990,N8111,N8189,E559,Z7189,Q6100,M545,I10,G9349,R312,J90,Z0000,R05,R609,K3189,T17908A,I4891,I129,Z6825,K635,N3941,R404,R410,R5381,N812,E784,Q619,I6529,R4182,T17…
120361327	E806,I425,Z681,Z125,Z79899,E119,F528,H60319,H26499,R0902,E782,R1013,E018,H8309,M810,I83892,I10,T82858A,H16229,I120,H6123,I998,I82729,I878,E038,D539,H70009,R509,Z6823,Z992,H6020,Z6821,M4620,C44320,I428,Z6824,K1329,R319,N2581,R0602,Z79891,G510,I951,M79675,C434,H9210,E785,I509,Q6101,E1129,J918,R2232,H6000,F5221,E8770,R7309,T82828A,E804,N186,T82848A,J209,H7090,T82898A,J069,E807,R109,M79642,D509,I8389…
1730303486	R071,I2109,J209,E854,I110,S20212A,L989,R0602,Z87891,I5021,E876,R0981,I071,R079,I161,R609,I5043,I420,E119,R0781,S299XXA,E875,E1165,I878,R05,I43,R319,I10,I517,I160,Z113,I440,K8020,R9431,I509
637950865	I429,R531,R0609,I43,R05,I10,E1139,R079,I161,R930,H31009,R1010,H25099,R260,H2510,S66919A,Z0000,S79829A,R1030,N181,I5022,E784,E1165,R5381,I669,S0093XA,Z79899,S63509A,E1136,E1122,M545,E854,M6281,S79919A,M47817,R5383,H3343,Z6827,S1093XA,N183,I739,D509,E039,R9431,R002,R51,Z79891,H3581,I083,N189,Z6845,N179,I130,I517,M25539,M25551,E11311,S79929A,H25011,I428,H2511,I119,I6789,R261,H04129,H3582,I69959,R072…
245782797	R296,Z01811,R0602,E43,W19XXXA,S72409A,S72109E,E875,I442,S0990XA,Z8701,H9113,I072,S72099E,D649,S72023E,I255,S72046E,S32609D,I351,I5023,S335XXA,S32316D,F17200,J329,N281,S32415D,S32519D,E46,S72061D,R2681,S72116D,S32461D,Z96642,S72059D,S32422D,S32486D,S72022D,G451,M25559,Z7401,S72033D,I340,S32456D,S72121D,Z6821,H4020X0,S32433D,S72144D,I420,S72045D,S32484D,S72132D,S32445D,S72031D,R1110,S32454D,M5137,S…
990345605	I10,M67479,N763,M1710,Z96659,S2239XA,M25511,M545,M279,I259,M25579,N951,S93409A,E1139,S82009R,L600,S8290XP,H8113,H3562,I358,M79671,Z9861,I248,I5033,E1136,C50219,M7070,B351,M7620,I6529,S5290XR,R5381,L299,D131,I455,I4891,S93609A,Z0000,R7989,I429,S4290XP,R531,I352,M67459,R079,E11319,I081,M129,Z85820,E559,Z961,J300,J302,F419,N72,R0789,I350,S42009P,B009,K219,E860,R5383,S5290XP,H04123,M67419,F4322,H3554…
739283956	E1136,T63633A,T63332A,E1122,T63323A,I129,T6392XA,T63622A,T63794A,N184,E781,Z9181,E1165,T63314A,N3090,T63893A,T63004A,T63061A,R7989,T63514A,E6601,T63463A,A4102,Z79891,T63484A,E784,H33319,T63121A,E790,T63033A,I358,T63194A,T63454A,T63811A,T63022A,T63431A,T63422A,M1710,T63594A,T63123A,H2510,T63031A,T63084A,T63813A,T63433A,T63114A,T63891A,R740,T63063A,T63072A,R6889,T632X2A,T63461A,I7090,T63824A,E1139,…
70445672	Z9989,I214,M5431,I50813,R740,F3341,I5020,J439,M150,R000,E876,R042,I429,M4317,E859,M6281,R52,D599,I071,I2510,J984,M109,I2723,T8383XA,I519,Z87891,M2011,K7460,L98419,G629,G4730,M170,J9611,D72829,M1710,Z7189,N183,I472,M5127,M5440,I361,I110,I493,R748,J849,J209,E854,M5136,R0609,Z9981,I2721,I5033,N179,K862,Z23,I130,N3289,R040,M47817,K754,K567,R112,M4310,I771,F17210,R262,I10,I061,D589,I5082,M5430,R319,R2…
331602841	R202,I129,Z23,R609,Z85828,L03891,L03116,L97911,S80822A,R251,D492,M25551,D3130,Z950,R55,L600,S62609A,H43819,I714,L03818,N951,L570,F339,M5412,S80921D,I480,E784,S62669B,J029,I358,R404,Z8701,R208,G251,I70219,R0602,R260,K2900,M150,Z6824,S63279A,D510,S62639B,M25519,R531,R2681,S50912D,I455,M40209,S62526B,Z789,I441,L03119,Z7901,S62523A,R011,J300,Z6821,K5520,L0390,I352,R079,I350,G4700,E11628,J302,Z6823,F4…
1022074691	R634,K9183,I5031,R5383,E782,G933,Z23,E119,M25551,M549,K9189,D126,M729,E6609,R600,M25559,M5136,D121,D62,M25562,K922,M79651,K5660,D500,Z6842,R52,I4891,R69,K631,Z9181,R5381,K913,E785,I509,F4320,K9181,M722,Z87891,D509,K5669,M4316,E1149,F4323,M542,K9182,R635,I110,R358,E871,R262,J9601,M2010,M79604,K567,D6869,D120,I081,K560,M1711,E876,R6510,R531,M25569,R609,K635,L0390,Z7901,I10
1625557266	J069,S6990XA,I493,E8589,E854,M7580,R748,S4980XA,L03115,I482,M5413,H2510,Z96649,I739,E851,I472,M609,R601,R432,Z01810,I499,I4891,M7550,R5381,F419,H524,N179,R0982,I5033,M47812,R079,M7989,M76899,N320,E859,S59819A,E559,R5383,R531,H832X9,T43201A,H26499,G4710,J342,Z01812,R430,T18108A,D72829,Z5181,E853,M797,I480,I43,R9431,R350,R42,S43429A,Z950,G4730,L03129,H269,R609,S59909A,I2510,M5030,C130,J0190,Z7982,I…
874967629	H903,R203,S1091XA,W1849XA,N289,D72828,I96,H35039,Z8679,J9811,R0602,G319,R6521,L711,M6282,L0390,L89159,R351,I495,K648,E785,R569,I509,R072,R209,H11159,D121,J343,J90,R319,H43399,S00419A,S0031XA,J310,I10,H35033,Z45018,M2041,B355,K922,Z8659,M2570,I440,L97521,L89153,I6789,L403,Z86010,R509,L401,R221,S00511A,D126,R7881,S82009A,R532,R296,L97509,G311,L988,L02612,L814,G9340,L404,L853,L03049,J9601,N401,R413,…
558414057	J9819,R0902,J9601,I5043,I428,R2689,R42,I10,R0683,K591,I43,R29898,M160,J45901,R0600,F329,L03115,N185,R063,I2101,R0689,I481,I509,R072,I4581,J449,R2681,L03129,I872,R1312,R0602,I209,R269,N2581,A689,M4806,E119,J9811,I351,J15212,I501,E1129,N178,R509,D649,D696,E875,R392,J910,I340,R600,N281,E8770,E0800,R000,I2510,J84114,I214,R079,E46,R9431,E859,I071,R531,M545,R062,N184,R609,I129,M6281,I480,M4800,Z9181,E1…
669563105	S0001XA,E782,M25559,R252,I872,K7460,C44310,M546,G4730,D485,R201,M5489,S4990XA,K869,K5730,I078,S08119A,I10,I2510,M47816,N182,J449,R4584,L820,R05,J40,I340,L2081,H02834,M7989,N281,Z45010,R600,T84020D,S01512A,I072,W11XXXA,S0990XA,L2084,I351,H02831,M549,R1311,Z6833,M25511,T84020A,L298,L200,I4891,I517,S40011A,J441,S00512A,M75100,Z85828,D1801,R0982,Z5189,R209,Z471,M7550,T2170XA,H43393,M25551,R001,J310,M…
360340799	M79641,M7610,K219,S72331D,S32699D,M5022,K449,S4991XA,S72354D,H9190,E860,S72345D,S79119D,M65341,M5126,S93602A,S32614D,S72363D,B379,S32315D,G441,S79121D,S72309D,S72456E,I350,S72062D,S72414D,Y9389,S32462D,S72019D,S72115D,S72471D,M5137,S8000XA,R262,S32473D,N390,Z8673,M47817,S32416D,M7742,K644,S72122D,S32455D,S72446D,S72499D,H8112,R7982,S72423D,Z7982,S72044D,Z87442,S72432D,S32485D,Z01810,S32421D,E669,…
350233067	T63484A,T63121A,T63033A,D45,T63454A,T63194A,E1165,T63811A,T63022A,T63431A,T63004A,T63893A,T63061A,T63514A,T63463A,L03119,K210,T63314A,T63633A,T63332A,K648,L84,T63323A,E785,I509,T6392XA,T63622A,T63794A,T63631A,T63394A,I6523,E11620,T63321A,T63714A,T63114A,I428,T63891A,T63063A,T63072A,T632X2A,T63461A,T63824A,T63422A,T63594A,T63123A,T63031A,T63813A,T63084A,I517,T63433A,T63691A,T63334A,M79671,T63792A,…
826680838	W1830XA,M25462,R9439,I472,M1009,N400,M542,R4182,H5213,L280,N442,R7989,Z0000,R1030,E854,M5413,I43,E860,R768,K449,I083,J302,R1010,M79632,I10,E8589,M2560,N448,M5136,M25552,I499,I2510,R110,K5730,H40013,I8392,I200,L03129,E559,R079,E859,M25529,R9431,M1A00X1,Z01818,I429,M25512,Z95810,M1A9XX0,N503,S93409A,M545,M1A40X1,R0789,L03019,M109,R609,N3943,R350,Z008,E784,R410,M6281,N5312,R790,M1A20X1,I088,S83219A,…
1359819679	S42456D,S72001D,S42132D,S32464D,S42448D,S72113D,S72064D,S42433D,J310,S32401D,I5040,S42489D,S42146D,L97528,S32502D,S42422D,S42123D,S42447D,S72102D,S42199D,S32475D,I951,Z9981,S72141D,S32436D,S32492D,S42461D,S72036D,S72092D,S72124D,S32453D,D121,S42114D,S32442D,S72135D,S32591D,S72042D,S42415D,M79609,S72142S,S32483D,L97429,S42261D,G43909,S49131D,Z7189,S49099D,Z96649,S32391D,L97929,S42319D,S49032D,S422…
1195116980	M818,R824,H02059,H1133,H42,J9601,J4521,S3982XA,S4990XA,R0683,R261,K8510,R42,I10,R2689,R05,H401132,J310,D511,J4530,M5410,R0600,L711,H18239,I272,J45998,Z86718,H4011X0,E785,I509,M8008XD,H539,R911,R0689,M353,I82409,G4700,E030,S46919A,M8008XA,R250,R063,Y929,I348,I5030,I5032,G933,M791,H01029,Z7901,J4550,R252,H04129,I959,R2681,S22009A,G8929,H5442,R269,I078,M8088XA,I2699,J449,R413,I2789,H4011X2,I270,R060…
275794464	E7800,I5030,Z1211,R531,D62,I82890,K432,D120,L570,I248,K635,E784,M109,R4701,G9340,E854,R748,I638,R7309,I110,I25118,Z7982,I472,R0989,R0602,H5203,Z85828,M4692,I6310,F05,H524,N179,H26492,I5032,K921,R5383,D500,C189,K4090,I6340,K922,I252,D121,E785,L259,Z299,R9431,I10,Z951,E780,I2510,C186,K439,E119,C787,I639,R0609,Z515,E782,K3189,D6859,D126,R9439,Z87891,D649,I082,H5213
897090703	Z79899,K429,N529,M7989,I358,F05,E7801,J0110,E784,R410,D010,F411,E8779,R0789,Z85038,J984,R609,J45909,Z6827,T8189XA,S40022S,R531,I352,R079,F0390,H2512,R739,L03129,R9431,K5730,I214,I2510,Z23,J4520,G609,K8020,I060,G94,K644,E1139,Q230,R601,N189,I350,K449,M79609,K219,K921,Z6831,J209,R1900,L0391,N183,N400,R109,E1136,Z952,E1165,R4182,M47814,E11359,I509,E785,E7800,I359,L03119,Z951,R9401,J918,Z6832,E780,K6…
52538889	M6281,R531,I429,M7989,R1314,L2081,R6881,Z961,R5383,R05,B351,J342,R260,L2084,G609,R110,I10,Z950,R9431,M25562,G629,M1712,I480,R350,L570,R404,R338,J40,E784,J320,H1851,R609,S4980XA,I2510,E781,K5730,L738,R194,G6189,L03119,I208,M25519,J069,H35369,H3531,I5040,N400,R6889,K228,L2089,I482,R279,M722,I469,I499,R1313,I4891,R601,R262,I952,Z0000,Z9181,N3289,L723,R5381,Z1212,H02409,K449,K219,R198,I517,J301,I8310…
665004113	N761,Z853,H43393,M1288,I5022,I4891,Z0000,M25539,R7989,M4310,M75100,N63,E854,I110,M79631,E1122,I5033,Z452,M722,I421,R109,I472,M7550,H3589,S63511A,J948,S52551A,E1165,B373,N390,R601,D122,E871,R141,E8589,M5136,L989,E039,Z13820,K08439,H35033,R002,R0609,I499,Z9012,K831,K5660,I130,K449,M2141,M25571,N179,S46019A,S93422A,E559,R011,J300,E859,R079,D489,Z01811,I429,R531,I4510,V722,E2740,Z5181,L299,Z9010,I251…
3228136561	K210,J918,I249,F0390,I495,I509,E785,I43,L89319,I2510,F329,I10,M6281,I951,I119,I340,I4891,L853,R1900,M25511,N3081,I5033,R5381,R296,Z9181,I639,G894,I959,D61818,K5900,Z79899,H2513,F411,F339,I480,Z950,I25119,G9340,Z955,G4700,I5030,Z961,E7800,R0689,I429,L98419,I513,R000,I214,R262,I499,I130,K219,N179,I5032,N3080,T2125XA,I110,E854,I21A1,M1991,S40012A,H2511,Z23,N183,I739
849040500	N453,D2330,S83419A,L821,E109,H26493,Z23,I4510,R9431,Z01818,M609,N400,I739,N183,C44319,J069,I2510,I208,H4011X0,E6609,I5042,S83219A,R5383,D353,S83249A,M7120,H40019,R601,R0789,I452,M25561,E1159,Z1389,R002,I499,M6208,H35379,E669,I5022,M25473,Z0000,I450,E233,I200,R260,C44311,R079,Z961,H40059,Z01810,Z789,I429,R531,E1165,R5381,H269,H35371,I519,L919,I491,H8113,I259,E1151,M25569,R609,T07,H4011X2,H5713,R06…
53402527	T161XXA,G933,I639,S72001A,D225,H6981,E782,E0842,J208,M7530,Z8781,D61818,Z86010,D485,R195,I425,I959,E1142,C4491,H4011X3,R51,L309,Z125,E119,R9431,S82445D,Z6828,M19041,Z4789,I209,S8261XD,H2512,I82441,I2510,V433,Z7689,Z08,F17200,K5730,F5101,N182,J449,N401,E11319,M47813,L820,M7741,Y999,H338,S82445A,R300,Z794,R278,H02842,M5414,M810,M25579,I498,H3343,D090,R5383,I340,H25819,H548,E038,I723,E11351,H1045,J1…
691173981	Z0000,M609,M542,R412,Z6825,Z79899,I10,R42,R9439,I25812,E663,I110,I208,H401122,R5381,I6529,E8309,J069,I6509,G441,H524,H4011X4,R0609,K219,K921,R002,H2510,H4011X1,D122,R432,R601,K5900,E8301,R930,H25012,D120,R430,H4011X3,H2512,H25041,I658,R9431,R531,I2510,E876,Z79891,E559,J300,Z961,R079,Z955,R5383,M109,R609,R51,F328,R0789,R130,R350,M797,E784,Z1389,K635,I360,H401132,R0602,J309,R413,H40009,Z13820,I209,…
714462110	E139,Z85828,R509,D649,R9431,L579,Z6828,I351,E11311,R102,F0390,I501,K2980,H4010X4,Z602,M25539,H4011X0,E875,Z8719,K2970,K8020,C44629,H35363,H9312,I340,I2510,H90A21,H4010X1,H5711,J329,H60329,J182,J811,R140,K5730,H40003,H35013,L708,J3801,L853,K4090,I70219,H70002,R21,N401,H547,H35033,R634,R1314,R413,N182,J449,I270,R5383,G919,H833X9,L820,Z947,L0103,I360,M159,G933,D485,I5020,M25519,K633,Z9049,Z6827,K295…
679380729	E784,K635,R350,M545,Z1212,J984,R5381,I129,I6529,I5040,R079,N433,R531,I658,I214,D120,N390,E039,R112,D631,I130,I2510,E860,N179,N3000,N189,R5383,I10,C649,M6281,N400,N183,R0602,K648,R072,I509,E785,N289,K529,R030,R55,Z79899,I348,D638,E780,E8770,I428,R319,D121,R1011,D589,D3500,Z01818,I340,Z79891,R809,I351,D649,K5289,N3001,N430,D126,E875,Z905,G933,E7800,R269,Z125,E119,N401
71549646	M5430,J3089,R1084,Z6832,E11319,M549,R509,R471,E139,I5030,Z86010,F4323,I619,E1101,E782,K2960,I639,M159,R269,K5289,E119,E538,R2689,M7531,R413,R1013,K6389,R0683,J309,H2513,Z6829,K30,R51,M25511,N200,K440,K210,H04129,I249,K648,D3130,M5126,E785,H903,H35039,Q401,K389,R42,I10,H52203,F329,R05,G459,M25519,K769,H04123,J301,H35019,H35033,H5340,R1031,I5023,H259,Z6830,H01009,K2900,R0602,H43399,M436,N390,R262,Z…
1732961880	N390,I825Z3,R601,E871,D122,S169XXS,R262,K208,G9340,R0782,I771,M169,Z09,E8342,D631,K567,R112,C220,L989,E039,L03116,K740,I499,R5081,K91840,J9601,B181,J869,K6389,K831,A0472,R040,Z713,T380X5A,K7581,K2981,K2971,K921,K219,I130,N189,Z4823,I4469,I868,R918,M79662,R358,S4990XS,Z23,R7881,N179,R944,Z4803,B965,S0990XS,B1910,R0600,D600,Z7682,S21101A,J189,K661,S3993XS,K811,D72819,E854,M79605,I728,R748,R630,D65,…
1243983721	B369,R1312,L404,H26499,J9811,Z79899,R0602,B3789,L401,D649,Z7401,H25049,R799,T1502XA,G933,R749,Z125,R7309,R0989,F0150,R413,G3189,R21,H66009,M25569,I509,E785,F0281,F0391,R29898,R32,E780,G319,F329,R0902,J9601,G459,J129,L403,H527,R0600,E872,Z23,T1500XA,R7301,H6123,R1310,N390,Z0000,J690,I4891,R5381,I10,R05,J159,L723,R918,I77810,L400,N179,J069,J189,J40,J209,E854,R748,B029,I110,I739,R412,N400,H2510,I482…
797139453	I5020,K2950,R319,N138,M4306,J45901,I119,I252,E291,I82611,K922,I428,M6281,Z743,Z974,D500,I517,R5383,Z23,G729,I5042,R2231,K439,S2231XA,I484,I2510,R633,H47319,K625,E780,R55,K210,M1712,M47817,Z951,M5489,J918,R9431,T796XXA,I481,Z8719,R351,R339,J150,K2980,E785,I509,I471,Z95818,Z79899,R634,N401,E538,Z01812,J309,R3911,M1990,M79601,Z7189,R300,K4000,H2510,K709,I270,Z66,Z48815,M7050,E43,Z515,Z9861,M159,G933…
1264652310	M5489,Z5181,R9431,I4510,E663,E854,E8352,R4789,M5125,M7530,N761,M5442,R502,I70213,M5414,R52,I739,M25551,Z952,M5134,Z85118,M879,M25851,M87852,H52203,M5030,Z7902,M25819,M25519,I999,E669,M87052,M8700,R262,Z95820,M24119,T7589XS,N390,R601,R5383,M79605,D72819,F419,H524,R918,M5105,C3490,I350,D62,K219,R937,H01009,S82442A,R531,M25559,M519,S82492A,I352,L659,M24619,R222,H532,M50322,G969,R5381,M9905,Z9181,S82…
63060571	C8230,M79671,C8580,Z471,H9012,N610,J343,C8263,B350,C111,C9441,M25579,D124,K769,I2699,R1312,Z0001,I10,I880,D820,Z96642,C8389,R05,R718,E785,I509,Z86010,V142,N630,R7309,Z299,D6489,K210,H6520,M1612,M810,K5289,S72002S,E538,N182,K660,R945,K6389,R1013,A419,R2689,M069,K640,C113,D649,C8100,M2021,M5430,L03041,C8381,K5669,Z1211,L853,R600,L988,I340,L03042,M25552,R233,R7989,S72009A,Z0000,I4891,C9440,D479,C504…
744586457	M4310,Z79899,Z0000,N289,M353,Z01812,N3090,Z6825,Z6831,J84112,M79646,R063,E780,E1136,E229,Z98890,R6520,R5381,M79643,E1165,E0836,H25049,I509,E785,R4182,L4059,J82,R142,E1139,Z01818,M5416,Z9981,R001,R0609,Z23,M5136,J8410,Z7189,J0180,I9589,H2510,L403,J941,Z743,K5900,M1990,M5127,D72829,I517,R102,E1336,M549,D352,R509,E272,D649,L401,R221,J9611,M5489,M069,M4716,E2740,Z6828,E875,M179,J3489,M4850XA,M8448XA,…
793179959	L02429,Z6842,S6991XA,M179,M549,Z09,M1990,I447,J811,I340,I69322,M7620,M7070,S8001XA,I420,J449,I69351,Z9119,M25519,G894,N760,E6601,I5022,S86919A,M791,M159,I639,N912,S39012A,I2729,S161XXA,F17211,E8881,I5020,Z1389,I509,I471,W010XXD,Z7951,I272,F17200,I63411,S80211D,I2510,R52,M25469,J301,J399,F1020,J441,M5489,I428,M1712,Z5181,H1033,M79671,Z45010,R918,M2140,W1830XA,M7610,J159,M1711,Z01419,M79672,I499,E6…
153429639	I349,I519,H3581,R609,I129,R9431,E784,I10,I358,I2510,J9600,R05,I352,I429,Z0000,I4891,J9690,I5022,N179,I350,N189,I5033,E1165,E039,I469,E11341,E279,R0609,D509,E103212,N183,J189,R51,E854,N289,Z6841,R0683,R063,I5043,Z6838,H40009,E1169,E103211,I359,E785,I509,I471,E11311,E113219,E7800,E1121,I5030,Z6837,H6502,R0689,I428,H40003,I2583,R0600,I351,R0602,N2581,I5032,J182,J811,N182,R634,R7309,E103213,E278,E108…
85632301	N183,K5792,D509,Z79899,D689,R0782,E854,R9430,R630,G039,Z6829,B029,R1013,I70203,G441,F419,N179,Z6826,K435,R768,E860,K219,E039,N390,F22,B351,A048,I214,G8929,M25569,R531,Z23,M2550,R0602,H532,R011,Z961,Z79891,R079,M205X9,M109,R609,M545,F1190,I248,Z7982,R410,L03032,L603,Z7689,I2510,M810,R634,J449,E119,B028,B0239,F0390,H53149,F0280,E782,R0789,M069,R509,Z6827,H04129,Z1389,I447,I10,M1A0421,M1A9XX0,I119,M…
797748900	L0103,R5383,Z483,H26492,M6281,I447,R140,I120,J811,N281,T8579XA,K50912,K50019,R102,Z85118,I082,Z4502,D649,Z882,R221,R509,E041,N644,I10,R0789,R05,J988,Z4682,R769,J90,I671,C3490,Z9049,R922,E782,Z905,K633,G933,Z8719,M791,R9431,I712,R269,J188,Z5181,M85852,J449,N182,V140,R413,Z7689,R634,I2510,I25118,J95811,M79605,K8020,I70219,I420,B349,R928,J9600,I701,J918,K648,I481,R911,Z9861,N630,Z902,E785,R569,I509,…
330422287	F0150,I340,L988,I498,R42,I10,Z79891,I6991,H4011X0,R0989,R05,L853,R600,I447,J329,J811,J182,H9190,I501,I351,D649,I072,Z8673,E782,R252,H542,A419,M159,Z7901,G933,I639,I209,I425,E119,R413,J449,H547,R634,I078,J309,Z0189,J40,Z6824,I360,R300,R0602,G919,H9113,I420,L820,Z8679,S329XXA,J45909,R0600,J918,H9319,I481,T148,Z6826,R1310,I6350,I63432,I359,I509,E785,K529,I6781,H26499,E878,R0689,I5030,Z79899,R0981,Z6…
79928307	M7540,I679,R0602,K210,E1065,I422,G63,R339,I509,E785,R55,K648,I249,R911,G8194,I495,R197,F341,E780,I4581,R063,Z23,Z7901,G459,N3080,F5221,Z8673,E8770,M5137,G911,I428,I517,E858,Z974,H259,D121,J060,I6789,I951,I119,I252,R001,M5412,F17210,R0989,I498,H81399,R600,R0683,R21,E1042,K5289,M549,M5135,R0782,K2960,D126,I671,E0942,G5600,E1169,I5030,I639,E7800,E782,H81393,I425,E119,E11649,Z9889,Z125,F528,R0689,R13…
141481863	R001,H9521,I97130,I82503,I252,I97618,M4120,Z481,R1310,R0600,D7802,Z4803,I97410,M96810,K140,R142,I4949,M419,L7621,A4152,R319,E872,D121,R7301,E099,I82C11,Z974,Z743,M47817,H59322,Z1211,I517,H59111,K116,J441,E858,Z01810,K922,I428,R0689,Z48812,Z95818,I440,I368,I82439,H59319,Z9889,I5043,E8342,Z4689,R197,R5081,M5415,K31819,E1042,R063,I348,I82419,K5289,E780,T829XXA,K625,N289,K529,M21371,I2589,E0942,Z940,…
385240248	K8020,J189,J069,R938,J9383,R310,I2510,M5030,E854,K5730,R9431,M5489,D509,R1012,R502,J384,M6240,R109,N400,Z1389,D122,N390,Z6827,M25562,I499,D1803,K219,H26009,M7989,J869,I5031,J479,Z713,R220,H524,R918,R5383,Z01811,R8290,J852,R808,J850,R079,Z9181,N3289,M7550,R5381,E559,Z4889,M259,I5033,R309,M519,R9439,R531,D414,J939,N481,R110,J439,N359,H52209,I4891,N3090,R1030,K522,M4310,J029,I43,R338,J90,E784,M5127,…
327443467	R310,M1710,R938,E854,M1990,K5900,V700,S76919A,M5416,L821,N400,R109,M5136,E851,H25099,R3914,Z01818,K598,D509,D235,S8390XA,R262,Z6820,E871,I25119,Z98890,E039,L989,S73109A,D075,Z9181,R5381,Z4889,N319,Z0000,K562,R918,M129,E859,R42,Z01810,M779,R972,R531,I429,J90,I43,M259,K2950,M47817,R5383,Z808,D510,D400,R188,K4090,B351,M6281,V163,K432,J342,F5101,E853,M79609,M5414,C61,H269,N3281,K2970,H9193,I519,R9431…
84835438	Z789,N19,I672,Z7982,T82838A,E876,I21A1,T829XXA,G9389,I5041,R531,R7982,I429,R079,R972,E859,T82599A,M129,Z8673,R7309,N4289,R0989,I214,T82838D,M1711,R208,I6789,I513,H9190,G609,M5126,G4733,R69,I5023,J80,Z950,N529,R52,E784,R488,I480,K649,R0602,I248,G8191,I5032,R312,Z7901,Z955,I4581,I4519,R202,I129,M545,I519,I871,M25461,I259,I493,I638,R0689,I110,E854,N411,R748,R55,R200,J069,I5030,R0600,I482,I472,Z23,E4…
597884573	M879,I5032,D701,Z452,C8580,N19,J069,J189,D4622,Z01810,M25712,J9811,D460,J209,M21162,L738,R0602,Z96652,R0989,K449,M1711,Z820,K219,R040,J8489,J302,J45901,R918,H524,G441,F419,M87022,G4733,J0190,D46B,R601,N390,C9590,E871,J690,Z862,E039,E1169,M12812,R000,J9819,Z1231,J439,R260,K522,R0902,K5289,J9601,M25512,J4521,R079,I161,M129,J300,R2689,D619,Z6841,D709,Z23,S83207A,R531,J3089,R062,R0600,L89309,D596,R60…
771620569	R000,F0391,F0281,Z01810,I200,I214,R1013,R739,E559,R079,E8342,R61,R482,R0782,R32,N2889,G9340,R531,E1169,E876,Z79891,I491,K2210,H11129,R609,R1310,M25569,R404,R410,R488,G309,E784,M170,Z23,R130,I714,I361,R0602,D72829,J9811,I739,R635,R109,N400,K228,I629,Z6824,G8929,R2681,I6200,E854,R748,I638,M25512,I618,K449,I25119,K921,K219,G301,M25561,Z7982,F419,E871,R262,K208,H26499,I609,R112,R0989,Z79899,R002,D728…
962960622	Z01810,D122,Z1211,M169,M6530,M24059,L905,R0689,K921,T84049A,R0600,Z79891,E854,R2689,R0683,T8482XA,L821,Z96649,L570,I480,L818,K649,K635,T8485XA,M4806,E859,M129,E8582,M150,T84039A,Z79899,I5032,D120,Z7901,R260,T849XXA,I43,D649,Z4802,C4441,D126,T8486XA,M159,D485,R9431,R269,T8483XA,T84498A,K5730,M79671,M75100,M48061,T8484XA,I509,I481,G5603,T8489XA,R0609,R063,M65331,I4891,D124,Z0000,R261,D121,M25519,T8…
1665979812	I4891,Z01810,M9953,G609,R7989,E6601,Z0000,R260,R42,I10,J181,T8481XA,Z5189,R079,M129,T17900A,M65312,E559,R011,M5386,T84029A,Z1339,M7550,M545,I519,H269,M5136,R202,R338,I358,J029,M25569,I480,M9973,M1990,M48062,I700,G629,R29898,T8489XA,I77819,Z950,R790,M9983,T8484XA,Z1331,M4326,G4730,L821,T84498A,R9431,Z4789,J189,R200,M12812,T8483XA,M25512,Z01818,B356,M4800,R5383,E860,M6281,T8486XA,I38,Z96612,M79604,…
58368644	S32509D,Z7902,S42024D,S72109D,S0266XD,S42035D,S32471D,N951,S32414D,M6281,F4322,S30201S,S42013D,S02112D,S60219S,S72032D,S72145D,S32432D,S301XXA,S02413D,R5383,E784,S32423D,S32499D,S02402D,R410,S72046D,S42002D,S72099D,S32122D,R404,S32446D,S72131D,N19,S72023D,R1311,R202,S02600D,M8448XA,S3282XD,S32616D,I69820,R0789,Y92122,S300XXS,S72033E,S32309D,S2020XS,R8271,-1,M545,S32030A,S32614D,R531,Z96641,S3214X…
712761593	M2042,E756,I2510,I25810,C44529,R4584,R262,R601,D2262,Z48817,I5042,E039,L905,G4730,R700,L97822,M7530,M47817,E860,L97522,H9193,R9431,I4510,R918,I350,L723,M5489,E118,I25111,M9902,R938,L97211,I110,L03115,E854,J849,S90421A,L821,R301,M79675,I482,M6281,M79609,N400,I5031,I97110,D495,E784,R338,I358,L03112,L97511,I890,L570,R350,G629,N3941,R5381,L600,S51812A,L03039,I349,I4891,C44729,J984,R32,R609,R312,E889,…
1777075377	M79602,J449,J9601,A419,R509,S20211A,I442,I5021,R55,I252,K743,R0602,S301XXA,M79605,R197,R911,I509,N3000,N183,M542,R109,F0390,J189,J209,E854,R51,R918,R0789,N189,E871,R002,E039,I469,R05,J439,I10,R079,Z87891,M349,R531,R410,I2119,R0781
657212332	R062,L509,H269,I2510,I70213,I519,I10,R05,I43,J90,I5042,J4520,N6459,R130,Z950,I214,Z923,R930,I5020,E859,R079,M25519,J300,R739,R042,L299,I429,I130,I5033,K219,J84111,N179,H25813,R918,K222,G441,N189,R5381,M169,I4891,M4310,R7989,N390,N63,T7840XA,R002,D631,N6320,Z452,I482,R51,D509,M542,R109,Z124,J45998,J189,Z853,H578,M5136,H5713,E854,J4521,J9601,M79672,F329,Z8709,Y929,Z9011,X58XXXA,J918,R049,I481,R599,…
1357257231	M5020,Z01810,I340,M5187,M179,J40,Z1231,K5289,M5415,M79609,M9906,R201,I425,E119,I10,M791,E782,M9903,I420,G9741,Z780,M5430,R634,E785,R911,L711,R0602,R197,L03039,L03129,Z01818,H903,R203,M9904,M5417,H6520,C189,M4647,Z85038,I428,J310,C218,M5126,R8299,Z01812,R209,M5186,M5414,S83219A,R918,L718,K5730,F17200,S83249A,E854,R200,M609,Z6827,I739,Z1389,L710,Z23,L570,Z0000,M797,I5022,E784,M9905,R202,J984,M545,I…
864384706	I352,R079,R42,E859,E559,S3219XD,S023XXD,S2242XD,I43,S3214XD,Z8639,T24319A,R531,M23329,S2222XD,K259,R7301,S025XXD,R000,S42026D,M150,S02400D,S0263XD,Z6826,R1310,I4892,S32120D,S02110D,S32810D,S32131D,S42011D,S02411D,S62669A,R208,S02402D,I358,S42002D,S32122D,E784,S02112D,R1013,I480,S42013D,T45511A,L570,S02413D,I248,K429,S0266XD,S42035D,Z6829,G629,Z950,M720,S62639A,S42024D,M170,T24719A,M25559,M545,R06…
298145199	C763,Z7901,I25810,L0390,Z23,G933,L982,D485,Z01411,M546,J0140,Q828,Z515,S83281A,L820,L84,R300,Z1589,M4806,Z01810,Z09,J449,R0602,M1711,Q819,R823,M25552,R600,N8110,I6522,M25569,I340,D630,B9629,M179,J0190,I67848,H8112,G620,G9389,D126,R3915,Z79891,E041,F418,M7522,D649,M7601,M79609,A498,B952,M5135,Z1231,D34,M25512,Z974,M7740,E8342,S62525D,M67912,R530,L304,H6980,Z01419,R2689,R232,M4854XA,R319,M419,S6252…
2102087194	I5031,K449,K921,K219,Z79899,E860,I499,J690,R112,K567,Z86711,R0789,N390,E871,Z66,D509,K2980,I493,I110,J849,E854,K8020,R630,E807,K5730,I2510,R609,R0609,A047,K635,J8410,E784,D120,I214,R110,R000,J439,E876,R531,R079,R9439,E859,E042,I5033,R0689,D126,E041,D649,R0600,R140,R1033,I5021,R1310,R0683,J449,I10,R0782,I959,A419,I5043,R0902,I43,E780,R063,R197,K529,A09,K8080,I509,E785,B9562,Z885,I2699,J9811,D121,I…
580176475	T415X5A,T368X5A,I208,T465X5A,E1140,T39395A,T398X5A,I9589,R938,J189,M9390,H2510,M1710,T495X5A,T505X5A,E854,T422X5A,T370X5A,T40695A,T452X5A,I6523,M25473,I493,T380X5A,M5127,T454X5A,T424X5A,K760,T43605A,T386X5A,M5416,T46905A,T50A15A,M7580,E1139,D495,I472,R0609,T463X5A,M7050,Z9861,E539,N400,M25476,T493X5A,T503X5A,M5136,R502,R3914,N390,T507X5A,T497X5A,T50A95A,E10319,T45625A,T467X5A,T438X5A,T38805A,B353…
1831857551	J441,Q265,K2940,A419,I6789,R55,D649,K2950,I10,I480,F10239,D72829,K5730,J9602,G9349,I5033
307893017	Z09,Z1211,I5030,R065,R635,D481,E7800,M542,D509,B373,K228,R55,D689,L84,Z9889,K760,H26492,R0689,H9319,R194,R1310,H6123,M79673,Z23,S8010XA,R7301,I208,N761,R200,R0600,Z124,H43813,Z6829,F419,H524,Z6841,N959,K219,R0683,M79605,M5415,E669,I70219,D171,R002,Z1231,N390,R262,K2990,G5600,S39012A,R208,B351,F39,G4736,R7309,Z8673,D62,M5137,H9201,N9489,M2012,D6489,M25562,F17200,Z7982,M5417,T8481XA,R0681,R531,G473…
745100424	E785,I509,I249,R911,R351,C7802,R0600,G4700,J432,C801,R030,J441,J9601,E261,I252,J9610,H409,R6510,J811,S065X0A,I340,J90,I2720,Z7982,F330,I10,M79671,E119,I6200,G960,R945,Z6821,R749,L603,R0602,C7800,Z6824,J309,I5023,J449,Z950,L600,J99,R0789,M170,Z9989,I2729,C3490,Z1389,J984,Z6822,Z79899,B354,R531,I2510,R079,E859,R55,B351,R430,I214,Z87891,J439,Z95810,Z23,J939,M79675,D692,R918,K219,E854,R748,E1122,I110…
678928638	G609,J45909,R110,R05,D120,E7800,R260,R42,I10,R143,B351,G589,M25561,M79604,E8359,S22000D,S8001XA,I4949,I352,R079,E559,Z961,R1084,M9903,H81399,R309,R1310,H6123,I70209,Z01812,M7062,R2689,G603,M545,R3912,G930,H53001,F4312,R609,J4530,E784,E853,I358,Z87891,K635,L02416,I890,R350,K2990,G629,R130,D434,W19XXXA,M2010,R2990,Z01818,L602,M79609,Z952,H905,K5790,I482,N400,R109,R3915,M542,E851,R412,I739,E8351,R20…
1294169483	Z452,J9600,L03119,E0800,E6609,K8020,E1100,K5730,I739,N183,I472,E11359,I2510,M5489,I70219,I7025,K8031,R9431,J189,E1142,I6521,E854,E663,E0842,I25118,E860,H4011X4,I213,Z4682,E8349,N08,E0921,R0789,N189,N179,R918,E11620,E8330,M7989,H4011X1,R601,E11311,M6281,R932,I469,M949,E669,D631,M9080,K8000,I499,M8610,R5383,E1165,R5381,E1342,M533,K819,R4182,I6529,I7789,K522,I214,H4011X3,E1136,E1122,I5033,E8332,E116…
378983158	R42,I10,I739,M1710,I350,M5136,I352,M545,R401,L919,S5002XA,I358,Z008,G309,M47818,M23369,I459,I351,M179,S40022A,Z1231,Z23,R400,R55,M4316,L909,I509,M439,I359
128609315	D110,F22,L918,G319,R197,K625,M2560,I348,D638,R063,M25569,M5416,G459,F329,C159,M064,M25552,R29898,R0609,Z8551,M48062,E878,L0889,L923,G5603,H4011X4,K529,M5136,N289,S32019A,R3914,R072,N35014,R339,Z7189,I509,G308,E785,E1140,H40053,I471,G218,L259,K648,H2510,I00,Z79891,L409,R351,R1010,C674,R6889,L711,I6523,H4011X1,K5900,R442,M1990,Z0000,R1030,S46819A,M79606,Z471,G608,C9160,R7989,R001,J310,M5408,I5022,I…
373689847	M791,S065X0D,G933,R195,S31000A,M7701,H1589,E782,L271,Z125,E806,I319,I425,D2361,H2510,M79671,S41109A,R945,H5713,S60512D,R0609,S065X0A,N401,R0781,I1310,L603,I5040,D688,L814,I888,M25559,C44310,R5381,S61209A,H9103,S3690XA,L0391,H353131,R600,R509,D649,R42,Z0000,R05,J90,I43,R7989,M179,E875,I5022,Z6825,I4891,Z08,H43813,I428,D2310,L03119,S3790XA,H02539,I69998,E8779,S0031XD,S83289A,Z4802,Z743,L539,K4090,M…
1057171138	I70219,R252,I10,M791,B0229,I078,M25519,M67419,S9780XA,H16329,I5030,M67439,R600,Z9889,I058,M549,I072,R41841,M7540,M67479,R0602,N2581,Z974,I517,R2681,Z7901,I5032,J918,R51,E785,M67459,R250,M7530,R9431,R748,M5489,R253,I2510,Z79899,I70209,M609,N183,I739,N390,R601,R002,M7989,I5031,R259,M6740,G441,M67429,N189,M129,I4891,R079,Z0000,I071,E559,Z79891,S9030XA,R110,M67469,E784,M7580,M67449,M797,H2510,R251,I5…
344263488	I350,I083,Z1389,N189,N179,M1A0790,R918,E860,Z4502,M898X5,I9581,G450,J340,I452,I059,J810,N183,S43015A,R412,L03119,I472,I482,E7521,I361,D689,J3489,Z952,I421,I4510,R9431,R748,E854,S43015D,I110,L280,J986,S52501A,K5900,I129,M1990,M25531,J90,M109,I43,L03049,B078,R05,I10,R790,Z950,I480,S93519A,E784,R410,G40802,R404,M1A9XX0,R208,C61,I444,S72102D,Z5189,Z1159,I429,S7222XA,I441,R011,I4891,D229,R739,M25579,E…
909351964	S62333D,S62657D,S62397D,S59191D,S62221D,S59039D,S52312D,S62649D,R209,S62356D,S62632D,S59042D,S065X0A,S52265D,S7010XA,S62244D,S62348D,S52613D,S62109A,S3216XD,S62623D,S0091XA,D3702,I445,T1591XA,S62347D,S59141D,S52366D,S62255D,S52602D,S62359D,S52211D,S52126E,S62646D,S62322D,S59092D,Z96649,S62658D,S62398D,S62361D,S1011XA,S62605D,R7889,S52252D,I252,K8050,R001,Z7901,J310,I5032,S62304D,S0292XD,S62660D,S…
816320660	R100,I517,J441,H0236,R270,R3915,M5137,J8489,I252,R001,N138,D121,M5126,Z01818,I359,S41112A,J45909,E785,I509,R911,R351,M9901,H5203,H109,L711,J9811,K210,L918,H26499,R063,Z7901,Z01812,R9720,Z23,E119,Z125,R0689,R311,R269,Z1211,M47817,M21162,R252,D485,M546,R55,Z953,N452,R0600,M9903,J309,J449,N401,R2689,R3912,N281,R600,R0683,I498,L814,K639,R0782,D126,K2990,R0902,E041,I351,M549,S6390XA,S66919A,M5136,R391…
690384050	S42433D,S59909A,S42489D,S42456D,S42132D,S42448D,R361,S42123D,S42447D,S42199D,S42146D,R531,S42422D,I429,S42461D,I352,R079,F0150,E859,S42415D,S098XXA,R0989,Z961,S42114D,S49131D,J342,S49099D,R260,S42261D,D120,T424X1A,L03032,S2239XA,S42123A,S42362D,S49049D,R7309,J181,R3915,S49032D,S42215D,S42319D,L03119,S42344D,S42256D,R99,S42321D,N419,M5417,Z7982,S42222D,S49109D,S42355D,R69,M25519,G3183,S42346D,G892…
147975144	M79643,R001,I252,I119,I25119,Z885,Z6841,K460,I69898,R0683,R1013,R209,K6389,R319,E872,M79604,T8484XD,Z98890,Z974,M79646,K591,Z880,R42,I10,S79819A,F1810,J941,R2990,T8131XA,K5289,I517,I160,N3001,K5792,M5415,Z79899,N926,I2589,B999,Z9089,M2390,G5600,K2990,T8489XA,I428,R05,R0782,Z01812,K2960,J9819,T8484XA,S31102A,Z0389,I368,D124,R1112,I43,J90,G459,J40,S39012A,G5620,M6530,N23,F329,M940,R197,K2940,R498,M…
47122547	R070,E538,Z8489,H1133,M1612,R634,M85851,M47812,N182,J449,R413,E1042,L110,F3111,K5289,I83028,C44529,M5415,Z08,J309,E1169,N952,E0942,M810,Z01411,Z780,K2990,R300,Z794,R278,J101,R928,R0782,Z947,C439,L820,Z1231,R1112,A419,D259,D485,E782,Z515,I872,R091,D225,T1581XA,Z6829,I38,S83242A,L97822,M791,G933,N3010,C184,H2513,M159,N760,R0683,R269,M5020,Z01810,F4312,S96919A,R1013,H6980,M25572,D039,L309,E119,M2546…
743111863	N170,T148,S7002XA,R599,M2550,R0602,T82534A,M25562,J9811,D751,M868X4,I509,T814XXD,L231,I272,N200,I2789,Z136,S0990XA,T8469XA,I5023,E162,J918,W19XXXA,Z7952,F329,R197,R063,T814XXA,K529,N289,I4581,T8189XS,Z87898,E0580,R7889,R6521,M79645,I50810,I5032,Z89022,Z13220,I2720,Z09,M7051,I517,E8770,R2232,R934,S6290XA,I440,M818,I7300,M320,Z7982,I368,J0190,J45998,R001,J310,B9562,S62602D,M359,J8489,Z23,M3214,S629…
1123132143	S32466D,S72111D,H59129,G5600,S72066D,S32511D,M25519,S32412D,L03119,R0782,L821,I63139,Z1231,S72012D,S72143D,S32434D,M609,M542,S72051D,R109,H59112,S72126D,S32451D,S72034D,R412,H59321,R065,E8342,R0902,F05,L97209,S72025D,R502,S32481D,M5415,S32425D,J4521,G9732,S32692D,R2689,J189,S32311D,R194,H01009,J209,D7822,S32601D,M790,L7601,H43399,I493,S99819A,S32313D,H59123,J95831,S32612D,R55,I213,H4011X3,D7802,E…
1742252104	Z466,E669,R112,R0781,N390,R262,E11620,T83511A,N179,E1140,S0100XA,I130,Z66,M25519,Z0000,E6601,R310,E118,R412,I472,R5381,E1165,R071,E1342,N400,R109,Z9181,R4182,E109,Z5189,S299XXA,E1122,L600,R55,K429,M6281,M25559,F339,I480,R5383,G309,E11628,J984,R9082,R0789,R401,F0390,R531,E1142,E0842,R079,S40019A,E11622,G589,R000,R61,K5730,M25579,I2510,N281,Z043,T83038A,E11621,S3991XA,E11649,R7309,I2720,E11630,G473…
343078574	I499,J690,Z4821,R002,R112,K567,E039,J45909,I469,Z98890,R8299,I952,I7091,N390,D692,L578,J302,R918,N179,N189,I8391,J852,J159,D2371,K449,I2720,K831,S0081XA,T82837A,R768,Z79899,D72829,B029,W06XXXA,I110,R6521,E854,I5032,R748,Z7901,J069,S4992XA,R200,I97418,C672,L448,J95821,Z8249,T797XXA,I482,E851,R109,N400,L821,I421,M2550,R0602,J9589,Z01818,I361,J9811,Z452,Z8679,R760,I700,Z79891,I714,Z950,D703,Z7682,J3…
2091947421	R531,L03115,Z96649,I161,M79609,G8194,G935,I615,E854,I10,R2689,R262,S72001D,Z471,S72001A,I509,S72051A,Z9181,R55,G8190,M6281,Z515,R278,G936,I69351,J9600
312162967	R740,K2970,T8241XA,D510,G4730,K522,R9431,I4510,B9689,T8509XA,R079,K5730,E559,R825,D131,N3000,E6609,T82868A,T80212A,R531,I871,M7989,J984,T829XXA,J45909,T82838A,K635,T8249XA,N2882,J029,M79601,N119,N19,R0789,E784,K429,N136,Z9049,R1311,G629,Z4682,R1030,E6601,N134,T198XXA,N3090,Z452,T82848A,R502,T82898A,N250,R109,N1330,E1122,R310,T82392A,Q6212,E1165,T827XXA,N411,N186,T82390A,K449,K219,N261,E860,G441,K…
118637259	K2980,I739,R412,M542,R42,I10,R05,M47817,E109,M722,Z7984,L602,J209,I2510,M5030,K5730,I110,J069,M5414,R5383,L2081,I350,M79609,R358,M19071,N319,M7989,K449,L608,K921,K219,M25569,R112,L2084,D721,R002,R601,R1032,J45901,K2950,B351,R1030,Z2251,D120,G251,S8330XA,L03039,Z87891,R531,D125,L03129,B9681,I6529,S83209A,Z0271,I071,R079,I352,E1165,J440,R5381,M129,M5416,J45909,R609,S83261A,M5136,R3914,G20,M545,R062…
230723798	G8928,E1342,N179,E138,E1165,R5381,H35373,S88129A,F419,R220,I6529,R4182,M62838,N189,Z9181,Z9119,K219,I130,M4696,D72829,Z1159,I5033,E860,E1136,M25512,I469,E669,D631,R112,Z87891,E6601,J810,B353,R7989,R262,L03129,E11649,R601,I4891,G253,I5022,I7090,D509,M542,E113313,I6523,R109,S91329A,N400,M1990,I739,N183,K5900,E1140,E109,H2510,R0609,Z79899,I493,J209,R3914,I70209,E118,E1151,I5040,J189,I208,E1139,R609,…
33391872	L852,R601,M6281,M25569,J690,I6911,I69991,L608,N189,M79609,R918,Z79891,F0390,M65879,J189,B9689,J069,S81809A,L84,N489,V700,S91009A,I69118,Z23,L602,M722,L97909,L872,Z01810,N400,M76829,L97409,I629,M2040,Z79899,E784,R0781,L870,I70209,Z66,H3531,E1151,L600,H26499,S81009A,M1990,E1140,I129,R609,Z961,M25512,R079,L03039,Z0000,E089,K610,I4891,G609,R4781,R260,S91301D,L850,M79671,I498,I69359,R600,I8310,R509,E1…
1133089077	E784,R410,I358,R7301,M25519,Z66,M4120,H6123,M545,Z9889,Z45018,J984,G5600,I352,J9819,M6250,E559,R011,I455,E8342,J9601,I429,I658,R2689,I214,R260,S43429A,R0989,J45998,R262,N390,I499,G4733,E669,Z7982,I130,K219,E8340,J479,E860,M5137,I350,E118,Z09,I110,M12219,E854,J9811,R0602,N400,M4806,M7540,T2220XA,E8349,I359,I509,E785,N289,I5031,H903,J45909,M6281,R05,I10,I348,Z974,I2510,R261,J310,M7530,G4730,T2260XA…
1241246497	J690,L03032,R002,K567,R112,E11359,B954,L989,M949,E039,R141,E10649,B9562,M169,M7610,E871,N390,R601,M7150,J340,K222,H6520,F419,K862,I25118,J302,R590,I7300,J0190,M5417,Z7982,M2041,K449,K9423,S300XXA,K219,K921,R040,D127,R1110,E860,I110,R7889,E854,L738,J849,J209,D490,I5032,R748,J189,J069,J322,E118,G8929,Z8614,I25798,L280,D128,H4089,I208,D509,M7060,I482,K9412,R1312,S20219A,D72828,I5023,R635,R109,M542,M…
712851064	M19011,N3941,M7550,M4802,Z01812,Z87440,R5381,R12,Z09,R938,J069,J9622,Z124,Z9181,Z79899,K589,I110,N3944,I361,R412,R109,R7989,M4310,M609,M542,Z23,E0590,I25119,I4891,I719,N390,R6889,Z01818,S199XXA,J810,K5900,M5127,R789,M1990,E669,T1490,M949,M5413,J690,S8262XA,M4150,M5136,M79672,K219,K921,D72829,I5040,I350,R32,G441,F419,Z7983,M5416,N179,F331,L97429,M5414,M779,R079,A499,J440,K5730,R152,N19,S8265XA,I25…
324502417	E119,R451,Z681,Z131,I2789,N19,Z8249,I5023,I2699,R1312,Z85030,C19,P960,R0602,K2900,Z8701,K5641,A419,E782,Z515,Z7401,L603,M167,S92919S,M79609,M84469S,R300,I67848,I078,R634,E440,S5290XS,S42209S,N281,Z043,M84453S,I21A1,J811,E43,I447,S82009S,E870,J80,M84439S,Z2821,I2720,R52,I340,M2570,M84376S,E46,M25462,Z931,R0989,Z639,E041,I072,H4011X2,D649,S42409S,K5901,M7150,I6789,I160,R198,R100,H4011X0,D500,C189,L…
616474356	N401,M9902,S41102A,K51818,K599,R0789,N2882,B259,N135,D0372,M2240,M167,Z9049,C439,D485,K633,S41102D,R5383,Z85828,I872,M159,K51919,G933,I209,R269,M6281,M7989,D039,K5140,I10,R42,I959,M25441,M549,I351,I2510,R102,K5190,M5030,F330,H25811,I255,K6289,D649,M069,M179,M5414,Z0289,D513,M9971,D1809,I77810,K319,Z934,M0589,L853,R9431,R600,Z5181,M0579,M4716,I313,M5489,S7001XA,K5660,M1710,Z96642,E872,C44310,M2555…
1322551704	Z7901,I952,L7632,L255,J690,L989,I5023,I2699,H35379,H34819,N319,N179,I25119,G441,J159,R0602,M2550,M2580,I208,T463X5A,-1,I110,H35359,I6789,R748,E854,R51,I21A1,I482,Z8673,R42,I10,G43909,L570,K649,I480,R4701,I5043,R05,D492,I259,M792,H2513,M5410,Z955,C44311,R0600,E859,R079,I5082,I429,R531,I214,M2510,R5381,Z8669,I5084,N472,R600,Z0101,K209,Z5189,I501,I351,I77810,D649,I25118,I255,Z0000,D696,C44329,M179,I…
920415909	I5043,R109,M25569,I361,G5600,Z1231,M79675,E854,Z79891,R748,I493,M23229,S83219A,J069,R200,M25473,R918,R590,N179,R0600,S83249A,I4949,I130,K219,R7301,M25476,G5620,I499,R002,R601,E871,R262,B351,R208,Z79899,Z48810,I658,R110,R188,G609,I776,R531,G5690,E876,R0602,E559,R011,R079,I2789,E859,M129,R202,R609,Z66,M5412,G629,I480,Z7982,J029,R410,E784,M23329,I360,E278,R160,R201,C787,M25579,G933,M79674,M7120,R591…
1733300187	S72434A,R634,N401,J449,S060X1A,V0300XA,R0602,M4806,S72434D,I5032,M5117,M159,L0390,Z125,Z8614,I425,M549,K5790,S72401D,I21A1,I5041,R591,H8112,M5137,M48061,I2720,I10,R42,M5412,I340,J8489,K5901,I43,R0683,I951,S72414D,Z96659,R2689,S2242XA,M9712XD,I428,R270,S72414A,S90511A,J399,R0902,R51,R0689,J00,J9621,G4700,F329,S66229A,R063,I348,Z1211,R0600,M4120,E785,R339,Z0000,I739,M542,R071,M9711XA,M4802,R938,J06…
78222817	I5042,K868,D509,W01198A,R109,K5190,K6289,K5730,S329XXA,B029,I110,M5489,E854,R748,R194,J069,B359,R918,L400,I5020,T814XXD,W08XXXA,T1490XA,R0789,E860,W19XXXA,J690,I5031,S32415D,J810,R601,E871,Z9181,J9622,D120,K522,R61,Z5189,I5033,K5100,R531,R972,R079,I4891,S50912A,E859,R7989,L402,K51019,Z0000,R1030,R312,M1990,Z23,R609,D371,R1010,S32402D,M545,R062,S32592D,H269,L97811,S32435D,I491,A047,D72829,K5732,Z9…
197039756	R4182,G933,I639,R5381,E1122,I959,E119,R42,I10,S0083XA,J449,N182,N401,J9690,I4891,L603,I5022,N3090,R1030,R300,E6601,J40,K5900,R1010,K5660,N281,E870,I674,D649,R509,Z9981,R102,H933X9,E875,I5042,J9600,B999,I2510,S96919A,S70219A,H7200,F0280,R319,M79605,E872,F0390,I119,I252,N200,R339,I509,E785,R0789,R229,K913,L03116,M6281,L03221,M7989,N289,R030,R400,R5383,E780,R51,S90519A,L03115,E43,Z66,E118,J069,B3789…
219640144	R202,Z5181,I480,R208,R000,M9902,R079,I350,Z0000,I5022,J9690,R040,I10,M4126,L03115,M9905,H5213,I059,I361,G4737,Z952,M5136,R200,R203,M4712,R791,R209,Z23,M4120,M9903,R7301,R600,M9904,I340,J449,R201,E782,M546
752544792	R9431,B952,R05,K591,R42,I10,G479,Z01812,H8111,R001,I119,N393,H259,I2510,K5730,I509,E785,I495,I8311,L259,I481,I348,E780,Z01818,R1032,-1,L03129,M9902,H903,L03039,S7001XA,E119,H2703,R269,M899,I4891,M791,I639,E0590,M159,I270,I83022,I6529,M9905,R300,N3941,R4781,R3914,I4940,I340,N751,K5900,M1990,N8111,I6523,R471,E1140,W19XXXA,S0990XA,S0083XA,R079,S7002XA,R000,H8110,L03119,Z950,R130,I480,P115,M797,S0043…
747313908	R300,Z794,K8018,H5712,I420,M7711,N9489,M238X2,M25569,J0190,G4733,I425,I43,R05,E119,E782,I10,M2570,M65879,Z8679,M179,S92403A,R102,M549,E041,Z6830,R600,I447,J341,L708,Z01810,Z1211,Z01812,M7020,L658,I517,M25561,L03211,I428,M4328,Z95810,Z01818,K812,I4901,E780,Z87891,R1013,L700,K122,M4327,G92,R599,E049,L259,Z6838,R229,E785,I509,M532X7,S92506A,Z1231,N200,M2390,D235,T7840XA,S92503A,M722,M7710,I110,M2546…
688819877	I4510,H53453,R9431,I208,R4789,S86919A,H2512,D62,H900,Z5181,I6381,G4730,M25532,I110,B029,F1020,K8020,Z79899,H16223,H905,N400,M542,Z7689,I2510,R262,M6281,D692,E871,E349,N390,J95821,B353,M7989,B9620,M949,R5383,Z7951,E669,F320,H4011X0,J869,K219,B356,K449,H16229,I350,N179,H524,G441,Z87891,Z961,R011,E559,H53419,H532,R739,R531,Z6831,M79609,H47212,E876,E6601,H4011X2,M150,H25041,H40011,Z9181,M25671,G7281,…
1123478715	R51,I480,J029,Z008,K635,Z6827,Q619,N3946,R0789,M25529,R9082,K658,Z01419,M545,R5383,L689,S43006A,N763,E042,S43409A,E559,M779,R079,R921,G5601,R531,M5030,M8540,K5730,F5101,M79646,Z98890,R9431,R110,L683,D2330,N8320,I87329,M9971,M7530,S46819A,M79643,D120,N390,M1990,L681,R112,M5413,D252,Q6100,Z01411,I499,M531,R002,I158,I1310,R3914,K5732,F5103,S46019A,N925,M7580,F419,G441,I6529,I43,I6782,R05,N761,M7550,…
159669800	G4761,I259,I9589,M545,H269,E781,L89152,I129,S81812A,R609,M109,J984,I480,R350,J9602,E8341,E853,E784,V707,L97421,S81812D,S098XXA,R0609,Z9861,R9439,Z95810,K522,R260,M1A9XX0,L538,R5381,Z6831,I5022,Z961,I4891,Z0000,E6601,R079,R7989,E859,I279,I429,D72829,E079,R531,I441,E876,M9902,Z4802,S41111A,R0789,Z23,Z4502,I130,N189,E8349,H524,N179,R5383,R601,E871,E756,E669,E039,M79661,Z09,M7989,Z7902,K5190,I2510,K5…
1126331497	E119,M869,E1140,G990,E10621,L03119,I319,Z7189,Z23,R269,E10649,I209,R945,H2510,M8618,L97521,R6889,R1010,E11359,G933,M86172,K5900,L089,T300,M21759,M1990,T3122,S91301D,E10630,E1151,H4313,S99919A,I70219,E1139,S91202D,L84,Z794,L97524,S98119A,R12,R803,L0391,T383X1A,I120,E1136,E1122,R600,S98149A,Z4889,Z89421,E1165,R5381,E1342,T8131XD,H548,Z9119,Z9181,E11620,I6529,I70245,S92403A,Z0000,R1030,L03116,T320,E…
340032835	I368,R7889,I517,H409,L851,J90,R0602,I10,I70209,R001,I252,D72829,J918,T50905A,I272,I509,E785,I359,I2109,I495,C61,H903,N289,K529,A419,Z8546,M79609,K5289,I5043,L110,I360,I498,R54,R600,D649,I351,I501,Z45018,I352,G478,Z5189,E46,B351,R7989,I200,L850,I358,E784,L870,Z950,L600,R790,I798,I259,M79676,Z9861,I5040,R609,R64,J189,R748,I2510,L872,R109,Z45010,L852,E871,R601,R262,T82119A,L84,J869,M6281,E860,Z23,N1…
1284536924	R5381,J302,L400,N179,G5790,R54,R4182,I6529,I350,I25810,B356,K921,K219,I130,E8332,M25572,L989,E039,M7061,R601,I4891,N390,M47817,H6690,I482,R502,M1990,I739,N183,N400,L821,S3992XA,Z79891,V700,M5136,D698,R312,R609,N3000,M5134,M545,I2510,Z7689,M5489,F0390,I358,E784,L408,S37009A,K522,G589,I658,E8779,G609,Z79899,Z9989,M150,E8330,E876,M6281,R531,I352,R42,I10,R972,E042,L402,R5383,E012,I5032,M25559,I351,M5…
526569066	S2220XD,S42017D,S42009D,S82263D,S32129D,S92301D,S89021D,S92213D,I200,S89122D,S82209D,S92202D,S02119D,I214,S42018D,S0261XD,S92336D,I4891,S92224D,N471,S82231D,S8292XD,S82399D,I5022,S82839E,E0590,S92353D,S92241D,S82254D,M25579,S82853E,S32111D,S92342D,S42031D,S2239XD,S82245D,R7989,S89019D,S82109E,Z0000,S92235D,S82454D,I132,S92125D,S82811D,S82022D,S89309D,S92424D,I429,S82431D,S82155D,S82874D,S92536D,S…
711093928	I130,N179,R918,I2510,I69391,N189,I452,J690,R1311,N183,J189,Z978,J849,E1122,I700,I69352,R1313,Z7189,J8410,Z9089,R4701,E875,Z431,I63512,R0902,J9601,R2689,I69322,E870,G40309,J449,R0600,G936,I69351,R1310,Z515,I639,J9621,Z4659,I959,E119,I50810,I5023,D472,I69314,R569,E785,I509,Z95828,J8489,I69320,G4733,Z23,Z743,I2720,I517
1215535305	Z23,M25561,E119,I4891,Z0000,R1030,G894,R269,I209,I639,J45991,J45909,M4807,M5116,R300,Z79899,T84226A,R4182,Z9119,J449,R413,R634,R5381,Z4889,R12,J329,R140,M5416,J182,J811,R600,D72829,I340,Z01818,M5413,I619,F17218,D126,M069,M0540,D649,M5127,K5900,G4489,R1010,Z87891,M549,R102,I160,J441,M5442,K591,Z8719,K2970,S0502XA,M960,Z79891,Z5181,M0579,Z4789,M5489,M5186,T84098A,I2510,R069,Z981,I119,K5730,I252,R00…
378611449	Z5181,R260,R05,J90,R42,I10,M1280,M5414,M961,R531,I429,Z45018,J440,R079,E559,I2510,M7989,R609,K828,K4090,I129,M6281,M545,N3943,I5020,I700,Z4682,Z950,E784,S0081XA,I480,I25110,M542,N183,Z952,I4891,I5022,N3941,E1165,J189,S83249A,E1122,N179,R590,R918,I350,N189,I130,S7002XA,H8113,S83219A,M5416,F17200,E039,M1990,T460X5A,D631,K5900,H933X9,E1140,H25813,K260,R262,H43811,E871,I252,R2689,R3912,Z79899,R261,J9…
708864897	R413,I483,Z794,I360,R300,Z9114,R32,L89329,I2510,F0390,I872,M159,R9431,I87332,E1142,E0842,Z0279,R269,E119,D649,E875,R0789,M7120,D539,I340,I5031,M7989,M6281,D513,M19011,R600,R3981,M1A9XX0,J811,R55,M4800,Z79899,R5383,R5381,E1165,E1342,E0789,D511,R069,E1122,I5033,I368,S8000XA,I4891,I517,I080,E858,M1990,M79609,I484,E1140,I348,D638,R063,Z9981,R0609,S4980XA,J918,S90821A,L03115,I481,E8889,I509,E785,R2989…
508450957	I358,K635,S72415D,M5489,R4789,M797,F339,S72461D,R9431,S72422D,M47817,K279,R130,S72456D,S72309E,S7221XD,D2330,S72433D,M545,S72355D,R251,M5414,S79109D,S72321D,D62,S72344D,S72446E,K5730,S72499E,S72362D,R609,C44311,K6289,H401132,S72456A,I2510,S79131D,S79099D,R202,S79122D,Z6822,F22,M79609,R079,M7989,I352,M129,M1120,E559,I071,Z961,M961,S72416E,S72332D,S79019D,S72323D,R5383,S7292XD,M461,S72399D,S728X9D,…
714732438	Z21,H5711,R52,I480,I2510,R410,S34109A,K8020,G9781,M5414,J9600,I82401,L89613,I259,R062,N184,Z8719,M545,L89153,M25519,B9689,M109,L0211,M25571,M4716,I621,E859,T8485XA,A499,S31000A,B9735,R079,R531,N19,I429,M519,G9520,I5020,J439,J9503,K652,L89619,R1907,R188,L89159,J181,M6281,G589,I214,I5031,M7989,R260,T84129A,R262,T8482XA,Z5189,E871,N390,K740,Z9181,R112,R4182,M4802,I82409,E1165,R5381,J690,N319,I5022,I…
1728493949	D638,I348,S32111D,S72466D,S42031D,S7222XD,S2239XD,I743,R0600,S72412D,S0261XD,S72451D,S02119D,S42018D,S72434D,S72425D,D62,S2220XD,S42017D,S42009D,S32129D,S79101D,S72326D,S32502A,I509,S72343D,J9621,S3216XD,S72352D,S72413E,T148,S79002D,M7500,S70319A,F17200,S0292XD,S79192D,T81719A,S80819A,S79091D,S79139D,S79142D,S72365D,I272,Z1231,J80,S7291XD,S72302D,S0210XD,Z885,S72443E,D469,S61209A,S72324D,S322XXD,…
350158558	R269,Z0001,F3342,W228XXA,E119,E11311,A419,S90919A,I872,R0602,E782,J370,N2581,L03116,I70213,R41841,Z23,D688,S91115S,Z7901,R7889,G4739,G8929,H1131,I83218,M79642,R600,G5602,S91105D,E8770,L404,R296,R799,J9612,M25519,G4733,Z741,D649,L03119,L401,L403,S81802D,Z743,G4731,L89151,S70929A,Z6841,Z7409,I252,M25562,I83012,E11319,G5600,L97809,Z6838,I5043,-1,M25531,I83029,I495,Z8521,I509,E785,I83009,Z1211,L97201…
1458342042	S82012D,S82821D,S89291D,S92115D,S82464D,S92062D,S82844D,S92506D,I4949,S82401D,S92414D,S8262XD,S82855D,K602,S92405D,S0291XD,S92016D,S89392D,S82111D,S92499D,S92055D,S82873D,S92531D,S82152D,S82492D,S92423D,S82436D,S89202D,S82025D,S2243XD,S92122D,S82453D,S92911D,S82034D,S3215XD,S92021D,S8290XE,S82442D,S82819D,S92133D,I340,S89301D,S82126D,S82862D,S92309A,S92044D,S92156D,R52,S82143D,S92246D,S32119D,S82…
500226500	R579,M545,Z98890,K253,C44510,N838,Z5112,R202,D0362,R0600,Z79899,L570,C7802,C781,I700,K429,K279,G629,R110,K259,R000,C44319,D120,I10,K669,N2889,C4362,Z8619,L299,D125,C779,K921,J479,I708,R918,C4360,C4322,D122,E039,L821,C773,Z8249,C7800,D509,I482,K254,D0360,R200,C792,I5032,C786,C44311,C44721,I728,C7951,R21,Z7902,R5383,C44511,C770,I272,D62,K2950,I481,K648,M25519,C434,E872,D499,Z8719,K922,K5730,I517,Z2…
91057558	M79643,J45909,J9811,M5382,W458XXA,R7303,M2550,R0602,K2900,M7540,S43409A,D134,S62513A,J342,L683,Z833,R208,M25561,M7060,Z98890,M79646,S8980XA,R079,M779,E559,H43812,K30,R531,R51,J4550,E079,M79601,W1830XA,R251,M7711,R7309,F900,M545,G44229,M792,S35299A,M2392,M5417,J984,J0190,M79672,N763,L701,R202,L689,Z01419,M62838,M7150,K759,E784,K5901,Z008,Z87891,S6710XA,J029,H6982,M7610,R1011,L570,G4733,L03129,M544…
798884316	Z8673,H4011X3,R3915,M549,M79602,H401111,Z7982,M189,M1610,H2511,C61,N281,J9811,N401,R0602,I420,R2681,I10,H9012,M791,I43,N5201,I459,R311,R05,R269,E7800,S79912A,H401133,H40029,N528,N200,G20,R351,E785,H401122,I509,R319,H2513,H409,S73102A,H4011X4,H40023,Z8546,I517,H4011X1,M25519,M2560,M5032,R918,H4011X2,M47812,R262,M1990,K5900,Z0000,G5632,M542,M25552,M5012,H02105,I110,R5381,M4802,Z9181,E854,R5383,H901…
631769760	E039,E789,I2510,J690,M629,R262,N390,E871,R789,K22719,I083,I350,N189,K2970,R918,F419,K222,E860,R9431,L718,M25562,R040,I130,Z5181,M130,R29810,E854,I69990,R0789,E118,J069,R071,N400,R5383,N183,I482,K228,M6281,I6340,H3554,M7989,Z5189,G8190,E1122,L710,G629,I69390,M25539,Z9181,I480,R4182,M4802,R488,E784,R5381,I358,R202,I129,I4891,Z955,R7989,I69959,H26492,I519,I69322,I429,R531,I6990,L84,E876,Z789,Z961,E5…
250751926	S129XXA,H6120,S32309D,S72033E,R1030,E854,R630,S32616D,R7989,R938,J189,M8448XA,M4850XA,S72023D,R161,S32446D,S72131D,S72099D,S72046D,Z6820,S32499D,S32423D,L872,S72145D,S32432D,M609,S72032D,R4781,R109,R4182,M79672,S32414D,Z9181,L602,S32471D,N3289,S72109D,M62838,I69391,R5381,S32509D,S32416D,S32473D,S32462D,S72115D,S72019D,R112,S72062D,M949,S72021D,S32444D,S72133D,S72044D,S32485D,S32421D,R601,N390,M84…
1004243587	M7989,F4001,I951,H11121,S46119A,D121,Z471,S5001XA,R0789,F332,Z743,J4531,T1512XA,M25529,R9431,I70203,R063,N200,J4520,H40013,J918,R911,R351,I2510,J449,R0609,N401,M66821,J45901,M48062,M5416,L820,I7090,M546,S59901A,M75112,S199XXA,M549,M7541,D126,K0820,M47812,T1510XA,M25521,H11123,B081,S43499A,N281,Z8052,R740,R0689,F322,M4726,D120,R0600,R079,H8149,F333,R042,R3129,I672,R062,R1013,R0683,M545,S46019A,E11…
1269819742	K7030,C649,I4460,R748,Z5189,M5116,G8190,I5033,I8510,T82897A,C132,R938,M25612,S93402S,T82847A,K5651,R7989,W108XXA,Z0000,R1030,R109,I4891,M19012,I361,Z452,Z952,M2022,R112,K754,D631,K740,E039,I6990,E871,R6889,N390,R6251,R262,K56609,I69359,K5900,M1990,I10,S9032XA,M25511,S0990XA,H524,R0901,R918,N179,M5416,R768,R937,R29810,K219,T82817A,D709,M461,R531,M259,M2042,I2510,J4520,E559,I071,I69959,M7582,R079,B…
614119722	I25810,G4733,R936,J020,M5137,R140,J0300,M4647,I498,R29898,I270,I10,S32009A,J309,W19XXXA,R0602,M4806,I959,J9811,E119,I2789,E782,M8008XA,R195,G933,I4892,R1310,R1084,I495,Z1211,I5030,I509,Z951,I272,R001,I2781,J9819,R142,M5187,J441,R1013,K219,R937,M8468XA,R112,R141,M5136,R109,N400,Z45010,R5381,J9690,M4850XA,Z0000,M8448XA,J209,J984,Z23,M545,R130,K429,R5383,S7010XA,Z950,Z7902,I2510,R143,J439,J9600,I441…
1503132029	N529,S2249XA,Z720,R7989,R202,R031,Z0000,Z6825,M5408,J984,M545,Z7189,I77810,R531,M79642,K5660,R079,E859,R208,I82499,M5416,L03119,M5136,K567,K5730,I499,J690,G5601,K5190,M5414,W19XXXA,M47816,R52,I083,R1012,F17200,M5489,Z6828,Z713,M4716,E854,K589,I493,I5020,Z6827,Z1389,R200,R109,N400,M7989,Z452,E785,K913,G8929,Z136,M47896,I272,J9811,R197,M4806,H6121,Z6824,R203,K529,L03129,E858,I517,Z98890,M5137,R1110…
46858374	Z01810,J441,H25812,Z4682,I368,H6122,R270,K2950,R5383,R001,D511,T440X2A,T441X1A,R069,E291,W19XXXA,R142,M6281,H9391,R319,R351,I2510,Z79891,K5730,I509,E785,R072,R339,R2991,N528,S3982XA,R51,T441X3A,F329,G459,I348,E780,R627,F341,R197,K2970,F0280,H903,N289,R9431,R29898,N399,Z5181,F0390,I10,R42,M899,I712,L309,Z125,D72829,E119,I959,M546,T440X4A,E782,M1990,I43,G933,M159,I360,R278,I270,E538,N401,R413,R3914…
1108852361	R079,R0689,M129,R739,J300,Z789,M461,M25612,R935,M7542,R0600,G3184,Z23,L538,J342,D120,I5021,H6123,B351,J181,R0683,K635,E784,G309,L570,J45998,N529,S83006A,Z8546,M545,R32,H269,J984,Z96659,B9789,J069,J0190,D044,M5137,R3915,R7309,J209,R194,Z85828,M542,H179,H6121,K644,E669,R0602,E039,Z6835,K219,N5201,Z820,M4300,G441,G8929,Z08,M6281,L298,J301,R3981,Z96652,M47817,Z1389,R1032,R51,Z471,H906,N200,Z136,R159,…
48150907	S270XXA,S2249XA,M79609,N289,S8012XA,I348,E780,M1711,R072,I509,D121,G968,S22009A,I87399,I5032,Z7901,R7889,R0602,Z1329,Z743,D649,G64,W19XXXA,R509,M959,R922,D126,R0600,I5030,Z1211,I340,C50919,Z888,J449,M79672,Z1231,C50119,G933,M159,M1000,Z131,J188,E119,I259,M1990,R6889,M109,M1611,K635,R790,M79671,I4940,M2040,Z9012,I8010,J439,N6009,Z6820,Z5189,Z13220,R110,Z9181,B351,R5381,D120,E559,I4891,R7989,I161,R…
1723506948	R1312,J9691,R935,K9161,I97611,K91840,J398,J9811,I69920,R0602,R41841,D120,N9962,E3601,I4581,H59123,J95831,M150,R000,R2681,G9752,I658,H9541,I714,R1110,G309,K635,J151,D72819,I129,I69354,H59321,R0989,H59112,J984,J9562,F250,H59129,I259,D62,J156,E854,G9732,I110,I6930,I493,D7822,F0281,L7601,H59323,J9610,J189,I97411,M96811,J384,Z0389,G9340,Z452,I6629,J9601,Z23,I469,H5440,E669,N99820,K567,R0689,H59312,J96…
680032034	R1312,I429,Z6824,R531,K8041,R51,R7303,E559,J9811,E11649,I63412,E11621,N2581,H35359,K2900,R079,K8012,I161,H34839,R0602,B351,K8050,Z6821,I5032,C7952,R260,N359,H4089,K259,E7211,E11630,G8929,R638,L600,I700,I798,H4010X3,H538,K8064,E784,H35353,I358,Z98890,I129,R0989,E1129,I669,I349,H4011X2,N184,I519,M545,E11638,C61,J209,H4011X0,R2689,I110,H4010X4,I208,H2513,J189,H35351,H34831,R109,E441,E1169,Z8546,E094…
74045096	J209,E854,M79662,D128,R0683,I208,J069,E060,E118,M1612,I472,I739,L03116,I482,E109,R0782,G4700,E039,M25519,Z1289,Z1211,R002,R601,R0689,J810,I82499,M169,N189,R918,I4892,I5021,I213,D127,R0600,K219,R531,E079,R0602,M2550,N433,Z0189,I5023,E559,R079,M25562,E859,M129,D120,S83249A,I5032,Z86010,Z7901,R7889,Z950,N529,R790,E8770,E7522,S83219A,K649,I480,J0190,I248,E034,N402,K635,E784,M1610,E889,M175,E75249,R82…
91761087	T827XXA,R600,S3992XS,R0782,J341,Z0389,T82392A,Z1231,I2589,J182,J811,I120,G5600,S99929S,T426X4A,R570,H26499,I498,S6990XS,I5043,M60009,I82619,R0683,I82709,R7881,L03211,D649,T82190A,I255,T82590A,Z95810,I209,T85590A,R269,T80219A,I959,I319,I425,Z01818,R0600,E119,R51,I6350,Z515,E782,I4892,T82110A,A419,L03129,M159,I82729,I6781,I4430,Z780,M810,I420,R0689,I270,R54,E210,H547,E1121,T82390A,I5030,I10,R42,I50…
1742648771	I501,M7989,I498,M6281,R600,R5383,J449,K8020,I872,L089,I4510,G4730,J918,R339,J9602,I509,R5381,R319,H259,R001,I5033,R7989,I4891,J441,R0600,R601,E669,G5600,I482,J9601,N400,J189,J209,J9610,E854,I10,R609,I43,M25539,I248,I5032,K819,J439,J440,R079,J9811,R0602
1193760986	I119,R001,R0782,I080,C44311,Q245,I495,I509,E785,I471,Z951,E7800,I459,I5023,I10,C4492,I2510,R0789,L570,L821,V700,I5022,Z0000,L858,I77810,K219,K449,Z7189
748831629	R143,K522,R5383,D120,Z87448,K8000,M79609,L2081,R1314,Z6822,N359,K5710,C61,R110,K819,R531,J40,I429,R0789,M4722,Z129,N433,E876,R309,L2084,C8449,E559,E8881,K2950,N320,M779,L659,E531,Z1389,R079,N3281,B088,D521,C8589,N368,I10,H9193,K2970,M6240,Z036,R609,K828,S0083XA,N3011,R05,Z8579,N201,K5730,N529,I2510,M5030,S61012A,I700,F411,N3000,R350,L570,K7689,E784,H9202,M47812,R338,K635,R109,M542,I8390,M7580,R16…
81745796	S89021D,I10,S92213D,S92301D,S72425D,S82263D,S72451D,S92202D,S82209D,S72434D,S89122D,S92241D,R112,M84369S,S82254D,S92353D,E669,S92224D,S82231D,S82399D,S8292XD,S82839E,S72412D,S92336D,E039,S92235D,I499,I43,J90,S89019D,S82109E,R05,S82245D,S82853E,S7222XD,S92342D,S72466D,S79139D,S82874D,S92536D,S92592D,S92052D,S79091D,S92424D,S82431D,S82155D,S82811D,S89309D,S82022D,S79142D,S82454D,S72365D,S92125D,S82…
1834744734	E784,Z96649,I248,Z7982,N529,J984,M129,E559,Z8679,M2190,I2129,I429,I5023,R05,Z96652,I43,I10,Z7901,R0689,M216X9,I130,I4892,D7289,R040,N179,Z96641,R0600,Z01818,M25512,I110,R0683,E854,M2010,I5043,G5600,I422,I481,I471,I509,R0609,E785,Z96659,I484,M1990,R063,I5022,I4891,I440,M19012,E872,M11261,Z471,M1812,I447,I25118,E875,M179,G5700,R9431
233302381	R1013,R0683,I509,E785,T148,I481,R2689,I83019,R599,L02229,R9430,R791,Z136,M79609,I10,E780,E0942,R063,Z89611,E1042,M79A21,I724,J441,L03898,R0689,I83013,Z974,J941,L403,Z9889,T8189XA,L02223,G2581,R360,I25810,I5030,I8310,I428,R0600,Z1630,L03811,Z01810,L97909,R001,L02226,R319,D6861,L02232,Z0189,H26499,N281,R600,T8579XA,L02224,L404,I498,S81801A,R0602,Z7901,L97309,L02235,D1800,L02221,L401,D649,R509,R1904…
688326975	D121,H409,E099,H43819,R1310,D7289,G3184,R0600,J310,E11311,D124,I440,M818,M8000XA,Z823,R2243,Z1211,E8809,R0689,I517,D733,Z9889,Z974,I4430,H43813,I348,R063,E1169,Z9089,Z634,Z1231,E162,Z13820,I272,R0683,H01009,I509,E785,D472,E049,J309,I078,G4733,H25019,M810,E11319,G933,M159,K8018,E032,I2720,I872,E782,Z13220,Z7982,E119,D699,M899,Z791,E139,R05,D649,I072,G8929,R7889,M179,I10,M069,E012,N958,I159,D126,Z1…
350988356	B351,R208,K432,Z87891,Z01818,L0391,M533,V790,N419,B354,R531,M532X7,Z961,R1030,Z0000,E859,M79672,R079,R1010,R609,K5900,M109,R55,I8291,H269,Z79899,L919,Z09,I9589,K5732,Z23,M5136,I82411,L570,M79604,H21521,M25471,C44201,L821,H905,C44311,R748,H2512,Z5181,N411,H401133,E854,Z01810,L280,H44421,Z1331,M47817,J069,L723,L0292,Z9049,Z1389,N179,F419,L718,R0789,H401113,M79675,M79661,M7989,Z79891,M79609,H26491,R…
605668824	A419,M546,R55,F060,G933,L0390,M159,R269,I459,Q6680,E119,I959,R201,M79675,E440,J449,I2789,M810,R300,L22,J9811,R278,R0602,L603,J9589,I67848,B369,I6789,R600,E870,L853,F05,I7091,G4733,J182,J811,J158,T50905A,Q6650,E041,R509,G9389,D649,R221,E861,E8770,R0782,J9819,R270,L89309,M818,H1133,Z743,I2781,J9601,J441,S098XXA,R0902,I517,R209,R0683,J45909,L03211,E872,R2689,R261,H259,F068,F0281,I119,A411,H2513,F039…
3421196189	E139,I255,Z45018,R52,I5041,R140,S90811D,R600,E278,I5023,I2699,J309,J449,I420,R0602,Z7901,I5032,R6521,L089,A419,E119,I959,G8929,B964,R945,G4700,F329,Z86718,R0600,R1084,R791,I272,I509,Z45010,E1143,N4889,J441,Z9981,I774,I130,K219,E1151,R918,N179,N390,R601,I10,E1140,R1030,N183,R7989,R109,I482,I4891,E11621,Z87891,R4182,S90812D,I5033,E1122,I493,I110,I5031,Z950,J9611,L97519,K3184,E1142,E873,J9600,K7689,…
1423886435	R590,Z86718,R42,I10,R5382,B379,R918,F419,J852,E860,C3480,I213,Z5112,E7800,R05,G3184,J690,E039,L989,R1310,N390,E871,D509,S70319A,E539,N400,I169,E786,S80819A,I739,C61,E161,Z8619,I110,Z8546,I2589,Z9079,E8342,J069,J189,B0082,R0902,J984,Z8673,R1110,I69998,I259,S41102A,I700,H2511,C771,R410,R4189,J029,R8299,I2699,I69319,Z923,D61810,I38,Z8701,I7102,R0602,Z7901,R042,R531,F4321,R2681,Z85118,E559,S70219A,E4…
1728498791	F845,I5042,F840,G4730,I639,D696,S0990XA,R296,R102,M549,R52,I447,L89322,N281,B9620,C7951,R55,I5033,E1122,Z5189,R4182,E6601,R7989,I517,I4891,S066X0A,R948,D61818,D638,M23239,S0101XA,I509,I82409,E785,R0781,S065X9A,M542,M5415,N183,R0902,Z8546,E854,M23305,R2689,N179,F331,F419,R918,N189,I130,S31829A,E860,Z98890,I43,J90,I6200,G4089,G8929,Z7901,I5032,S064X0S,S065X0D,J9811,I441,R531,I429,I2699,R079,S065X0A…
1679888533	K429,R760,R130,M720,I10,K635,E853,K621,E784,I2729,L570,I519,H269,R5383,Z7951,I279,M349,R079,K5730,Z98890,E859,Z881,K08109,D120,Z01812,Z79899,Z886,K644,M1990,E669,K5900,Z01810,E039,L97909,B353,I771,L942,H2510,R0609,K219,D127,R768,I8390,Z79891,E854,S0182XA,D128,I739,E851,V141,C44320,M25569,M341,R0600,E785,K620,Z85828,I272,R1310,R0689,E780,R063,R52,I5030,Z1211,Z6837,Z880,C44329,E858,I517,Z1231,H0100…
684502296	R609,K5900,V641,R1010,I82439,M47817,M545,I491,I8291,M6289,I82402,M5136,Z01411,A047,I8010,M5416,K635,Z008,I82413,M79609,R260,K522,R5381,Z5189,R000,R233,Z808,D1801,E876,M961,R531,M519,I4891,R1030,E559,I82419,E042,N179,H524,Z4682,Z1389,D72829,K219,Z01419,I499,M6281,M949,M7989,E669,R5383,M25512,Z01818,R601,E871,D235,R635,I10,N183,M5414,L821,D689,D230,L738,M5489,D2330,Z130,M623,Z13220,F329,R197,Z23,N1…
337336183	I8291,I952,M169,E1140,R601,I9589,E871,Z87828,D171,I7090,G92,R112,M949,E039,M5127,M1990,S199XXA,I5040,K449,I130,K219,M5416,M25519,M7580,E860,R918,F419,N179,N189,M5136,I82499,I350,J069,M75100,I4460,Z85828,I82449,E118,I5033,E1122,M7730,Q252,Z5189,M7550,B029,E1165,R5381,J209,E854,R4182,Z0000,E109,L821,M4310,S43499A,W19XXXA,J9690,S0990XA,I4891,I482,N183,I472,I97710,N400,Y939,I358,R338,E8779,-1,E784,Z9…
800715580	J441,I6529,E11618,Z79891,I517,E1342,E1165,E1122,Z5189,K769,S63509A,I428,Z23,S66919A,J438,Z09,I252,R001,D121,E872,J9690,I63239,D135,I5022,T85692A,L84,Z0000,I951,L02229,I509,E785,L97409,I471,I6523,R339,R072,M5127,K5900,E0840,I495,Z01810,N170,M25639,E0944,L03329,K550,E162,L02232,S91309A,E1140,L02226,M47817,E780,M5136,J99,R414,R197,I2119,R0609,E0941,Z9981,E11638,M5416,T83198A,L02223,N289,E119,L02221,…
350965584	Z83511,M9390,S86001D,J918,M25579,K5900,L259,N5231,H401133,Z954,H903,F329,I5033,G4750,H527,L720,I517,H4011X4,S8991XA,H519,H349,H401113,H409,Z0000,R001,Z23,H4011X1,H4011X3,R0789,R5383,G4752,H04123,H5711,I2510,M66871,J9383,M2011,R413,H3581,J449,H9193,Y999,H04129,F0390,G4733,I358,F339,S86011A,N529,F5221,H401123,R062,I349,M2041,Y9389,F328,K5790,R972,Z961,H526,H4089,D709,H4011X0,R0602,G20,F0630,R1312,H…
1318965460	R203,M160,W1830XA,R063,M25552,G319,R911,M7989,M84359A,M79632,I509,E785,R072,I359,R209,J438,M5414,K8020,Z471,S32455D,Z01810,R1012,S79912A,M5489,Z4789,I080,I517,M47817,R102,M549,I351,J90,H2510,D649,M7981,M216X9,E875,I10,R42,M179,R29890,M5416,M25532,R0609,Z9981,M5136,D378,J329,J449,Z87891,I5033,M810,-1,Z0000,R252,M4310,I4891,R201,M545,H02834,R0600,W19XXXA,S0990XA,R202,I358,Z96659,E784,G43809,H02831,…
1217951943	R208,J181,M5416,G062,B49,M5136,M4646,Z590,A4902,R531,Z87898,R042,M47816,I071,R222,M4324,R55,R202,J9690,J984,Z792,A4102,K828,M4624,M545,F1590,Z950,L0391,K7030,I330,R4182,I39,M797,Z9119,Z720,R5381,R109,M8610,E43,M609,I472,M795,Z452,A4189,I361,M6281,D689,Z952,M7989,R52,Z9911,M4626,B376,F1110,R200,J189,M532X6,L03119,K7460,N179,R918,E860,R040,M8448XA,M5186,F1910,Z9114,B1920,K8020,E871,N390,T826XXA,I26…
741142208	I5032,I340,I4519,I498,R600,K521,Z7952,I120,J99,I255,Z8249,D649,D696,D72819,D65,Z8679,E875,R0602,R799,R0989,Z4821,Z23,Z125,G5613,Z7982,M8588,J449,E8770,B259,R55,I420,G5600,I422,K210,I272,Z0389,J040,I495,B370,R911,I5043,E8342,N170,I471,I509,E785,R030,N289,D638,R197,Z7682,I428,R0600,I440,D500,H6123,E858,I517,I951,D61818,E872,D62,I445,M6530,R001,Z8639,G608,E7800,E291,Z1211,I312,Z79899,E65,I452,E871,N…
1124080072	N200,S92352D,R791,S82843E,J3489,S82255D,I272,S89009D,K210,S92225D,S92326D,S92234D,S82221D,S8251XD,I2510,S82409E,S92343D,H47011,S52612A,S92251D,S82244D,S82109A,S89132D,S52502D,F410,R52,S92212D,T162XXA,J040,T148,I481,S82262D,Z86010,S89149D,K648,H539,G308,E785,I509,S92311D,S89199D,S89031D,H903,S82839D,S82462D,S89321D,H9193,S92113D,K2970,S0003XA,S92001D,S82014D,S92412D,F5104,S82842D,S92064D,E878,S924…
3973710447	J45998,N183,D861,R279,J189,J159,R5381,N179,I10,Z5189,E039,R262,J4540,E0590,I5022,I4891,R000,R531,E876,M6281,R079,M545,I480,D860,J449,J45901,E119,M159,E0844,E875,R2681,Z741,M549,R1312,I5023,R52,R0602,R0600,I5021,E785,D862
747427838	I110,E854,I4891,R4182,I629,I482,R5381,E786,S8990XA,I6523,I618,E876,R9431,R531,H2512,S0003XA,R000,E784,R410,R5383,S99919A,L03129,R05,I10,S8980XA,I425,A419,G933,J449,Z23,Z86010,I619,H2511,D649,R509,R29818,I517,S99819A,K922,I428,L03119,G9340,I721,R4701,E785,I509,G459,I6350
1440045021	Z45018,I70219,I498,Z959,D649,E782,I2510,I495,E785,I509,K5660,I25110,I4891,R001,R5381,I25119,R1084,I482,I739,I10,Z950,E784,Z955,R079,K565
1116905216	S8992XA,G939,M1710,L568,M79602,I8291,J811,R52,R3989,M1990,K5900,R600,S60329A,Z111,R509,F330,R1319,R471,V061,T07,L03049,R392,I639,F060,R6520,M159,E782,I872,A419,S30810D,L0391,L089,R4182,L859,I82409,R5381,R269,B372,R064,J449,R634,R7989,G40909,L820,S40029A,J101,J45998,L89311,Z86718,L03029,H1013,R791,F05,I359,R569,E785,L909,I509,F910,L259,Z85828,R5383,R41841,N289,R030,R197,M6281,M7989,I8311,Z6836,F32…
1729218661	C229,E780,R063,I348,F329,N289,E785,I509,I359,N5312,M6281,M25551,M7989,Z7902,M48061,Z23,Z85528,N200,L03116,M659,K8020,Z809,Z6839,I252,R001,N508,I2510,N138,R319,L03119,I25118,F0280,R9431,F0390,M79605,L97922,M25559,Q6100,I351,M5136,N281,R0781,R0609,Z9861,R600,I498,T8149XA,I878,I340,H25013,R52,Z6834,Z5189,H547,N401,R413,M869,Z125,R311,M899,E6601,Z905,L02415,H11823,E782,Z955,Z01818,I129,R0600,J3089,R3…
681709159	I6350,H4011X3,R1310,I4892,F70,D649,D126,I442,I10,R42,H40059,R0600,I340,E7800,I8310,D513,R600,I4430,I6781,D528,R0689,N281,K5289,R413,J9601,I67848,R160,I360,R300,M810,M79675,Z1231,K2990,I270,M79609,I872,E782,I651,I63239,A419,M159,G933,I639,L97211,I459,R945,I371,R311,R269,M25569,R0683,E119,I7091,D520,I6789,G459,J129,J8489,R0989,H2589,R197,E780,K625,R063,I272,I70203,N200,Z01818,N950,I679,I701,D612,R3…
128680484	L089,D485,M9983,I872,M5127,D3131,M1990,K5900,G933,R32,G894,E1140,L859,E119,M47812,G4761,M5413,R201,L97321,R0609,Q762,M5136,M2560,D688,Z794,R928,M47817,M5416,M7580,G43109,L820,M7550,Z23,E1342,N3941,E1165,R5381,I340,G5790,M25569,K319,R600,E1122,Z5189,L97929,I351,Z872,R102,Z79891,M79609,R221,S81801A,E6601,Z0000,Z09,I4891,S9031XA,M5408,I5022,Z87891,M21611,R198,I517,L97811,I080,M7989,R209,S83289A,M532…
1632139542	S42344D,R601,N390,T1490,S42256D,E871,S42321D,M79605,R262,H35033,S42222D,S49109D,S42355D,S43429A,D631,S49131D,S49099D,E039,S42261D,Y9301,S42362D,S49049D,N8189,S42215D,S49032D,S42319D,S42461D,H43813,I158,R55,H04123,R040,M25571,I618,S42415D,S098XXA,M25519,S42114D,I130,S42433D,N189,S59909A,S42489D,S42456D,S42132D,S42448D,I350,S42123D,S42447D,L97821,R918,I1310,F419,S42199D,H3562,S42146D,S42422D,N179,S…
1383134665	E782,M5481,R6520,A419,Z5189,M546,L089,C44729,D485,G933,R4182,I6529,L859,Z4901,Z9181,J9622,J188,D72829,R5381,D0472,Z125,M4802,J449,I4891,K911,Z01818,D508,S00512A,T162XXA,S12100K,T829XXD,M5413,K5660,Z85038,S7700XD,Z23,A4181,T1490,R600,L853,T8249XA,G4489,I953,M5416,Z79899,M549,Z992,K9419,Z01812,E8341,D649,C4361,J410,Z09,D539,T827XXA,B355,L298,G9341,T82898D,Z933,R7981,Z01810,J9600,N3000,I517,S51009A,…
231414050	Z96641,Z23,N183,D367,J069,Z6826,Z79899,R7301,N209,N189,M1612,Z87891,I2589,Z8546,Z79891,R000,Z923,M25569,R739,M25552,Z4732,I519,F17210,R0602,Z01810,I259,N2581,Z6824,R609,I129,E784,V707,N181,I358,E538,N401,Z9989,D519,Z96651,T84021D,R809,I6521,D649,I255,M1712,E875,M25551,T84021A,I2510,N281,M1611,E872,I252,C61,E291,Z006,Z743,S73005A,I6523,R1030,I10,Z6825,Z01811,F329,-1,D638,Z96642,D1801,M25559,N200,Z…
653429844	I422,I43,I481,E785,I509,I10,I4891,I5022,Z01810,J811,I351,I4510,R9431,I2510,I77819,I420,Z8249,E859,Z7901,R4181,R002,I5189,I110,R9430,E854,I482
419467280	M791,M159,M7060,G933,D485,Z6830,I83899,I872,H6121,E782,D0462,R0602,R201,M4806,I209,R413,G8929,M19049,M810,R278,R3121,R490,I83893,M5417,L988,M2012,K209,M5137,M25519,Z23,M2570,I351,K2270,M25571,S335XXA,M7610,R1011,M179,I6789,M189,D126,M2140,M2142,R270,R2689,M19012,B3781,Z86010,M25559,H409,D121,R319,Z1231,M419,R209,K2990,M2010,K5289,M5415,R5382,M659,E785,I509,K2940,E7800,R072,R0981,I359,Z1211,G4700,…
99509754	C4720,D121,R319,R261,F1011,Z45018,R001,M7552,Z933,D303,Z4682,H04123,N2882,C189,Z5181,F0390,Z85118,R9431,E780,I348,M19212,J918,J9600,H40003,R791,I272,I509,E785,I359,I2510,I495,R351,I078,N401,J449,V422,Z45010,N410,L309,Z8507,R269,D649,I072,I10,R42,I351,Z87898,S338XXA,D126,J9690,K830,L988,I340,J811,J182,Z85068,C799,R600,C679,R000,Z85038,Z23,B351,R260,E7800,D120,I071,Z961,R011,E559,R972,I352,R2689,R6…
31132588	W19XXXA,L570,R350,I480,L818,Z48816,G309,E784,R1310,M25562,H6123,R0600,D0460,G629,M25559,M5430,W19XXXD,D582,I5030,D492,M545,R579,M4186,I129,J984,I6781,M47816,R609,F05,R312,D599,Z961,Z23,C44519,C44321,N320,K117,R972,R079,J9601,K5289,R531,E876,A312,H02834,Z789,J9819,R55,G609,N419,M25811,R7881,G589,K522,L300,R2689,R260,E871,H9190,R4189,I6789,N390,M169,G720,E039,L905,H2511,R0989,Z466,R002,J690,Z66,E87…
350234097	I498,K91841,J9562,I97418,S22088A,I97610,H2589,H59311,L89623,H59122,J95830,R509,Z8673,H02419,M549,M179,S76919A,Z87891,H59119,H9541,R32,L03129,Z7982,Z87311,G9752,I872,Z98890,N9962,Z7401,Z86711,M66269,E3601,R451,R29890,Z7901,G8191,S32040A,R413,H26499,H59113,Z23,S73109A,K9161,K761,H109,H6123,R1310,R52,H9521,Z951,H59322,H59111,L7621,Z01810,E785,I509,D7802,T148,M25462,H59319,I495,S86819A,I97618,H903,S8…
413925478	M549,R102,R809,N3000,M5030,K5730,S338XXA,M75101,Z01419,S43429A,Z87891,M5489,I498,M7530,K2970,Z043,Z01818,S59909A,R803,J449,M79643,Z9049,S59819A,R300,Z98890,R0789,I872,M79646,M7989,I10,M7501,Z79899,E119,S43402A,S0993XA,Z87442,N289,M7550,M21869,Z5189,Z803,M940,Z01411,K210,M659,E162,R351,S43409A,E785,I509,R1030,K3189,S6990XA,M1990,M5127,M79609,R1010,F458,S238XXA,I119,M9420,R001,M1710,S4980XA,S93401S…
3984937306	E875,M25551,M179,I619,R21,M1711,R0989,N178,R600,R300,G8929,J449,J9811,I959,E119,R1312,I639,R197,R1310,I6350,M79651,I509,N2889,Z743,M154,N179,S0990XA,N189,K219,E860,R4702,J690,M169,N390,E871,E11649,R4781,M25561,E1165,R4182,D689,I10,B029,I4891,N3090,R51,R202,R1032,M47812,Z720,R404,M6281,G9341,R930,I2510,E876,R29898,R531,R739
1280263542	I422,R9431,I4510,I495,E785,I509,I2510,C61,E780,R063,I428,R5383,C44722,I440,K4090,I517,Z139,J90,I43,H353132,I10,I4891,R7989,H25813,I351,I082,R5381,E782,H3531,M159,G933,R0609,I483,M1990,D3131,E784,H00026,I480,D3132,H35373,R0683,I519,D492,H00023,H3532,H3561,G5600,Z8546,R079,M779,E859,N433,R0689,R531,I4892,R188,R7301,Z79899,I214,R0600,C44622,R0602,Z8679,D075,I4519,N179,Z23,G5602,H3530,E854,I482,N183
544605185	K650,J690,J9690,I4891,R002,R112,R7989,E669,D3001,E6601,Z0000,R571,R7302,J810,D1030,Z79899,R262,F419,R918,N179,N1330,E1122,J45909,R6520,N189,J159,Z23,R808,Z9119,K449,J9622,Z85038,R4182,R5381,Z98890,E1165,E860,K469,I493,J209,C649,R748,J189,J069,T85628A,E118,Z9981,R0609,I8010,Z01818,D509,K5660,H2510,K598,I482,N183,J8410,D72829,R109,R635,N400,Z6842,R6511,Z0130,Z452,N311,G4730,N19,Z298,Z8719,D374,R790…
383744269	I340,M79609,B0229,G544,M25569,M549,Z7409,M179,E782,R252,M25572,M9903,M159,M791,I959,J449,L110,G4700,C44201,Z23,J918,M9904,M25561,I509,E785,L84,M9901,H5203,I348,R0602,M5412,R0989,I517,G4733,L851,L852,M25511,I2510,E669,K219,Z8589,M5489,N179,H524,R918,M5442,J189,I10,M7660,Z85831,M9902,R05,N400,M542,M609,L872,M25562,F17200,E784,L870,M79605,M9905,L570,M797,M2060,L600,H52209,M545,I519,M25519,M109,E6601…
349994456	R0689,J189,S7292XA,X58XXXA,M6530,Z8639,M130,R630,E854,S0990XA,E109,E161,R279,F070,D509,R1310,I6910,R109,F29,R412,I739,N390,F0281,J690,D631,F0391,R112,E0942,K219,M84359S,I618,K2990,E860,R1112,Z638,N179,M84459A,R42,I10,F419,K5289,E1042,N189,D6489,Z90710,J300,R1110,S72002A,Z8673,R531,M150,-1,B9562,K522,E784,G309,Z008,R404,G40909,E1065,R401,M545,R29810,I259,R092,Z62891,I129,R402210,G4089,V4981,M7989,…
55547876	L819,L259,L0390,M4300,Z7901,H353124,E785,I509,Z6835,I471,Z7952,N200,Z79891,R442,I679,N950,H40053,M7060,G459,Z9851,Z9289,M62569,R197,N7689,E780,S7000XA,N369,N289,H903,R0602,R52,N762,L700,H25012,M25569,N399,G8918,Z743,M47817,R0989,H2511,J441,F4310,H25812,R1011,M7610,Z933,S40011A,S00512A,Z7982,M5417,D121,Z01411,S52509A,M25561,Z1231,K2990,R933,D1779,M3500,R32,K209,M2390,M5415,R0902,K5289,L988,M153,L8…
338989308	S42031D,S32111D,S2239XD,M549,S0261XD,D649,S02119D,S42018D,S42017D,S2220XD,S32129D,S42009D,I4891,S3216XD,M4310,S0292XD,L03211,Z23,Z4800,N401,J309,S0993XA,S0210XD,S02609D,K5900,D688,R300,Z87891,S322XXD,S0269XD,S42015D,S0264XD,S2231XD,I5040,L89312,Q630,S42033D,S42022D,L309,D72829,S3219XD,S023XXD,I2510,S2242XD,S3214XD,Q632,I5042,E780,D638,S02400D,D531,R21,S0263XD,S32120D,S32810D,S02110D,S42011D,S3213…
430937840	R9720,G8929,Z951,K210,Z6835,E785,I509,R21,R203,R0602,H903,N289,R063,E8339,R3915,R209,I25118,H9313,I2589,M25562,I255,M549,R0683,Z23,M79602,I25708,H9192,E875,G933,E782,H9319,R0600,R201,I209,E538,N401,Z1211,R413,R0689,M25511,H538,R350,R5381,M25512,C61,R7989,K08409,I259,R1030,M545,I519,R202,M109,M79672,I4902,R079,M79601,R531,M1990,R3911,M5416,Z9861,M25561,R208,M79604,R0609,I10,K5732,I2510,I25810,E669…
92736719	G43C0,S83249A,J341,J329,Z79891,I6523,N281,R29898,I77819,R221,R591,R471,M25569,R0609,J338,G43109,E782,I639,G933,M899,I712,Z01810,R5381,R269,M7550,J323,R201,Z8669,I6529,Z0000,I088,Q211,I5022,J309,S83219A,G43A0,S0990XA,I7101,Z98890,R479,Z6827,E785,Z96641,R203,R29705,Z79899,J321,R030,R5383,Z23,J3489,I428,K5730,I2510,M23009,H527,J301,I6521,R209,H259,J343,H2512,R4789,I63412,I6789,I6522,M25469,J340,I719…
83436268	G5600,G609,C169,C49A0,R110,M6250,R0782,M150,Z1231,I378,R260,Z01818,I82521,I5043,R0902,J9601,M2010,G589,B351,I081,R079,R0683,H8309,I352,M129,R1013,H532,I071,Z961,R2689,R011,D131,Z7409,L299,E876,R531,M5410,M545,R1084,H269,R251,N184,R0600,I259,M792,T889XXA,R51,M79646,I491,D6861,J984,Z01812,R609,I38,I129,Z79899,R0689,I358,E784,Q619,Z86711,H538,J45909,R350,M79643,I700,M79604,G629,I5030,Z6837,R6521,H49…
38355109	L97429,I952,I70243,L97929,R262,E871,R601,M949,L97912,L03115,K219,N179,Z79891,M19071,S31809A,H524,M79675,R918,S81801D,I75022,N189,M79609,R200,J189,T8130XA,T148XXA,L89522,I70221,R1084,I4892,I493,D7289,E854,J209,S93409A,S31000A,I4430,H93292,L89150,R5382,Z1635,L89890,I482,L97819,I5030,I739,N183,I4519,L0390,I5032,I480,I70232,H26499,L89612,N184,I10,R42,R1312,Z792,R05,J984,R0602,I43,J90,J45909,E859,R079…
828385706	M24876,M791,E782,I319,I425,Z9889,M24873,H9209,I4892,R0600,Z203,R52,H6590,S93409A,I447,S70362A,I5043,N178,H8110,S80862A,S99819A,T887XXA,I440,Z79899,M5137,I428,I517,E858,J0190,Z974,H65199,Z09,S80812A,Z98890,R931,Z23,R0989,M2570,R0602,I5023,I509,E785,I427,Z7901,K625,I5032,S8980XA,I4581,J069,R938,J189,S8012XA,M7989,H60502,E854,I493,S96919A,S99919A,M542,M609,I5020,N183,W57XXXA,E851,I482,J22,I452,E871,…
76188143	M5412,R0989,H2589,H903,W19XXXA,G319,R063,W11XXXA,Y929,E780,J918,A319,R911,S2232XD,I509,E785,G238,E872,E099,J438,M47814,S01501A,K922,J941,M2550,R0602,J929,M9901,J441,R0600,D649,R55,S270XXA,F17200,K920,M8580,H169,R0689,J9621,G4700,S025XXB,J449,K2960,D71,R0902,J9601,E1042,M5020,R0683,A419,G933,I639,T797XXA,H25819,K660,E119,R251,Z87891,F17218,J984,D381,Z01818,T380X5A,R202,Z9981,Z720,R0609,I248,R0781,…
1572777546	I509,E785,I359,N170,T148,L03115,R0989,N200,Z951,K625,E8770,R197,L980,R52,K529,C8580,C189,Z7901,L0390,K922,C9441,N19,D469,N2581,R319,R1031,I772,S83249A,C20,R600,C50029,R1084,L988,Z8572,D696,R509,D731,D649,I351,F05,R809,L271,Z23,H1133,I959,G933,R252,S83289S,S83219A,R55,Z6829,I5189,Z09,R803,E568,R42,I10,A318,M1710,I714,I890,N402,I358,A493,E784,I129,M109,Z8551,N184,I1310,R531,Z789,Z5189,D479,R5381,C6…
799430216	Z1389,R143,K522,K2950,I200,Z9049,D134,Z980,R0789,R935,D7389,K4090,Z90410,J300,Z08,M129,Z87891,R079,I9789,Z98890,K8020,M109,K828,Z48815,I2510,K5730,R9431,K279,L710,Z79899,S61209A,K912,R1012,K2980,M19042,K2970,H9193,J029,R109,N400,C170,K868,Z48812,H1031,Z452,I361,I219,Z8507,J8410,D490,I110,K149,R4702,R4182,J90,R918,C259,R05,K862,Z79891,I10,L718,S6010XA,R0982,K219,E039,I469,E669,K644,D136,Z6825,I502…
1577873790	J449,D2330,R1012,M7530,N3281,E0842,Z96651,R160,M75120,E1142,S27329A,R300,S2241XD,Z780,M25519,C439,H43813,R061,H52209,A419,M791,G9341,G894,S2241XA,C4330,R201,N3000,J9600,I959,E119,K7689,M5414,Z7951,M4800,J42,N39498,H40003,D0330,W010XXA,J9620,D649,G8911,E875,G9612,E861,D696,J410,R296,H04129,H43819,R490,K639,M25551,I498,E8779,Z96619,E11311,R933,S76311A,S138XXA,M75102,R209,M5408,N3090,J9690,I4891,R10…
336247546	G250,R261,J84112,G4733,I342,J8489,I252,I119,R270,T380X5A,J441,I724,I517,Z87891,Z7952,N289,R063,E780,E1065,R049,R05,M79621,I272,R0602,I509,E785,R42,I10,I359,R599,L259,V433,R413,L03011,J449,I270,R0600,K8010,E108,Z794,R278,M791,V422,G4700,G933,Z1211,I872,E782,Z515,K30,Z125,E119,I959,R0689,J188,R269,I38,J9621,I712,E8342,D649,I351,J9601,R0902,M47812,J988,R0782,I340,R0683,R2689,M25521,G252,M150,E1140,J…
601809616	R079,I352,S82102A,S82832A,S24109S,S3422XS,Z789,R531,I658,Z23,I2789,R000,R260,I200,I358,R338,K759,S82201A,E784,I480,F411,I7091,F05,S72009A,I6789,Z79891,I871,D492,I259,S82401A,R609,S12100A,I208,Z01818,S2249XA,R2689,S149XXS,F0391,D235,N400,S34109S,H8149,R601,E871,I499,Z01812,R52,Z79899,E039,K716,Z9889,S242XXS,I25119,I350,I6529,R4182,S129XXA,Z9181,S82202A,R5381,W1849XA,V499XXA,Z974,R261,I252,I4891,S2…
623892850	H52221,I501,R221,R600,R778,J811,Z888,H5201,R0600,I420,I425,H5212,R0602,I5023,R072,I509,I43,I10,E8770,Z7982,I517,K219,H524,I5020,I110,E854,K4090,J984,Z720,I5022,I5040,Z79899,R079,I429
1730030197	E782,I5031,K120,M7552,Z125,Z1389,S46819A,R51,L820,Z79899,E8352,R9431,I498,Z5181,K2970,I5042,R509,D126,M25512,S92424A,H527,G4489,F430,D121,R001,G43909,S338XXA,K210,Z01810,L259,I481,B370,I4891,Z0000,I509,E785,I10,E723,Z1212,I43,R197,S46019A,I493,M130,E854,R7301,L821,Z23,I4892,R109,E871,S43499A,R002,K219,K2990,E860,R040,G441,K5289,M129,R739,J0190,E876,D400,J8489,D120,E728,S46119A,K522,E784,Z0001,K63…
1074291750	Z23,M949,Z862,M1711,D631,M5441,W19XXXA,D529,D122,N390,N179,G441,N189,I130,K219,K921,K449,M11269,S42302A,M8008XA,I110,I493,M5117,K5520,R200,J189,J111,R2681,M25519,D509,R109,S43032A,D4989,N183,I739,M4806,R279,S86919A,K551,Z6826,K635,Z86010,R9341,M25612,R202,I8310,Z1211,M25562,E8359,F4323,I259,R309,N83202,N2889,R531,G5600,R079,E559,M4856XA,M23329,D120,Z66,M5020,R208,R1013,R110,M65849,R52,M533,D123,M…
1119169684	E039,I82409,I96,D631,E669,E11622,L97529,I499,I2510,R601,N390,I719,D122,E871,L97512,N189,G4730,B9561,N179,R918,L608,I130,I10,R0789,E8779,L97523,Z800,Z9989,J986,Z9049,I5020,R05,J069,N250,J9620,M7671,N183,I739,T8753,R502,R5383,M8610,D509,L03049,M86279,E11319,Z452,M722,M86672,L97509,L602,L0391,M7620,L600,M7070,E1136,I150,G629,E1122,Z4781,E1165,R5381,L97524,Z720,E784,Z9119,E790,L03119,I129,Z0000,E6601…
1726635030	K922,G3281,M7580,E1151,Z23,L253,M5136,D500,J851,I517,M21969,J441,J95851,L301,R209,L84,J343,R261,N393,E1140,E872,L851,I119,N508,R001,B3749,I272,R32,L601,J9690,Z0000,J918,G40909,Z4800,I359,I509,R569,I5033,K529,L604,Z5189,H903,R203,R4182,R238,J9622,R400,J9501,R633,I82409,R5381,E780,R250,E1165,D638,G600,R5383,E782,R252,D485,A419,J9620,G933,A4189,G8911,M6281,R269,M7989,R201,I959,L271,E119,I5031,J449,Z…
350458416	I110,M2012,E854,R05,J209,I10,J069,H6000,D2360,I7389,H9210,N183,Z952,H9190,H905,I5023,M79674,H93299,-1,B353,R262,N2581,J340,Z95828,I5032,H60399,I350,L723,K219,D2339,I2584,R531,J300,M9903,J342,H60329,B351,M2021,H353112,H6123,H353132,I150,M1000,L600,N529,E784,L570,I480,L818,M109,R609,H902,I129,Z955,E781,M25519,I519,M2010,M25571,H43813,Z9861,M2040,Z125,E119,Z48812,M20011,D485,G933,H6010,L820,I420,Z96…
349992747	I959,Z681,H26493,R451,E119,R311,G933,H40039,K810,R4789,E1142,E782,A419,D485,R300,C44319,N3000,D508,D643,H1851,W260XXA,K8020,N401,E0800,R634,I313,N281,H26499,R5383,R600,C679,N19,I498,Z6822,Z79899,M7989,Z1210,I340,I723,R799,K830,E875,D126,D696,Z4802,S61209A,D649,H35379,E1159,Z1389,I517,R7989,Z974,Z6825,C44311,R4781,R001,I252,Z0101,E1122,Z6820,R319,L539,D121,R1905,R5381,I6529,R4702,E1151,R55,E785,I5…
1099035085	Z8673,S32009A,M8008XA,M7918,N179,L03317,Z7901,N183,I129,I10,M109,L02416,D649,I82432,M4850XA,M8448XA,I82412,Z4800,E119,E1122,E11628,M8468XA,M25519,I69354,I509,L0231,F1020,I69959,Z89612,Z880,E872,L03116,I2510
1271771592	S0990XA,R9431,S0083XA,I2510,S6392XA,E784,J9600,Z950,M79642,S8001XA,M6281,R079,S60221A,I5020,I5022,L0391,R69,Z9181,Z760,Z124,M47816,M5127,J209,M160,J45909,Z951,I25119,L259,E785,I509,I428,R05,I255,I10,L0390,J811,E8770,S069X9A,M5126,E119,I425
421234521	H04123,Z794,G92,Z6831,N3090,K599,Z0000,R413,I959,R4182,E119,M1812,R269,R5381,Z6834,G933,Z0101,K250,E782,R749,M546,M5136,R0609,K264,D649,M5416,K209,N281,I498,D513,E1140,Z86718,E1142,R9431,G608,D511,R001,M19032,K2980,R261,M79671,E872,E0842,Z8719,H9193,K2970,I82409,D500,M2042,K922,K5730,R197,R063,K625,K311,R5383,K269,T887XXD,R718,K529,H903,I10,R339,M79645,Z1389,E785,K648,I2602,M47816,R351,K2950,I701…
804985418	R634,I2510,L97809,J449,E11319,H25019,K5730,D508,K761,N952,K8020,K7689,D6109,H542,A419,D61818,M159,E1336,G933,K2970,N760,E119,L309,F0390,Z89519,R102,L239,N644,R0789,M6740,D649,M069,D696,D126,I5020,D539,R296,R5383,M9907,R6881,T45522A,H401114,I82409,R933,R140,N83202,L89159,Z89612,E1136,D121,H4011X4,H04129,D469,H5213,M7550,E0836,R5381,E0590,M25551,K922,I4891,M818,R69,D500,M75100,T45511A,Z4800,E11311,…
575221660	H2512,F0390,Z7984,Z1151,H25042,Z6828,R9431,M25551,B9689,F0280,R634,T360X5A,Z8781,N6459,N3281,Z794,G4730,M5442,H3581,E018,S098XXA,M810,G933,S73005A,N3000,J9600,E782,R252,R42,I10,M546,T1502XA,R195,J90,I959,I425,Z131,K5730,E119,M899,H579,R269,I2510,D649,I5031,S72143A,S72009B,R509,S0993XA,S1093XA,I351,D539,N6453,R8290,Z13820,R5383,H34832,I498,F29,Z9049,I340,E038,H5310,I313,M5431,R0789,D123,Z9989,E872…
322031990	I080,Z87891,I517,Z743,M5020,R1013,K6389,B355,Z01818,I2781,R001,I119,R232,Z8546,R319,D121,S138XXA,K2960,M62838,M5135,K634,R339,E785,I509,K2940,I495,Z1211,I5030,R0689,Z79899,Z9889,Z09,D638,I348,R3129,I4892,I484,Z23,R1084,Z98890,I050,R030,E806,S335XXA,Z125,J9811,E119,Z791,K2900,R0602,I209,R52,I00,K8689,M791,E782,Z0001,S134XXA,M546,R9720,I270,F17210,R300,K4030,I5032,R160,Z7901,M47817,J449,X58XXXA,R63…
412347388	M6240,K2970,L723,Z9111,Q7649,R1012,R590,N179,F17201,B379,R918,G441,M10072,I708,L0211,M79641,J9611,Z5181,H1033,I82413,I130,K219,R9431,K859,M47812,K30,K449,E1142,R51,L989,E039,E669,I82439,K5730,M9974,R112,L03329,Z85830,I2510,I499,M9908,J4520,M5414,K7689,R601,N390,K430,R432,E871,N3000,I5042,J810,M47817,R071,M542,L729,R109,J9620,I472,L03011,N183,I739,M25569,E1340,R6881,R5383,M5114,K760,I82419,M7989,D…
714483788	Z452,S83429A,L03116,L02429,R071,N183,E851,R0683,H6980,J9601,S93609A,S8390XA,J189,D367,R0782,J9819,Z1231,E854,H60329,M5135,J209,I110,S86019A,G4700,S99819A,J159,J9621,N179,R0689,R590,R918,J942,M8580,R601,R141,J810,E039,E669,L255,J690,R0600,R0602,R000,J9811,R740,R143,I2789,R222,J440,E859,I161,R079,R531,M25562,S8980XA,H6000,E781,M545,R632,F900,S93429A,N9489,J984,M109,M25579,R609,L0203,R350,G4733,J459…
156772172	H4011X4,M899,M5417,T17908A,Z7982,M4140,A419,G5602,M5137,M159,R1110,D72829,E8770,L89149,H4011X1,M810,Z780,M1711,M2580,B9562,I6789,E41,M25861,R140,M25561,J182,J811,R1312,J45909,V440,Z79899,M19079,E861,R6521,M19011,N178,Z9889,Z974,V690,R0689,D62,H0289,R0600,R142,M4120,H409,Z9883,E43,Z66,E785,I509,J4530,J9610,M79661,H4011X3,Z79891,M19071,J918,E46,R1112,K659,R400,N289,M160,M5415,K269,R1111,M5136,J156,…
915061075	I2789,R141,I452,N390,R601,R262,R12,H35342,Z862,R112,T814XXA,L0390,Z79899,K219,I130,M00869,B009,R6521,E860,Z23,M19042,H524,R918,M79652,S7002XA,S90426A,N179,H353112,I350,T814XXD,S20219A,J189,J069,H3530,M5417,M00069,I370,L89609,D72829,J209,H53001,R3915,R32,Z952,I361,R0989,Z452,K317,K2270,I739,N183,A409,T8450XA,R109,M542,I358,E784,R2689,K2971,N171,K649,R0683,R350,R1013,S90829A,S32501A,R7881,M79609,D6…
745365638	S62631D,S52266D,S59041D,S52539E,S62355D,Z6823,S52043E,S62654D,S62394D,S62330D,S52026E,S52311D,Z45018,S59192D,S62222D,S62321D,S59091D,S52212D,S59139D,S62645D,S62233D,S62344D,S62620D,S62256D,S52601D,S52365D,S59142D,E854,S52234D,S62663D,S62307D,S52326D,S59101D,Z9889,S62319D,S52382D,S62606D,S52251D,S62362D,S62618D,S52343D,S62617D,R0689,S52352D,S62609D,S52692D,S62316D,S52281D,S52225D,S59002D,S62308D,S…
392420953	I82409,K625,I348,B9562,N289,C61,I8290,L97512,W57XXXA,T1512XA,R351,T148,I481,R599,I509,J40,I359,M79622,K210,D4100,H1131,D2339,D4120,I10,R2241,I43,L0390,C4442,R0602,I517,I428,I5023,Z8249,M79605,D696,D682,I5021,T1510XA,Z6826,I351,M549,R0600,R591,I072,D693,Z08,R600,N281,R0981,I5030,J811,R490,W19XXXD,I340,M84454A,L03116,Z85828,L820,D480,M25551,M87852,I078,R945,E119,Z6829,L089,D485,E782,I872,R609,S8180…
789150242	R278,S32409D,S72009D,M810,S32472D,S32463D,S72114D,S72063D,J449,S32445D,S72132D,Z1239,J9811,S32484D,S72045D,S32599D,S72146D,S32431D,Z98890,S72123D,S32454D,S72031D,I824Z9,M899,S72009A,R269,R21,S32399D,S72019E,R2681,Z79899,S72146A,S32314D,G933,S32615D,S72046E,S72023E,S72099E,S32316D,D539,S32609D,Z01419,D649,S72109E,W19XXXA,R600,S72022D,S32486D,S32422D,S72059D,S72144D,S32433D,S72121D,S32456D,S72033D,…
1566413338	Z952,I421,R0600,R279,D509,R109,I739,N183,N3021,R310,Z8052,I5030,E7800,E854,J849,I130,N2889,Z430,Z8546,N179,R918,J9601,I350,N189,B353,E039,Z7409,G8918,J939,N359,R0989,B351,C61,J95811,R079,I352,Z961,K5790,I2720,Z7401,M545,I491,J984,E784,K8689,J9691,J90,I43,C7800,R0602,I10,I700,J9811,D494,J449,K869,Z794,H35371,E782,A419,M6281,R269,E119,K8020,I501,D649,W19XXXA,I2510,I340,Z4789,R600,C679,I447,J811,Z01…
268156602	B351,Z01818,J181,Z9861,M25512,M150,E1151,G609,Z87891,I429,R6889,I776,M79672,R739,M65871,M1710,I129,Z01812,R609,M47899,S20211A,I259,R7989,R062,I824Z9,H269,Z6831,R579,I5022,S81801A,M7550,E1165,L0391,I480,J45909,E853,M310,E784,I25119,R42,I10,E851,I472,M7732,T798XXA,N183,M47812,I43,R05,E8881,R748,Z6833,E663,E854,I110,I208,L97819,L308,E118,Z01810,J189,Z5181,L723,N189,Z9849,N179,R9431,Z9189,L03115,I130…
660064927	I4891,I742,I5022,N19,I259,I82B21,M25569,N184,R7989,Z0000,D62,R202,I129,Z941,K450,L7622,J984,M25552,R29898,R350,Z5189,E1122,I5033,E784,L0391,I97638,M79609,Z944,R5381,E1165,K909,J951,R000,T8131XA,E8589,I2119,K432,R0609,Z48288,M7981,Z961,M898X9,I071,M9420,E559,R739,T8131XD,E1140,D899,E46,E859,I429,R531,S81009A,R859,I6523,E11641,I82C11,I82721,T8623,T8621,L89152,R55,I130,Z9189,T814XXA,M79646,R9431,M79…
684908595	G309,E034,I2510,I700,R443,M545,M109,F0390,T8451XA,I129,R079,R0789,W1830XA,J300,E559,E876,E8881,G478,E0520,R110,M150,M6281,F29,N390,R9402,E1165,G8928,Z9181,E039,S72001A,-1,F419,S069X9A,I10,R6889,M25551,E539,N183,R412,M059,R442,K5289,B9789,R072,R0782,I509,R569,F0281,K529,Z79891,H903,R2689,G479,L7211,H9209,G4711,R32,G3184,G4700,G2581,J343,J310,I119,F068,D239,Z471,G3183,Z79899,Z96641,D649,M069,R799,E…
567972310	Z87891,I2789,A419,R0602,L309,Z681,E119,I959,B86,I616,R269,M899,R634,K8050,R7889,J449,M810,B961,R51,I498,G939,V850,C50919,J341,Z8673,I255,D649,R54,F418,B3783,I351,M549,G300,I619,M179,R9409,K830,J988,S72141D,R0683,J441,R7881,J9610,I517,R9430,I10,R0782,E872,Z1231,K8066,Z9089,I2589,K580,R001,I119,R0689,I272,E785,I509,I359,R072,B370,L259,R0600,R063,E780,M8580,Z853,J189,V103,E854,J209,R7989,Z0000,Z9181…
85015637	R0689,M160,T81506A,M79672,Z66,M65321,R063,R69,R627,Z1211,G319,I5030,R633,R0600,Q254,E049,T148,I6350,E785,R569,M8580,M25529,I359,R0683,E872,I6930,R2689,R319,W06XXXA,G8101,F0391,Z1321,S79819A,K922,R0782,Z1231,Z0389,D500,Z743,R2990,E8342,E858,I351,M2012,R509,G9389,D649,E083519,R221,Q283,W19XXXA,E012,Z8673,R7309,E875,K1370,S3993XA,Y9389,Z01810,R296,M2041,M179,I7389,M1711,F0150,I6522,W19XXXD,R600,K590…
1117374770	I119,R7989,I252,D511,R001,Z0000,K224,H6120,L03811,R069,G238,R209,I951,M47817,R261,G250,L0391,L403,I160,L03898,M4802,E1165,R5381,M47812,L200,Z9181,I6782,R270,I6529,F329,M3210,Z79891,R05,R400,S238XXA,R197,R627,M5416,R063,R0609,R203,I10,R42,M5136,L03222,E1140,R599,I249,R072,I509,M5413,E785,I6990,I471,R159,L2089,I7090,M5127,I6523,R278,R51,B961,M6240,H53462,Z9189,J101,R413,M62838,J309,R9431,M5134,R269…
819310082	I200,R9431,J90,I429,R531,R079,Z955,I480,I482,I4891,I5022,R918,I509,R0602,J9811,F17200,I313,I25110
1270571945	I517,R0602,H527,Z1329,I252,M19071,I509,Z7982,H10433,R197,F17210,G4733,N289,E119,J84112,H2513,J99,Z79899,J45909,R413,J449,R634,E1149,Z87891,G2581,E7800,K4020,R739,R079,M2022,I10,J439,E1165,J90,H5213,I700,E11319,I358,E1140,J984,H25813,H04123,E854,I110,Z7984,E1142,J189,Z9114,I2510,Z6839,E109,R112,R918,H524,K219,H52203,K449
244884914	R920,R0600,J0100,I5021,H6123,J441,Z139,D121,I119,I5030,I061,H109,G5600,H53149,L819,R072,I509,S8990XA,G459,Z23,H540,E780,M25519,Z86010,G933,Z131,E119,J309,D688,L930,M25579,I5032,H3400,M549,Q283,R221,D649,J45998,D126,I671,S99919A,R079,J300,J00,R531,R0789,S8980XA,R233,R5383,D120,B351,K635,J9600,I2510,J45909,K429,K5730,H269,Z79899,M545,R51,H2512,M5489,I129,Z760,J069,M65879,I1310,D689,I10,S99819A,M321…
1426001319	I69391,L821,M62838,Z8249,G8194,K228,M9901,C44319,I482,M609,M542,D62,Z7901,D044,M9904,I110,Z87891,H26493,E854,R194,I618,K449,R937,K921,K219,L718,D127,M5417,S0510XA,H524,K222,R3915,M25532,S83512A,L723,I083,R1110,R601,N390,N6002,D122,Z79899,I499,S83282A,L905,M5126,E039,R110,R000,H918X1,Z96652,M25462,Z23,M25572,Z1231,M779,M94261,K5731,C44311,D229,I69191,K2990,E559,Z961,M5415,D131,I369,E876,R309,D125,…
341468080	K5641,R52,R600,R778,R0602,J95811,M79605,Z45018,I442,G8929,D649,F418,R509,I5032,H35349,Z515,I270,R41841,J449,E538,N401,R339,R072,I471,I509,E785,I495,I422,H540,M1612,E780,R0902,I517,F4323,J441,H25019,M25562,R0600,Z0000,I4891,I499,R262,I452,D529,J90,I43,Z79899,R05,N189,Z9841,N179,F419,E860,R5381,R4182,R42,I10,Z9181,Z9119,E854,S32020S,J209,R0609,I208,J189,N400,R109,I472,I739,H2510,Z87891,R279,Z950,I7…
1459031918	R140,S199XXA,K209,J329,R1010,H6010,N281,Z79891,A1839,K602,R600,M79609,J341,M1990,K5900,Z7189,F42,G939,T1490,H2510,M5413,Q6100,H353132,R0609,H401132,D126,M5136,M25569,D696,F5103,I072,S70329A,H3531,R221,M67469,I6509,S80829A,R102,M549,H4011X0,I959,Z09,M67449,R201,Z125,R5381,Z4889,I459,D129,I6529,R12,R269,Z01810,G894,N3289,M7070,G933,M159,B9681,M7620,L84,L0391,M791,H401112,R252,M47817,Z5189,M546,D485…
73784857	I951,K2210,E46,R001,R0689,I428,K922,R1310,I5021,R0600,Z79899,Z01812,Z954,R0683,I348,R063,K625,R791,Z951,N19,I495,I2589,Z95810,I471,G9340,I509,D62,R072,I359,Z01818,E8770,T460X3A,Z794,H3530,E782,M159,I209,E119,I959,I425,I351,I255,R0602,I442,S0003XA,E875,R296,I340,H05011,Z7901,T460X1A,E870,K209,I10,R42,T460X4A,H10011,M6281,I352,I5020,R531,I429,M545,I259,R609,I358,R410,I2510,Z952,D689,Z452,R0609,I482…
669954174	M419,R5381,R209,R142,M67459,M4180,R198,R7989,I4891,N289,K529,K5900,R203,R197,E780,K625,F329,E162,M5136,I272,M67479,I509,E785,K648,M5416,J309,M5414,J449,K5730,I2510,M810,Z5181,M5489,M67439,Z23,R201,L219,M25519,I501,R809,M549,M67419,R1314,I340,R140,J811,R933,R600,H5022,R32,R000,Z01411,R188,K259,R143,R208,K522,E873,H5021,Z961,R1312,E559,I5023,H532,M67449,M129,E859,I429,E876,M259,R0602,H2589,H269,L50…
659060808	D1801,N184,R4781,I519,I69391,M545,I70212,E1122,E1165,R609,J984,E11630,N3289,R4182,I6529,I6782,I70203,R410,R7989,E784,S0990XA,I358,L570,I4891,G935,L710,L03129,E11649,K1120,Z950,L600,E11621,R21,I6320,E1140,M25561,G609,Z66,I214,R260,M1990,R143,L03211,K522,I6523,I25119,I70209,R079,R4702,I5040,E8889,Z79899,M5416,M11262,I672,Z789,R0781,R531,G500,M5136,R10819,K219,K5730,Z713,M47817,R55,L718,I2510,M21162…
275848001	Z6827,M4312,M545,Z1389,R9082,Z9989,R350,I6340,E784,Z85528,R488,Z008,R404,M6281,F4322,N529,M438X6,R5383,M40209,Z1383,M4000,M47814,M5134,I2510,G20,R260,D72819,R739,M5489,R482,R531,M9971,G910,S22009A,I10,R6889,K219,K5900,B356,G912,M1990,M9973,F0151,N189,J90,N179,R918,Z859,R262,N390,A539,M47816,E039,I499,Z452,N3941,M4802,E1165,R5381,R4182,N400,R412,N183,M40204,J189,Z0000,C649,J209,M158,Z87891,M4804,R…
555075838	R250,I10,R42,R5381,I509,E785,H1859,R442,K210,F29,M1710,H2510,R001,G250,J180,I951,K5900,H527,I2510,G4730,F0280,R440,Z780,M810,J309,R413,J449,G4752,R269,M899,R5383,M159,G933,M6281,R252,G3183,M545,R251,Z79891,R443,R0602,H538,E784,G309,H2589,M150,R531,I441,J300,Z961,M1610,J479,Z79899,R259,E039,M949,R262,B0223,R253,J209,E854
898726724	Z005,J8489,L989,M949,R112,H2589,I499,Z859,N390,M5126,D6869,N179,H25819,H1852,R358,I130,R630,R194,R748,E854,Q311,I110,Z7901,Q662,D3702,J189,D367,R2681,R109,I739,N183,E851,K254,I482,H25813,I5023,J384,H6121,H5203,I361,J9811,R7301,R0600,K279,D3705,I700,M8580,I5021,I480,I4892,E784,E853,Z008,J90,I43,H40243,R0981,I10,R42,J383,Q313,R401,Z13820,G9340,R531,R935,Z1231,I429,R011,E559,H35363,J440,E859,R079,J1…
554029654	H547,R5383,H53129,J982,Z953,H43391,R0601,C61,R0789,Z125,R509,R9431,Z5181,I2510,J90,I43,Z86010,K5730,M5134,I447,J811,I10,R931,E8589,M5136,I119,R001,H2510,I440,I6523,I517,I4891,Z0000,G459,H52229,R633,I5033,I481,K648,H5213,E785,I509,Z4889,I359,Z952,E7800,I482,R502,I4892,I4949,I493,I110,E854,H4321,H2513,R918,I350,M5135,Z466,Z8546,G5600,I060,H43812,M5137,Z923,R079,Z23,I519,M545,H4323,R0602,I259,J9811,…
715205355	M549,R809,N10,I501,D649,E875,I5030,E11649,R54,Z794,A419,E119,I959,Z951,E1129,R0989,E785,C50911,E872,I10,R0602,R001,R069,I5032,D500,I160,I130,Z23,R918,N179,N189,D631,R0789,M722,N183,W07XXXA,J189,J9600,I2510,I110,S59912A,E854,D582,I6523,I658,J439,R0603,Z9181,R4182,I6529,E1165,R739,E876,E1122
167694214	J9600,I712,K7689,Z86010,R195,A419,Z515,I2510,K761,F17200,J9611,T82858A,R9431,R634,N401,D62,J449,Z8719,D508,R600,F3341,D539,R799,R52,R5383,R509,F418,D649,E611,D500,J441,R4182,Z23,J9622,K922,R6520,Z0000,I951,I4891,J9690,R911,R6889,R599,I509,E785,R339,J8410,J432,Z9981,N289,J9602,I8013,J209,Z0389,J189,F17210,J9601,D509,I482,R502,I739,J9610,R279,E039,I10,R3129,R05,Z79891,J90,R918,R0689,N179,J9621,K921…
135612560	M109,R609,M7070,M7620,R05,I10,R062,M545,N3289,M25559,N3941,R5381,M4802,I259,R130,I700,I5022,M7061,M4310,S5012XA,Z950,S0990XA,E784,I358,M7122,S0083XA,L570,R350,M7981,I4902,S63006A,M5127,J45998,H25819,M5416,R531,H3531,R935,I429,M461,M5136,N320,R0781,R3914,R079,R0609,Z961,I2510,G5601,H5711,K222,M5030,I514,K219,H04129,K449,R2231,M79662,M5414,M5021,M48061,D2330,N3281,H2181,R9431,N390,S0121XA,R071,I472…
799118788	I352,M129,Z79891,I071,Z961,M1990,R6889,M1611,R260,I378,M5136,I358,Z5189,E784,M7070,M7620,M47817,I700,I714,I38,I5022,Z0000,R1030,I491,S098XXA,I370,Z800,M25561,Z952,I10,R42,Z79899,M6281,I482,J90,N183,I2510,R932,M169,N390,R918,I083,I350,M7610,M5126,H9190,M1711,I517,R261,N39490,S0990XA,R2681,E785,Z7901,I359,H903,M4806,M160,Z23,M25559,M7060,I348,I4892,I77810,R269,I712,I088,I078,M4316,M810,Z9889,I340,M…
385414987	C670,R609,M79604,R312,M84376S,C680,I7091,B9629,I6789,H40019,J45909,S82009S,I43,I70209,I69952,D4100,C661,Z79899,M84453S,D6489,K635,R338,I10,R350,R3915,Q2733,S99919A,D120,M84469S,R260,T82121A,B351,S92919S,D4120,C641,D414,R309,I70203,I429,Z95810,I5023,R0602,R079,M24573,T82190A,S8253XA,R0600,S82201A,Z79891,S79009S,C669,M79609,R002,M24576,F320,J690,M25569,R262,N390,R502,R109,N400,S82846A,N183,I739,S89…
659713265	H59123,J95831,G933,I639,L089,R58,E0842,R252,N3281,J9561,E119,W1839XA,M8438XA,R201,E1142,G894,M5489,I209,Z5181,K91840,M84319A,I2510,I9762,M4840XA,M5134,M84373A,M810,Z780,M5414,I97611,K7689,H9542,R300,N3000,S0083XA,H59129,G9751,M4845XA,R5383,M4848XA,M6281,E3602,W19XXXA,H59321,H1045,N9961,I9742,H59112,M7989,R600,D649,M549,N2882,R102,I501,S90211A,I25118,M10071,M179,M8430XA,K9162,S92425D,M4310,J4540,M…
661988521	S72025D,K2940,S79919A,S32425D,S40012A,S32481D,G4700,S72051D,S72143D,S32434D,S72034D,S72126D,R270,S32451D,S32412D,S72012D,I6781,S32466D,S72111D,M25519,S72066D,S32511D,J441,M359,I6350,M05761,R1310,S32601D,G238,M8580,R261,M4313,R319,S32311D,M4690,E872,G250,R1033,R3129,M79642,R001,I4949,K580,F068,S32692D,Z471,R21,G3184,J3089,R0600,R1084,S32391D,R69,F0281,M05712,J80,N950,R99,K838,M0510,R41841,E43,J918…
1420758479	M50321,H4011X2,R5381,M25561,E785,M7620,H8190,M7070,I7789,J45909,M25532,R197,-1,J4540,Z0000,K5900,I517,Z823,H40013,L84,D239,R1111,M25512,Z23,R319,I8390,L853,I7774,M7582,E038,F5101,H401132,H2512,J45901,R9431,F5104,Z882,L449,R269,L309,M4312,E782,D485,G933,M791,E018,N952,J0110,L820,M0000,M47812,S0990XA,J449,M19112,Z01411,J309,R5383,N951,I700,J471,H401111,E784,L570,Z13820,M25522,Z8249,M7060,M25461,R06…
1171567872	E854,R0602,K219,R739,E859,I5030,I10,I43,I519,Z09,I509
277208648	R0782,K2960,J9819,J158,R102,I501,T07,H35443,K640,F418,K2990,D649,K5289,R4701,R3912,R2689,R0683,K6389,R1013,I498,S48911A,K319,H2513,N281,H4011X1,R634,N401,E538,R070,J449,R21,R1084,J309,R0600,Z888,H02831,I6350,N452,D485,H4011X4,A419,M546,R0689,M791,D519,G933,H02834,R269,Z1211,L219,E119,R201,I425,Z86718,H40012,R203,K529,J45902,R7889,F329,G8929,G459,S098XXA,R627,E780,R063,D638,R197,H31019,F341,Z9289,…
1522199093	R634,R0683,J449,D508,R300,Z6829,R1909,Z9862,N760,H469,M2010,J4521,R0689,I351,M549,D649,M6530,I70211,I878,R1084,R0600,G939,Z6826,I313,G35,F458,N39498,G453,R0602,I5032,I83899,Z85828,E858,Z7982,R32,G459,R063,D638,S199XXA,M79605,I70219,R229,I6789,J99,E785,Z6828,I4510,E851,I7092,I739,M542,K7689,I208,H5461,K5730,I110,J209,E854,I2510,I10,R42,R2242,K219,R918,B9620,R05,I771,N390,R1032,I83813,I499,R0789,R0…
543003287	I2699,J449,L03115,N401,R160,Z66,D508,R1031,I360,Z794,J9811,E1065,L820,I8500,I83022,R0602,K2900,E782,Z7901,I872,I8312,T18128A,A419,M79609,I5032,I639,G933,N478,I459,R269,I959,K7469,Z125,I8511,E119,T18110A,G8929,D6489,Z7982,Z872,D649,E611,R509,I255,Z8673,R7309,D62,D126,I442,D696,T18190A,K824,T454X5A,D539,I340,Z01810,I878,K2270,H2511,R0989,N472,R600,K319,R140,R933,R21,R10819,R1013,K7581,I951,R0683,R1…
536245876	T38905A,T43295A,M159,Z6841,T466X5A,G933,M791,J45909,D225,E662,T496X5A,E782,T506X5A,M5410,I872,T39095A,D485,R195,T4595XA,R201,T373X5A,T43615A,I959,L03019,T451X5A,R1013,E119,M5020,T421X5A,R0683,M79604,E009,T38895A,G894,M5124,M489,T478X5A,J309,Z888,T43015A,T457X5A,T375X5A,T50B15A,Z6838,S8990XA,R413,M5415,R5081,T43505A,R803,T385X5A,B9789,I81,E1042,T48205A,S92109A,L820,G5600,R928,E0942,I80209,T460X5A,…
1279842157	E1140,I255,M25519,D649,I351,M1710,M549,M25571,M24119,L97319,S90529A,M179,L97521,D696,M12819,M1990,M2141,M75120,I70233,W458XXA,L97209,E1151,L988,E038,I10,R42,I70219,I43,F13921,R05,I447,Q819,E1122,S91309A,J40,R413,E1165,S43422D,E11620,C439,E1342,R4182,Z794,R7989,L089,I5022,Q828,E782,L97911,I872,D039,E119,M869,I425,R269,S70229A,M25551,M7660,I788,Z954,S91201A,M10079,R627,E780,I743,F329,L97413,S90423A…
79481992	N170,J9611,L819,R911,R9431,I509,E785,I471,E8352,I272,M8468XA,F17210,K2970,Z8719,T183XXA,F5104,I701,J918,J432,R063,N185,K8020,G9341,N289,H903,Z9114,K5730,N762,B079,I5031,R51,D500,M7989,I517,M6281,J441,M8000XS,K922,I38,M8448XA,R5383,M4850XA,Z79891,I454,R29898,R001,Z1389,K31819,R0789,E8779,Z9911,I2729,E872,I43,J90,R600,R05,I120,J811,J182,K3189,I998,I340,H318,H548,R570,N3090,I5022,I10,I498,I4891,D728…
662193466	R188,K259,K2210,A499,L89312,R079,R1310,M79672,E079,R531,N184,K6389,R1013,R609,Z79899,K767,K2960,G9340,D473,J90,M170,Q8789,S5011XA,M2012,D689,D509,G92,K7290,R0989,K77,R748,E854,K219,M25569,K449,E860,S81812D,N179,L97929,I8500,K745,N189,I4581,R601,N390,E871,E039,R112,R319,M79662,E872,H409,R001,W19XXXA,K743,L03116,R0789,N289,K829,K766,R52,K7460,L97521,D638,K210,E162,M2011,N3000,N170,T148,I509,K5730,Z…
268154934	M79672,R150,K219,R1310,F419,R0600,S93145A,N189,M6530,M21611,Z5112,R262,K2940,Z87891,K644,D631,Z4689,S99919A,D509,R109,N183,Z79899,M19079,H2513,M2142,R2689,N184,C61,M2140,M47817,H25091,M76829,K2270,I129,M5137,K635,J40,R130,L600,Z418,M150,L0100,S8990XA,D120,I10,R260,M79609,Z79891,B351,R972,R011,H5203,M25569,M259,S335XXA,S99819A,D649,K2950,D126,L609,M79673,Z09,I498,L0103,M19049,M19072,H5051,Z510,H52…
1183734670	E663,L03116,S81801A,I110,S62395D,C61,J189,A409,Z6838,I482,E1169,E11620,H26492,I10,I879,I999,E669,Z45018,Z1211,Z6837,R601,M79642,L98429,L03119,H25811,T81719A,L97209,T8172XA,E11628,R0602,L98499,H25813,Z961,T82111A,I83029,G589,L0100,I5032,Z7901,L97919,L97509,G609,E11622,Z950,R7309,Z8673,L97829,I480,I890,G4733,R609,I83018,Y838,H2511,Z45010,E119,E11630,G4730,H2512,L98419,A419,D485,R9431,I872,E782,Z878…
120920343	Z01411,M545,R499,S81809A,H269,S83219A,Z4682,M47812,I63233,S91009A,Z01810,M4800,E784,R5383,M797,I480,Z48812,R350,T814XXA,M6281,N951,M47817,M25569,M5030,H25012,I2510,M533,B89,M150,R260,R079,M79609,M129,I6521,R739,H532,S83249A,Z79891,M19071,R9431,I4510,Z9849,M461,H2512,Z5181,K30,M1710,K219,R040,K6811,L03129,M1990,M5127,Z01818,H52202,M5416,I10,N390,D72829,M47896,R262,M5136,R0609,Z01419,J90,E039,M7964…
108256176	Z743,S00212A,Z880,Z960,I517,E858,T8384XS,R5383,I428,D303,N3020,M47812,Z885,Z1389,F1520,R0789,R319,K648,S098XXA,I481,R911,R9431,I509,E785,Z87448,G4730,R791,N200,L560,I484,S70319A,V153,Q059,R063,E780,S80819A,S7010XA,N289,I2510,K5730,N132,M899,M5136,R0609,I959,I425,M5032,E119,L562,N135,C61,Z01818,I9589,J449,Z87891,Z888,I483,I4891,N430,Z79899,Z9181,I43,N1330,I10,D649,S40019A,Z09,Z9889,R531,I429,R5382…
1094947422	D513,H4011X2,I2720,I340,Z2821,J0190,Z7982,R933,R140,J341,G4719,D123,R600,I6522,D649,I072,G4733,I351,H2511,R0989,J410,D696,D126,M791,D519,Z8679,J9811,Z23,R195,R0602,I70219,J930,Z13820,K810,E119,I5023,I425,D508,R55,I078,J309,N401,G4739,E538,J449,N182,I5032,R7889,Z09,I420,Z7901,I4581,I4519,J918,Z9842,G2581,R846,I272,I5030,E1121,Z951,Z1211,I509,E785,R0689,I359,Z01811,H401132,K5909,I481,Z48813,Z86010,…
339700663	H409,K5900,H259,M25569,H2510,D239,M79609,R0609,M5416,G5790,R5381,G8928,E780,I5033,F329,B9681,R238,C801,E162,Z136,Z01810,K210,I4891,R12,R636,G63,R339,J028,K3189,R1030,Z0000,R1032,S29019A,M79646,B349,L820,M9902,Z01812,G933,K4090,H25049,D485,Z6822,M25532,M79643,Z7902,Z125,E806,I425,R5383,R945,R221,M5414,Z01818,K319,K2970,R0989,D400,R110,R1011,G589,Z89519,I214,E042,Z96659,D229,Z7982,M5417,D801,E859,S…
57368689	I5022,I4891,R58,Z6831,R790,F17200,R7989,I714,Z0000,T82110A,L710,I480,L818,L570,I358,K635,E784,M25559,I5033,Z0101,D1339,K828,J984,R609,I259,I6782,I6529,I491,R5381,I519,S8990XA,D492,H5213,I349,I279,R531,I429,D131,R042,S199XXA,R011,R222,R079,I352,Z9981,J440,R0609,T82190A,H2510,D120,K5900,J439,I82819,G43809,Q395,J939,R12,H00022,K2970,R002,R9431,I4510,R601,M5489,Z5181,I350,H43393,A6920,I2510,K222,H524…
292219380	H903,R030,T1490,F329,G459,J705,R1010,R55,H3531,K5732,J040,E785,I509,Z23,L851,R4182,C44399,R5381,X001XXD,I428,I5022,I440,R1030,R102,Z639,I255,R0789,D649,R5383,F321,R29818,I498,I447,J341,R600,I2510,R413,L110,J3489,I5042,R2991,J80,H26492,G933,R311,I4510,R9431,I459,E119,I425,N184,I259,D3130,R312,R609,I129,R410,L870,R29898,R350,Z950,Z7982,J0190,M25569,Z590,L850,I214,B351,Z01810,R079,R0602,M129,Z961,R1…
684873922	R065,N183,I739,I5023,R635,N400,Z79899,D509,S61229A,I482,Z0001,I2789,J9811,I361,Z952,N2581,R0602,Z7901,M130,Z98890,L0390,L97309,I83219,J189,R200,R938,L2082,Z23,N189,I350,R918,N179,R234,Z01818,Z87891,R040,E8770,I158,E11621,R7309,S51812A,I83025,L03129,E11649,I130,M79672,I83228,D631,E039,J95821,E1129,E8351,R601,Z09,R262,E11630,J340,D72829,R8299,R208,R0683,I63239,M1000,M25569,I82532,H2513,I83019,G609,…
322407349	N183,K30,J3089,N400,D509,I482,I38,D689,R399,H6123,L821,Z952,Z800,M19011,E7800,K2940,I5030,N189,I350,K2960,R040,Z713,N3001,K219,L905,D631,E039,Z87891,M7531,R002,N390,R141,M25512,R143,C61,J342,M19019,D120,E8351,J311,M1991,I7091,D2261,R309,E042,L812,R079,I352,J3502,R7889,I129,Z7901,I10,Z48817,Z950,R790,N269,I480,L570,I358,K635,E784,M7540,K2950,L820,C44722,R300,Z23,D225,M159,R55,D485,R5383,E782,J370,…
1057216964	T1490,I471,E785,I509,I359,Z01818,I517,I428,Z0000,I4891,R319,R931,N281,W57XXXA,D0321,R140,I313,J329,R600,X32XXXA,I5020,I340,R5383,C44201,I351,Z125,D039,K5730,I2510,D485,K2970,C439,Z23,I088,I77819,R634,D374,I700,H2511,L570,I358,M25551,E213,I129,I10,I43,J90,I429,D125,R011,I071,R079,I081,I352,E859,D0322,I378,L03119,R0602,I513,I4892,Z87898,Z86010,D0320,I350,L578,Z85820,K449,I130,E854,I5043,R944,I370,R…
688653226	Z951,G8918,H59119,K2270,E11621,E1129,K648,Z01818,I495,G4733,I7091,J9562,S72009A,S020XXA,Z95810,H59122,J95830,H59311,E785,I509,N289,R7982,D72829,I97610,R030,H9541,E878,I97418,I1311,E8770,K91841,M79672,I348,I38,N185,R063,M5137,N9962,L0390,E3601,H59113,Z01812,G9752,G8929,L8990,I517,I160,I70261,-1,I951,S0990XA,R1312,E872,D121,K9161,N138,I252,K2900,N2581,R0602,M2550,L7621,I340,I998,R0600,D7802,M96810,…
1239142968	I440,I517,Z880,Z9181,I43,I5033,I10,R0609,R791,E785,I509,M25462,J8410,R9431,M1712,S82002A,Z79899,I2510,S82002D,M11262,M8448XA,R54,Z7951,I447,I255,S61411A,E859,R079,R531,I455,J439,I4581,I5032,Z7982,Z950,I700,I491,Z792,J984,J189,E854,I110,I482,M25762,R040,R0600,I4892,N179,R918
562817724	I088,R634,J449,D4100,I360,G9009,I270,A419,Z87891,G933,L219,R4189,I425,R201,G4733,J45909,D649,I2789,E875,R0602,F321,R600,J0140,D4120,R209,Z1211,I428,R0600,J3089,I368,J301,J441,I5021,I517,R203,N289,F329,H2513,Z8619,R791,I272,J918,E785,I509,R0902,J40,N183,R109,R200,J189,R6889,I370,E854,K219,F419,H524,R918,J302,I4891,R5381,I6529,I43,J90,R002,I10,D3010,R6520,G609,I5031,J439,I378,I214,R5383,R208,J210,R…
1596357896	M4806,M9901,R0602,H02839,Z8701,I517,R94131,G619,I2789,G479,G8929,R001,H52209,R209,M4300,N393,Z7901,R261,I5032,I2720,G63,S40022D,W19XXXA,E785,I509,M4647,H01139,R2232,I272,M5417,Y658,M8588,R55,M25551,K009,S40022A,R238,G4733,I348,R197,R203,M160,S7002XD,K439,I7389,J9612,R52,M5187,R269,M79671,R201,I959,R2689,Z515,M791,G933,M25511,M5415,J9601,S233XXA,R0902,K5289,M7740,M1612,M5135,R0782,R413,I078,G5600,…
1309357904	S61429A,R803,Z7901,H43393,I10,R42,Z6824,Z905,K810,E119,D372,H35363,R05,R0602,E806,I319,J9811,I209,H04129,T8619,J8489,D649,Z992,R809,I7389,T82858A,R1011,K5901,I442,D126,T8690,I498,E8340,Z7982,H35369,K8080,Z524,T86890,H04123,H04121,D121,J9819,T82828A,Z86010,R001,R0683,I517,R1084,Z940,R0600,N289,M9903,Z7682,E780,N185,R063,Z96659,V420,Z4902,N200,D375,R0689,R5382,Z1211,E785,I509,E7800,I495,T8611,E0822…
1440668336	I252,N19,I119,R001,M151,E8351,K2270,D62,I951,R931,H4011X2,H9190,R261,E872,I080,I428,Z87440,I368,I5032,D72829,K625,E780,R063,D2339,N289,H903,I495,I359,E785,I509,I5023,R1312,R0602,Z951,Z8679,I360,M79609,I308,R0600,R1310,J449,R12,H6123,J309,H9209,B372,H0019,M25569,S2020XA,G894,I209,R269,R5382,R0689,I425,E119,Z23,E782,M159,G933,K2960,M179,I2589,I351,J158,D649,I255,R600,R2689,H4011X0,Z043,R0683,I498,I…
363169589	R069,M5136,R42,Z01818,H25099,R0609,I2721,D121,M7580,R05,I43,E8589,E858,I517,K5900,M1990,H527,J95821,M5413,D72829,I428,S134XXA,I348,R063,H25093,M940,Z01812,Z79899,H6690,C61,I5022,I4891,Z0000,H903,I509,E785,I471,R911,R049,I5033,J45909,I272,I270,K4090,I420,Q762,I425,Z4682,M47817,M791,Z48812,M159,J157,Z01810,M546,R9431,Z5181,D126,M5489,R509,T8621,M7530,M549,M9971,I501,J329,J811,I5042,N3000,D123,S138X…
938662975	T495X5A,T505X5A,J441,T39395A,T398X5A,R198,C189,T465X5A,T368X5A,T415X5A,M4180,T380X5A,I4891,R270,T40695A,T452X5A,T370X5A,T422X5A,Z0000,M48061,T50A15A,T43605A,J9801,T386X5A,I6529,T46905A,M25539,T424X5A,R5381,J438,N3941,R001,J310,M4185,T454X5A,I83899,R261,M419,T493X5A,T503X5A,J343,I951,R209,M359,T463X5A,T448X5A,I509,R29818,E785,M5136,R21,M47814,T467X5A,T438X5A,R1111,T38805A,T45625A,R351,T50A95A,K648…
587283666	G933,M159,E782,N410,A419,Z95810,E299,L089,D485,I959,K2940,G4700,Z87891,R269,D234,J309,J449,G3184,R634,N401,L820,D72829,Z134,R300,M810,K761,S43429A,I498,M4640,R2689,Z87440,R1013,Z79899,G4731,J329,H2513,R600,Z23,I7411,D649,Z111,M6250,R509,M2390,R296,J9601,M5415,H3530,N926,M5417,M5137,Z8673,R261,H259,R319,M359,I7389,D2360,Z139,E291,R001,I6789,J310,I119,M7150,Z0001,K210,Z136,I5023,R339,I509,M4806,E78…
288221739	S92202D,S82209D,S89122D,E11630,F329,S82263D,E780,H3530,R250,S89021D,S92213D,D72829,S92301D,S82245D,E8770,S92342D,N289,R7309,S82853E,S92235D,S82109E,S89019D,Z23,S82399D,S8292XD,S82839E,S92224D,S82231D,Z023,S92336D,S92241D,S82254D,S92353D,S82865D,S8261XD,S92043D,T148,S92151D,S92491D,S82144D,E11621,S92919D,S82033D,D472,S92026D,Z87891,S82445D,E1129,S92134D,S82121D,S89309D,S82022D,S82811D,S92125D,S824…
1749570412	M25511,R092,R579,H4011X3,I129,I4581,R609,Z7901,I5032,H5203,Z4801,R0602,I480,E784,I358,L600,H5340,J9691,R000,G4733,R188,M19012,S79919A,E8339,M47816,Z961,S90221D,Z8673,I352,R531,E876,S81801A,Z66,K219,N209,R9089,I350,I083,N189,J9819,Z23,N179,R918,F419,H524,R262,N390,J810,H40009,E039,H52223,H4011X4,R109,N183,R0600,M7121,Q210,R0981,I97710,H468,J189,H4011X1,I9788,S8011XA,M160,N289,H4011X2,G319,K625,Z91…
298543877	Z0000,I5022,R972,I352,R531,I429,J45909,E1136,R5381,I214,D120,I248,E784,I358,E1139,K635,Z95810,Z950,H269,I519,M109,D128,E118,G4730,I4510,R9431,K5730,I361,I10,I472,I5042,R5383,D075,Z4502,D127,C61,K219,I350,Z8679,J9811,I428,I080,I517,I5023,I2789,D121,I5032,R001,J918,I272,I359,I471,E785,I509,Z7982,E11311,G4733,I348,Z23,E1129,E780,G933,J45998,D519,Z45010,I425,E119,D129,L219,I088,E538,Z8546,J9819,I498,…
61708216	L408,F411,S51011A,H538,K649,R410,J029,M170,R0789,M9902,I491,I6900,I5031,M25562,M6281,M545,I69398,S5001XA,R609,M25559,L402,M5414,R739,R079,S72091A,M5134,S098XXS,M461,J3489,S81811A,E876,M150,F0390,W010XXA,R42,I10,R9431,R05,K522,I444,R262,E871,N390,S72009A,M5127,M1990,K5900,B954,E039,I6320,J690,R0609,E860,K219,M5136,R41841,K30,J159,M5416,L400,F419,R1319,J189,Z9181,J069,M7070,M7620,J209,I5033,I110,S0…
279404031	I428,Z880,D500,Z79899,J441,I25119,I252,I2582,Z87891,T829XXD,Z5181,I272,I481,E785,I509,J9600,N289,I2510,E780,Z125,I425,J449,I0981,Z79891,I420,R7302,Z0000,I25810,J182,J811,I5022,J9690,I4891,F17210,I501,I255,J9801,I10,E875,R079,Z789,E876,E7800,I429,J439,Z23,I200,I214,I25118,I5021,E784,T82598A,I480,F1021,I5043,I426,R0902,I129,E854,D509,I482,N183,I472,I5023,J810,I2789,Z8679,F17200,Z7901,I130,R040,I213…
848445722	R17,D6862,Z0000,I4891,R270,H1089,T85398A,I517,D2239,Z23,R4781,E11319,I69398,E1136,D121,E1122,R319,G8190,R261,E0836,E1165,R5381,Z4889,M799,R001,R55,R4182,E291,Z471,F19982,M25469,E1151,E1139,R351,Z9861,I481,E785,Z96659,K5732,H903,R030,Z7189,K439,M1710,I70211,H2510,T8485XA,I69359,I7090,G459,D485,E1336,A419,K810,E782,F5000,I639,G933,R269,Z5181,R945,S41102D,E119,Z125,E11311,R9431,E806,H547,R803,T889XX…
1131123893	Z01818,R6889,K522,G5603,I429,R0609,E859,M5416,M65321,H5213,R55,Z6820,M545,M4696,G629,Z98890,Z23,N529,I4891,Z6825,R350,Z0000,N400,R109,R0789,M4317,K589,E854,Z6822,R5383,F17210,M9933,F331,F419,M48062,K219,G5601,E860,R9431,I4510,M5442,I952,R001,G608,R931,R319,Z974,M5417,I517,M48061,E858,G5602,M9963,I440,E65,I4519,I484,G9611,F329,G5622,R197,I5032,R063,Z6821,H04123,E8582,I495,N403,I471,Z6824,R0602,Z13…
1719056542	R42,I10,I340,M25539,R490,M9903,J3089,I4892,R600,H6123,H9319,M8580,J811,R140,J90,R05,T462X5A,D649,I339,S6980XA,R509,S42466A,Z86018,S52023A,Z1211,R0981,R936,E782,Z1231,M546,A419,M159,I639,M791,K900,R269,R201,H8110,R413,R634,J042,K6389,R1013,R7881,R300,M810,B349,I272,D219,F0150,S42446A,I481,D472,R351,I6522,I6789,Z8529,E785,S59919A,R203,S56919A,G319,R197,Z8673,D638,R934,K769,Z79890,Z7901,S59809A,B952…
136137396	I517,I428,I2699,E785,I509,R0602,R9720,I425,I5030,K709,I270,R300,N401,R634,R600,I5043,J9601,I429,G5603,R079,I081,J9602,J181,R05,I43,J90,I4891,N3941,R202,G5623,E854,R938,M542,H905,N3281
1792725614	E0942,M438X9,Z8546,R0782,M179,R532,M47814,Z0389,M549,Z6844,R102,E1042,L03119,M5415,L664,R0683,R1013,H43399,I4901,L904,F909,I498,H2513,Z794,R300,R0600,S63599A,M340,M5430,R413,Z510,W19XXXA,R3129,S0990XA,J309,I4892,W3189XA,N341,R0689,R21,I371,R269,E119,Z125,L739,I8310,I639,I5030,M791,E1121,Z1211,Z0100,M793,Z7901,F329,L574,L918,F341,L0390,R063,M47819,G4739,J45998,R479,I481,L259,K648,M25579,K0521,Z000…
82031439	Z85828,I509,E785,N2581,R0602,M4806,N200,D0322,M5382,M4300,D0360,I5032,R7889,G8929,I2584,B079,K122,S3982XA,E858,C4360,M5137,R3915,H00013,R05,D2360,D0351,R1011,I10,I6789,M25669,M5126,L851,K5901,D0339,M5410,L988,C4320,C4490,Z08,R0782,L03212,R1909,M25559,S298XXA,C44310,C4359,K5792,M549,L579,D649,Z85820,D045,G894,I959,Z96659,D0359,Z125,R252,L089,D485,M4316,D0362,M791,R7301,D0320,L820,H6123,N401,L110,C…
713922615	M79609,M545,E8352,N184,M5489,M79675,Z79891,R609,I8003,M109,J984,E0842,I129,N8320,M7530,L03115,I5042,E213,E784,E0500,I480,J9600,S43429A,A047,R4584,I2510,Z23,M6281,I5031,R260,I214,D45,R5383,K522,B351,R208,R079,Z1389,E559,R011,M461,M5431,I429,E079,L608,I130,K219,K859,R040,E860,I4891,J9690,G441,I5022,F419,D353,E0590,N179,N189,M7061,M4310,Z66,R4182,R601,E1165,N830,E871,A399,R262,Z79899,I499,E1122,J684…
506807731	E854,Z87891,R944,R5383,N183,N400,S8990XA,E039,M79652,H26499,R601,M169,N189,N179,M79604,E860,K219,R531,R0609,Z961,M5416,R079,M1990,Z01810,R1010,Z23,M47817,M25569,S99919A,H6690,S0101XA,M48062,S73199A,R1030,R5381,R609,E8332,N184,S8980XA,Z125,R0689,H43819,E7800,G933,I639,M5430,M66259,R0600,N401,J811,J182,R0683,R600,I43,M79605,I10,R0902,D649,R102,E8342,R4701,I160,J0190,S99819A,M47816,R51,R001,H16103,S…
2056175503	F0390,I509,N289,E119,I110
544209594	C61,K219,K449,J411,I5032,M79609,R2681,D122,R0602,Z1329,L97412,R05,H2511,I43,H40059,I7091,I10,N400,N183,I739,E786,J0190,T148XXA,I493,E854,D492,I491,I259,R0902,I129,Z96641,R2689,K635,G629,I5082,D120,G589,E859,M129,M779,R972,J300,I071,Z1211,I5030,M25511,D126,R296,I5022,H47239,M1990,N182,Z86010,J309,I7090,H2510,M6289,Z515,K627,E782,M5136,M159,R52,I425,Z96642,M160,Z23,I2510,K6289,H268,K625,E780,K210,I…
173241029	N179,L03119,L89893,M8668,M25475,N189,K219,H6123,L89613,G5793,N390,E1169,R502,S99911A,N400,N183,Z89421,E109,L89619,E11620,S91309A,M86271,R2689,M21961,T8382XA,B965,R312,I129,S9301XA,I519,H3582,G629,E11622,Z7982,I10,R7982,E784,T8385XA,K635,R350,L97512,S82841A,D120,Z7901,L03049,S82891A,L97809,M86279,M4620,H25019,L97509,S82841D,E11628,R1312,R531,D126,Z22322,T839XXA,Z79899,D649,Z89411,R509,H25049,M7989…
1484435985	Z13810,Z89431,E11630,Z4682,G629,M7989,E11649,I5031,N184,I10,E781,E11621,Z87891,I43,I129,J90,J9620,R05,L97511,R609,K22710,J9600,J440,E859,E6609,I5042,I429,T508X1A,I2510,J9611,Z7984,E873,L97519,E669,D631,E1140,R0609,I130,K449,N189,E11638,N179,J9602,E1165,E11618,L97513,J9622,J189,R748,E854,I5033,E1122,I110,R0603,L97412,I38,-1,I50,R071,K254,R7989,I739,N183,I472,T85698A,I5022,J9690,J09X9,J918,R846,I50…
379681913	I82419,R200,J189,M7530,G4730,S7010XA,N049,K589,Z5181,N186,M25569,E1100,J3489,S59909A,L602,K5730,E109,K760,Z452,I2510,I482,D509,Z79891,J9600,H7090,S098XXA,M79609,R109,M542,I739,R789,M169,B353,J340,R5383,N390,R601,Z23,I6340,E8330,S59819A,J690,M7989,S91329A,R112,H1045,D631,E669,S0993XA,K219,K716,L608,R0789,E8779,E860,R0601,E11641,N179,A084,I82439,K2950,L0292,G441,L84,R918,E1159,Z4682,E83118,N189,J44…
974599787	R194,R05,H3530,J90,I10,I25119,J45909,M609,I472,R0989,H26499,M79652,E039,D631,T8189XA,I771,M9901,R0602,N179,H524,E874,K219,J9621,Z961,J300,H1044,M6530,Z1211,I97110,E7800,R079,J3089,R1084,M9903,I5021,M797,H538,R1909,I742,J9601,H01009,Z125,H3531,M791,E782,R278,K5900,J309,J811,H3500,H16149,Z0000,Z114,Z85828,R570,I5022,J9690,R151,D62,M47892,D649,T50995A,H01029,I255,Z1159,Z880,J301,K922,Z4682,Z9989,I25…
1115593139	Z66,I638,I69898,R630,J189,M5137,Z8673,L218,Z853,I6991,J948,J8489,R109,I6789,I70209,C50419,I7091,R279,C50919,Z79899,D735,J690,R112,J9811,N390,L03129,F331,Z7901,L0390,R2681,K219,I69820,Z79891,K5909,R531,C44701,F05,R260,J09X9,J939,R1310,Z808,M150,A0472,F5105,R2689,F0281,E784,G309,I480,L570,F0391,G8101,Z23,J09X3,M6250,M545,R269,L0889,E119,D259,I872,G933,I639,R278,R1010,I10,I7090,K5900,L03119,J449,R29…
578236521	M79646,M7550,L989,R262,M79643,I10,J302,F419,L723,K219,R1030,S73101A,M1990,R1010,J069,M1710,R200,M542,Z9861,M722,M79672,K130,K279,M25569,J4520,I2510,E784,M3501,M5030,L570,D473,I4510,S4380XA,M1712,R202,M19071,Z4789,M545,J698,M461,M9902,M65879,M779,R0789,Z961,J300,R208,H25812,Z96652,R740,M533,J80,H25811,M25519,M179,M729,J9589,M9901,J020,R809,R102,D649,R201,M19072,D485,H26492,N9489,M75100,L820,B349,J…
798597259	R319,B338,T829XXD,E872,Z936,Z8551,I951,Z436,M1990,Z743,C7989,C7911,C671,C775,C7801,R197,N3090,D638,C3492,F329,Z8669,E869,G893,R846,R5381,Z6834,R339,E1122,E785,Z5111,R911,A4189,D61810,N329,N401,C342,N3020,N135,Z9049,A419,Z8042,E119,Z85118,Z8559,B964,T451X5D,G894,R8271,F418,D649,R509,K9189,N99528,D696,N3000,I2510,E43,C679,J95811,N9989,R110,Z7982,T83092A,N151,R3915,Z87442,C3410,R531,D709,R1011,E876,…
908876768	I110,R0782,R42,I10,I5043,J90,R0902,R310,M5415,D128,I482,H4011X0,D509,R109,M542,I69920,I361,I69998,R0600,L501,E669,I5021,I6350,E7889,Z6832,N390,R601,I350,K219,K921,T783XXA,Z713,K2940,I5032,I69398,L299,Z7901,R531,S72142A,R079,I352,R011,I69353,Z6830,Z0189,Z8249,N63,R10823,R0602,N471,R000,M4806,W010XXA,R0989,I7389,Z950,E784,I6789,R410,I358,G4733,I480,H4011X2,R609,M5417,R202,I69320,M5137,M545,Z8673,I2…
580478578	F39,J0100,Z6832,R202,R7301,I519,Z01812,Z79899,M19079,R0600,E7800,Z1211,J45909,E784,R0689,I480,I214,K5792,R208,R0782,Z01818,G5600,I429,E859,I352,R972,R079,I071,E559,R0683,D229,G4733,R918,M25569,L723,A630,K219,R002,Z79891,F5221,M79609,E669,Z23,D235,R9720,L0390,L821,I5032,I219,R0602,I110,Z01810,L237,E854,J209,R200,J069,R944,R063,R0789,E780,R1032,Z1389,R203,Z6833,I481,R5383,R229,I509,E785,I362,D239,E…
1277183036	Z794,S52516D,S62141D,S02402D,S42002D,S32122D,S62124D,S52009D,K761,S62036D,I420,S62135D,R55,S52562D,S59221D,S42013D,S02112D,L03011,K852,S62526D,S02413D,S42035D,S0266XD,S62113D,S52309E,S59219D,S52132D,S62001D,J449,S52045D,S52521D,S62176D,S92406A,N401,Z6825,S62511D,S62102D,S42024D,S52031D,S52123D,S62639A,I6782,M899,S62300D,S62664D,S52233D,S62212D,I6529,R4182,S52321D,R269,S52509E,S62365D,S52256D,S626…
2658446611	Z01810,I348,R578,R0989,I50811,R4189,R569,E785,I509,S22060A,M79606,I359,J90,R911,I43,R05,I10,R42,I2720,R3915,S72141A,G608,S72001A,J40,R2681,S065X0A,I080,I517,I5023,R0602,R29898,J45901,R296,D696,G3184,I5021,I4892,D649,I351,M549,R419,H26493,I447,J42,R600,R778,I340,I270,S065X9D,J45909,G5600,R300,J9601,J4521,I5043,S065X9A,I959,R269,R945,S0093XA,Z515,E782,I38,S0101XA,I6523,R202,M47816,R609,M792,Z66,M19…
284996263	J4520,M5414,M79672,D239,R001,I5042,Z981,M19031,T82190A,M5489,H16229,Z5181,Z974,S93401A,Z6828,Z95810,M25512,R9431,S82401A,E858,I4510,Z01818,J42,I517,I428,L663,M960,M2430,L200,Z6827,R063,I348,Z1389,E780,M79604,M25561,R400,H903,M25532,J45909,L2084,R911,I495,M7989,L259,Z79899,M6281,I509,R569,H1045,S335XXA,M10061,T82110A,L2081,J918,M4800,R5383,R5381,Z4889,M47817,I6529,L820,N401,J449,Q762,I82439,I459,R…
191701208	I509,R569,E785,W19XXXA,F4320,S0990XA,R339,M7070,F410,F1994,G218,M25569,M4802,R5381,G8928,E1342,Z9181,H02835,R4182,M79675,K625,R063,J90,R05,R400,R1030,R197,F341,F329,M8008XA,R238,F609,I10,R42,H903,S142XXA,F0151,E1140,I517,F332,H2510,R270,R6889,R1010,F4541,E0840,W01198A,K5900,M47812,M1990,K224,M5416,R001,N138,L851,Y92099,R261,R0609,M47817,N50812,I951,R1111,S2249XA,R293,S066X2A,L853,R600,M5414,F259,…
37118986	R0689,L600,S301XXA,M8448XD,Z79899,E853,I70209,E784,M4804,R0600,Z036,M109,S24104A,S22069A,N184,S3992XA,M545,R0683,M25529,E876,R2689,E1143,Z6841,S7012XA,E859,R7881,R079,B351,R260,Z0389,M150,R188,E039,K740,M25569,I999,I879,D62,R002,R262,N390,E8770,B353,I7389,M79609,I083,N189,N179,Z79891,G4733,R748,E854,I110,R0602,M4806,Z7901,E851,I739,N183,I482,R502,L0390,R161,Z952,K7469,S22079A,E785,I509,M7989,M628…
592349429	I2510,M25521,K5730,M47817,S83219A,R942,H539,R599,I481,L259,I495,I5042,R351,D472,J9600,W19XXXA,I359,R339,S61402S,M5414,S0990XA,I509,E785,R42,I10,Z954,B9689,G459,D644,S61012A,R197,J90,I348,R05,M5489,G479,K922,T17908S,L298,I440,M2240,I517,M79609,R5383,R931,R29898,S83249A,I119,M6281,S6980XA,M7989,E291,M25569,I340,I5033,Z1212,R0982,S32501D,I498,L0391,R600,D72829,I447,S76311D,R5381,I4891,Z01818,M549,I3…
1006894278	Z09,R7309,L570,R350,I480,L818,M62830,H6000,I358,T464X5A,Z7982,N529,I5041,N503,I6522,R239,Z23,Z955,R0989,E8351,R609,J300,Z961,J9811,M9901,R0602,S81809A,I081,S91009A,S134XXA,E876,R1031,L299,R000,M79609,R110,I70201,Z7901,H402221,I214,R262,L03129,R601,I771,R0981,H402223,I952,N448,L989,L905,S81009A,B368,S060X0A,Z9889,R040,S4992XD,L02413,I4892,R1310,R0600,R590,L578,R918,Z89619,L270,N442,J189,J069,H6031…
268110007	T48905A,Z1231,T366X5A,S43429A,T444X5A,R0782,J159,T434X5A,Z8619,R918,S065X0A,J302,R220,G441,H524,R05,R590,T40905A,S32502A,T45605A,I10,R42,T473X5A,A310,T403X5A,T50Z95A,J9601,R0902,L0201,I2781,K449,T43225A,T483X5A,M7740,B009,K219,H353114,R2689,T378X5A,T405X5A,T8485XA,E039,Z472,T475X5A,I499,T485X5A,Z45010,R0683,R601,M47819,T45515A,G4762,L852,T442X5A,T360X5A,Z6829,S098XXA,M169,J45998,T4795XA,R412,I494…
174060249	I6529,R05,R5381,I43,J90,I483,I5033,R42,I10,M47817,E538,Q762,I425,I959,R269,M899,I459,I4891,G933,I5022,Z0000,E6601,I25810,M179,K5900,I442,S138XXA,I255,I351,L02414,R0609,I447,J341,R600,L853,I498,I5040,B301,I340,M436,Z885,T502X5A,J310,R001,I119,I2510,R261,H35373,M62838,J3489,Z87891,E858,R9431,I517,I428,M6240,K2970,R063,I348,R1032,F329,Z9049,R51,I484,M25561,L02818,E785,I509,I359,S134XXA,R5383,J918,C4…
581133569	R109,N183,I472,K6812,C180,Z452,R55,K6389,Z85038,R0902,C412,I493,J9819,C786,Z01812,R944,R1909,I350,N189,N179,Z9842,H524,H25043,R64,E860,K921,R571,K567,G450,H26493,C480,R262,Z01818,H4011X0,R1903,R1084,R0602,D62,M79661,H4011X2,J9811,R1031,R531,I429,E876,Z932,Z961,E559,Z0100,K560,R079,I352,K450,E889,H40059,I259,I519,R1011,D010,H538,R0989,H2511,I358,R9431,Z08,J449,H2512,H43399,R634,E440,H52223,I425,I2…
796135688	I110,L97429,D320,E854,I2510,Z7689,R253,M2042,E118,L308,H7090,J189,M86272,J9600,L03115,M86679,M25569,R944,R502,H26491,I482,M14671,E0842,M216X1,R109,D481,B9561,N183,I739,I472,E11618,M1712,E109,Z452,R9431,M79609,R61,Z9849,E1142,E11638,W19XXXA,I499,I469,E039,R259,Z9989,E669,B353,J810,C700,R601,L03898,N179,R918,Z23,M47817,M9080,L97522,N189,M8610,M86269,R2242,M25462,M7989,L97409,L03811,L97519,M6281,E86…
687121416	R109,N400,E1169,N183,J948,J9819,Z452,T380X5D,E109,T8620,R748,E854,B029,K469,Z1283,Z7682,N189,H524,R55,I130,K219,N521,H9319,L84,I5021,I4892,L97209,R002,E1149,R601,Z23,Z1211,R932,E7800,I8310,R7889,N5201,Z7901,I5032,I214,H25813,R9720,M47816,R000,R188,R740,R531,I5023,I429,L97809,Z0001,E559,J9811,D869,D229,D899,I25811,R079,D569,R0602,Z941,I129,E1129,R609,Z4821,M545,M5441,T8622,I519,R790,N529,Z7982,G62…
262533519	L738,Q829,J209,H01005,R0683,R9430,J189,Z1231,R29898,J948,D509,G5600,J384,B9789,R0902,H66009,E669,Z23,M25431,E039,R0689,R002,Z1211,R601,R432,R918,F419,R0600,F331,M79641,J869,J0100,I5021,S31000A,K219,R921,I429,R531,M25561,R0602,I071,E559,F319,Z79899,R430,I5032,M79672,N951,J0190,F411,J029,E784,H31009,R609,Z87891,G4733,E119,R9431,I425,R091,G4730,G933,E782,L739,R928,G5601,I078,J949,J449,J329,I447,R600…
660403842	Z87891,R948,Z0000,R001,I4891,S8010XA,R351,M79646,E785,K210,M79643,E780,K5732,Z23,I209,R311,I2510,E782,L290,G4730,Z6828,N401,M5489,R32,S60552A,L239,Z7902,M549,B354,G8929,L439,C61,Z0001,I10,G4733,N529,Z008,F339,M109,R3915,R312,M545,I25118,E854,R635,M542,L989,K047,I719,G4700,I5030
1064690402	R609,R1310,F09,H269,G629,Z1211,M21969,N529,I43,Z9889,I69398,E784,I10,R42,R350,S1091XA,M2010,G969,I63411,R29810,M7740,M25579,H2513,R531,I6930,R2689,I69922,H35039,H524,S7001XA,R4189,B009,I130,I618,E860,N319,R002,Q6650,Z7982,R262,H47019,I69322,H35033,N400,M79605,Q6680,N183,I69351,G8191,I110,Q662,G20,E854,H5340,I69354,I5023,S134XXA,R414,D638,N429,R229,E785,I509,Z136,I6340,G9341,K5730,M79609,I69991,Z9…
1407929441	R002,H524,R918,K219,B009,E890,M7752,Z713,D127,R630,Z0000,H04123,M25571,D128,I482,N400,R109,N183,R0982,Q339,K4090,R3919,K635,R350,R251,M47816,H6061,Z23,M5186,R531,I429,I4510,R9431,H9193,G4730,K8020,G252,Z01818,H3530,R7309,K8080,K1370,R0989,G4733,R1011,D129,G4713,R1031,R42,K648,R911,R351,E785,I509,Z1211,A319,H903,M25572,R1013,R0683,K922,R001,H259
86861670	H179,N390,I499,J690,N179,H25811,I638,I5084,I4891,I5020,R05,J984,J9600,H4311,I429,I63521,F0390,R9431,R0989,H2511,E870,I313,I639,I63441,J9691,I5023,R1310,I5082,E785,I509,I5030,E46,H16402,H59021,J9601,G9340
127819860	E041,R509,S42461D,S72036D,S72092D,S72124D,S32453D,Z741,D649,S72141D,S32436D,S32492D,S32591D,Z1283,R102,Z96641,S72042D,S42415D,S32483D,I351,S42114D,S32442D,S72135D,S72064D,S42433D,S32401D,S42489D,W1812XD,S42456D,S72001D,I619,H348332,S42132D,S32464D,S42448D,S72113D,Z431,M179,S42123D,S42447D,I83892,R2689,S42199D,S72102D,S32475D,S42146D,S32502D,S42422D,J988,M1000,S42344D,S42256D,Z4689,H3532,S32612D,H…
691442819	B351,R0602,D120,E873,R7303,L03129,R188,I5023,I429,R531,I071,Z7901,R079,K8018,I129,Z955,R609,Z79899,M545,L570,L818,I480,H40019,E784,K635,E441,J9610,I472,I482,L821,D0439,E854,I110,I5043,E7800,N189,I43,N179,S01501A,I130,I10,R42,J0100,I499,Z79891,R7301,R601,I4891,D469,R001,D239,H259,D121,Z23,I5033,Z743,H527,I368,Z85828,R5381,K922,H02409,E780,I348,K829,B079,Z9861,L03119,H01009,N62,E785,I509,I481,I8291…
89809679	D121,H409,K7040,R931,Z4689,Z0389,G9340,R001,W19XXXA,H4011X0,I517,F1021,R198,M79609,A09,K766,H9209,R0600,J129,R093,F1010,Z1211,Z6823,K210,I272,I509,Z4659,Z01810,Z119,K648,N170,K7469,E440,K7031,Z6821,R6521,M79604,I8500,G933,M2550,R0602,M159,K2900,A419,J9811,E119,I959,Z0189,Z6824,R945,Z206,D649,Z01818,I10,R42,K7290,H4011X2,J90,H401290,D696,L02416,D126,I498,E8770,I340,R1110,N281,D72829,I2510,Z23,R740…
1451635419	R001,I824Z9,K9409,E872,M5137,Z743,I517,I25119,J441,M8588,Z7982,I10,F329,K631,R063,Z87891,N289,R2241,L0390,J90,I97610,R0602,Z4801,N2581,I509,M75101,K210,D375,D6481,J0100,J449,R1084,R0600,R51,M48062,M4316,I209,T82838A,Z79891,D372,Z681,R0689,I824Z1,E875,D696,R0902,J9601,I501,R102,Z992,M549,D649,I97618,R600,I120,J811,R0683,M47817,I214,I200,J439,K5900,K909,H3531,K9419,R0609,I161,R079,M109,R609,L0391,D…
1065754839	R0600,H905,N183,N400,D509,I482,R502,M47814,I208,R0689,E118,L738,E854,I110,E7800,K449,R55,R0782,K219,J9819,L03891,I350,R918,N179,N390,R1013,R0683,Z23,L03818,E039,H2589,N419,I200,E559,R079,R7309,T07,I25110,R531,I5032,N210,I480,E784,J9811,R0602,N401,G4710,R0789,H5310,Z01812,E119,R3919,I959,R5383,I209,S91109D,R509,D649,I351,I2510,Z01818,I340,N281,I313,J811,E872,I119,R001,L663,R0609,Z9861,R42,I10,E102…
2049284186	M25572,M1711,R110,E1129,M5412,Z01810,H2511,H25812,R05,R42,I10,I200,I6789,B351,H348112,E113392,M129,M5417,R079,Z7982,Z961,Z8673,E876,M47812,M5137,E103291,R1110,E222,R531,E11638,E113591,R7889,H269,M7731,M545,H348310,E11618,Z79891,M7672,M0600,S065X6A,I129,R202,Z720,Z6830,G8194,J029,F411,F339,M797,Z8249,H34811,N23,M5432,Z1239,I700,I798,R0602,R1084,E11630,R0600,Z135,I361,F3340,D509,M542,M8580,R109,Z68…
412036868	N10,S81001D,N390,J45901,I499,J9690,I4891,E669,E6601,R112,W1809XA,R4182,S81001A,J9622,Z9119,I130,Z930,E1165,R918,I824Z1,R6520,N1330,E1122,N179,M4855XA,Z48817,J189,R0609,Z9981,J9602,I110,E854,K5900,Z87442,Z452,D509,E851,N183,Z6842,J218,J151,R9431,R410,E853,F411,S99922A,G4730,N201,R062,J9600,J45909,S91302A,I2510,R609,J984,I129,E859,J440,M6281,R739,D869,E11621,M7989,I10,Z87891,J90,Z7951,I43,E876,I824…
706941631	J9811,N63,Z8679,M797,H538,J00,I480,L818,R067,R0602,J029,I358,R338,I2699,Z01419,J9691,N6019,T86812,G629,R760,M792,N184,Z7952,R196,M545,G8929,I129,Z7901,R202,S81801A,D849,J42,Z792,G8912,E612,E8770,I071,D229,I2720,M129,R079,S81812A,G92,Z86711,E079,Z7982,D709,Z98890,T86818,R309,Z4824,Z789,M5126,Z418,N642,M6080,R110,J84112,G4733,K522,E8339,M5185,C50919,G251,Z79899,R51,J8489,N390,J9610,Z01810,F10129,S8…
682867570	L03116,E875,K7469,Z7901,I501,F918,M549,Z7401,D649,R778,R600,I120,R42,I10,R140,R0602,I43,J90,I2699,J9691,D688,K761,I8000,J13,R0989,K7290,I83218,E8770,R269,I209,I425,E119,E782,I872,L089,M5417,L03032,G933,I743,I8393,M5415,H540,R627,N289,I809,R339,I509,E785,I272,R2689,I82539,I82409,N508,I82519,I5021,R0600,R319,R261,H259,E872,Z86718,I8310,R360,R0689,I428,N179,J942,R918,Z5189,N189,I130,R5381,R4182,E860…
1571273695	E11621,S22060D,S12041D,T7840XA,Z5329,S32010D,H59119,S42022D,S32001D,F331,S42033D,S12551D,S12091D,N179,M87059,S22071D,E11649,F419,G441,S12590D,S12101D,H59311,S2231XD,S22032D,H59122,J95830,S22088D,S42015D,S0264XD,S32039D,M25512,J9562,S32042D,S12400D,S22049D,S22058D,S0269XD,K219,T07,S12110D,S32028D,R937,S12200D,M532X7,H9541,E11630,I97610,S02609D,I499,S322XXD,S24102A,K91841,S1093XA,S12400A,N390,E871,…
34308611	S32432D,N99820,S72145D,Z7901,I089,M542,Z09,S1224XD,S02413D,S22051D,S42013D,S8991XA,S72032D,S02112D,S32021D,S32122D,S72099D,S42002D,S72131D,H59121,N9962,S32446D,S129XXD,H59312,S32030D,S22081D,S72023D,S32423D,S22040D,E3601,D509,S02402D,S32499D,M4300,S72046D,M96831,S32008D,W1830XA,S42024D,S72109D,S12130D,S61411A,Z96659,S32509D,S22078D,S12431D,S22069D,D701,G9752,S32414D,Z7952,S42035D,S0266XD,S32019D,…
574554528	E785,I509,Z86718,J9600,N3000,I2510,I679,N950,E780,R063,R9431,E46,F329,F0390,Z5181,M79674,Z8719,N8320,N3281,J441,D500,Z880,Z743,D62,I82429,S90463A,R0789,K922,M6281,Z471,R319,R261,H04123,J329,R4182,I6529,R600,I5033,I82499,D279,N644,R509,Q283,D649,R102,R1030,K5900,I959,R311,R269,I824Y9,R1010,M899,V139,I639,D485,L820,I82449,Z23,N952,R0609,R634,J449,V140,R0782,J9819,Z1231,Z0389,N951,S90869A,I714,Z9664…
907977523	N452,G8929,L603,M810,I973,R070,R634,R7889,Z7901,J449,Z681,L309,R0602,I209,R05,D699,M899,I712,I43,N500,R1031,Z79899,Z0001,I10,R1011,R799,D696,D126,N644,K088,R102,R0989,N281,C61,I313,R600,J312,J0190,Z7982,K5289,E291,H26039,H9203,H1133,D239,I5043,I119,L851,D121,N393,Z8709,F458,R319,Z8546,R1909,K2990,Z1283,H2513,R198,R100,R1013,H9209,R1033,L604,R1084,K529,K2940,E785,I509,I5030,R2243,I359,L819,T148,L2…
1117997590	H35379,S83241D,M25561,R0609,D235,S338XXA,J069,Z130,R200,I38,H2510,E854,J8410,M8930,M23269,Z01419,I130,S83282A,N179,L578,M949,Z6820,E039,Z87891,I5033,Z0101,M23229,J181,S83289A,Z881,E559,R011,M2240,Z961,E859,I081,I429,Z779,R531,M7120,M25569,R9431,Z4789,N184,M1712,Z01810,M898X9,L570,J90,I43,R05,E784,E034,S72416A,I2510,Z01411,I700,H43399,S83212A,S72413A,Z45018,E8770,H02839,Z515,D485,S83281D,L219,M899…
771243940	Z7689,I340,I2510,E11620,G9341,L89302,S0993XA,K8020,R140,J9600,Z6839,N281,G4730,D649,F330,J988,R296,M179,R936,Z4789,E782,I872,Z9989,Z9911,A419,M159,T8485XA,L219,S30811A,L03119,S098XXA,Z4682,E806,I425,I959,G8250,R55,E119,R064,N401,J9620,R3919,M79605,N312,M7989,I270,M659,Z951,M25472,I272,H93249,R52,I5033,E1122,Z5189,T8482XA,I7789,L0391,S20119A,R4182,S82301D,J9622,R351,I495,M21969,Z9181,T604X1A,S3081…
53173257	R0902,Z794,L603,I5043,E43,G9340,E1169,M869,E119,I959,A419,J930,Z515,E782,A0472,D696,R1310,D6832,D649,L97211,E870,R600,K7200,R0689,R001,E11621,F05,I4581,I5032,R2241,R6521,E872,L89623,L97811,R0602,I517,M79672,R1312,I5023,K625,R627,R4189,R400,R55,T50904A,W19XXXA,B370,I2720,R1110,I509,I272,I482,L97422,I739,E441,R441,S91302A,I5042,I87311,L97809,J168,N3000,I110,R0682,I10,E854,R42,R748,I43,J90,J189,E081…
38815221	Q038,M25559,R0602,Z8611,E789,Z982,D3000,L852,R601,N179,R2681,N189,I110,S069X9S,R1110,Z8673,C649,E854,Z7982,R944,I482,G4733,N183,R29810,I739,L872,R412,D495,G8918,M24849,C4490,E784,L870,R0683,R338,I480,R2689,R609,I129,N184,R062,M25551,Q030,R1112,G9340,E876,M259,M25461,E7800,R531,I429,Z1211,Z96651,H40009,L850,Z6832,Z87828,R897,G3184,H01009,R600,R7989,E870,R1030,Z0000,I4891,I120,J40,M65341,E861,Z5189…
819710701	I519,H34819,M545,I2510,N184,N19,I259,K8020,J984,Z955,I129,Z79899,K635,G4730,H9193,I70209,S39013A,E0842,N08,M7530,R9431,H26499,E1142,Z950,M9902,Z4502,I200,D120,K522,I5020,R143,Z95810,R079,I081,H6503,R5383,Z961,I071,D125,Z87891,G478,S338XXA,E1136,E1122,K921,I130,R55,J869,D127,R9439,K265,R918,H524,N189,E1165,M9905,Z79891,E1342,I083,R141,I5022,Z23,E11329,S238XXA,R112,H34811,I469,H905,H2510,E1140,I361…
110888197	S0990XA,N9971,W07XXXA,I9752,F10229,R455,F99,E3612,R279,Z452,T1490XA,F1099,D509,I745,I739,K254,N400,M542,J189,J111,Z048,J069,R41841,F1010,S0240DA,K9172,S022XXA,I110,E854,J209,F1920,F10120,K449,F1810,K219,F6089,B9789,K5289,R0902,J9601,G441,R220,Z8619,R918,K2990,T888XXA,K739,N179,F331,R51,J9571,J159,E871,F0391,G92,R262,J690,M25461,S0181XA,F1021,I10,R42,Z590,F1210,K259,F23,J439,B3783,K522,F319,J90,R0…
651836295	R200,H2510,S82141A,-1,M79674,K5900,W19XXXD,S82124D,S82141D,M79671,H3531,D689,D509,I482,R0609,R412,S32009A,W19XXXA,R55,S4990XA,R601,D692,I6782,H353132,S82201A,E669,K449,I4891,K219,K921,H6120,R079,D0461,R011,Z961,J300,S99919A,H47292,I279,H40009,R58,R5383,K819,R110,W010XXA,J439,Z96651,G8911,M6281,R208,L03119,B351,M9711XA,Z7689,S30810A,E784,F5101,L570,K8020,S82842A,K7689,R52,M9711XD,I69992,H40003,G47…
538784040	E0841,D239,I252,E1349,Z87891,J060,E1129,E8339,Z95810,R319,C4492,E0844,J441,E0940,I428,J0190,J95821,J0140,I348,E09610,E1343,Z7901,I5032,N289,Z79899,L0390,Z09,D472,C4442,N170,I509,L03211,E785,R0602,I359,R339,Z23,N2581,J324,I5023,R3129,Z48817,J0100,H6123,I5021,I420,N401,R803,E1344,I25810,J449,N182,C44529,H18232,J309,I209,E119,J323,I425,D485,E1341,H6502,B0052,J208,E782,B028,E0849,G933,D696,J910,I351,…
843260087	J84114,G4733,E859,M129,R972,R079,Z96642,J9562,D229,I8290,E876,M25562,R531,M5412,I97411,M96811,H59323,K8018,I10,G5602,K8070,R3915,L817,R7309,Z86010,M85631,R2232,R208,I43,Q76412,H9541,Q681,E784,Q761,G4739,G9752,R9720,L570,R350,M19032,E3601,I4581,N9962,I5032,R790,R7889,R0602,H59329,I519,M6580,L249,M96831,Z792,Z0001,M4692,H59121,E8582,M67442,H59312,K9161,I2129,R202,N99820,Z955,H6123,R200,J95831,H5912…
1414566156	E859,J45901,E559,R531,R0602,J9811,H2511,R1011,Z23,M545,J0190,Z48812,I2720,I129,Z1231,I110,E854,D151,J45909,R0600,H9319,E039,K219,F331,N19,N189,J45998,E858,H259,E6601,Z0000,T82590A,M1990,Q240,B370,E785,I509,Z86010,G459,F329,E780,R05,J90,J09X2,I10,J3489,I52,I360,I313,R809,J40
292647295	J209,Z9889,N6452,Z13820,Z1211,E1121,R0981,Z6823,J95811,G2581,J069,A150,J189,M6530,N183,R109,J948,H04123,R502,R1033,Z135,M1000,H2513,N390,Z85118,Z1231,J9819,H04129,E1169,J869,M216X2,E11620,K219,Z779,M2012,E11622,J40,M2041,R222,E559,M21612,A499,G8918,J8489,M1711,D120,J45998,M1A00X0,M79671,Z9289,M170,I700,E11628,Z6824,R0602,J9811,K635,K1121,Z1239,E784,I129,Z6821,I10,R42,Z0100,J984,H25019,M25562,G892…
690777581	H9201,K649,E784,M5417,J029,I2720,M170,C8190,Z96659,M4647,M5137,I491,M79671,R062,I519,M5412,R0989,M545,R609,M109,E559,D8689,T84062A,Z86010,M129,M19012,I429,M4806,M19041,R0602,R000,I253,Q209,R110,R930,G43009,M25559,R601,N390,T84069A,Z8261,R5382,R0689,M949,E039,Z1211,E669,C8142,E28319,K644,M5430,R42,I10,Q249,R1084,C8198,K219,R0600,I5021,R590,H9209,M5000,I43,J40,M48061,M623,R1013,J069,M5187,M130,J209…
801682509	R269,M2550,N2581,M4806,Q630,I872,E782,R252,E215,F29,G933,M159,G8929,M75100,R278,I6783,I69920,N401,Q762,I70228,N182,N172,I5032,I8312,S43429A,L03119,R600,G252,M5137,N281,J90,R05,Z8673,M25519,I120,I10,R42,I340,M75120,M5417,T84039A,G4733,M65311,R4189,I6789,M5126,M179,R809,M549,I351,F330,M79642,Z111,S42201S,D500,M5410,F3010,Z7409,F40240,M25559,Z6379,R270,S42342D,B9789,N3001,R0902,M19041,M5415,I6629,R4…
656975456	M1612,S92335D,J329,S82232D,S89119D,S82009E,H3532,S92242D,S92341D,E1042,R600,S82246D,S92253D,S82299D,S92324D,S82223D,S92236D,E0942,E1169,Z23,S92302D,S89022D,S82309D,S8254XD,S89121D,S92313D,H35382,S92201D,Z0389,Z85828,H353121,E11620,M179,M7751,S82161D,S92502D,V416,S92066D,H169,S92111D,S8265XD,S89399D,M216X2,S82016D,S82115D,S92341A,M60871,S92012D,S92401D,M5410,S92513D,S82851D,S82133D,S92126D,D649,R0…
547016330	L03329,N400,Z01810,I739,I219,R5383,J209,M158,M6281,Z96643,R200,I2510,F419,L02212,I499,R262,N390,Z96649,M169,M5489,Z4789,R260,K5900,Z418,M1990,M150,R110,I429,R531,Z87891,H8113,N433,R739,Z01818,Z5189,I10,I491,Z9181,R5381,M545,I5022,R790,R7989,Z0000,Z01812,R338,Z23,H6123,Z96653,Z01811,N401,E749,I425,Z96642,R269,M25559,M159,Z9889,G933,M179,L03319,Z96659,M549,I498,M153,R2689,R8299,Z471,N418,Z809,N508,…
742792069	I5021,N189,R220,G441,N179,R040,Z713,R0600,I130,K219,Z982,D631,R21,E039,I499,E11620,J810,N183,N3001,M5415,E539,M542,R109,N400,R161,I482,R502,E1101,H905,E1169,J209,I110,M438X9,L03119,I208,D61818,I129,R202,M109,M539,E11628,M545,E1129,N184,S0120XA,Z23,E790,E034,K635,M5417,E784,W540XXD,J181,J342,D120,N471,E11622,S0125XA,K2900,N2581,R0602,I429,M4806,R531,M961,E876,E042,E559,R079,Z6830,I5023,I2699,M179,…
288331951	Z96642,S7000XA,R7989,W57XXXA,K3189,M25559,I4891,L03212,I5022,R112,M949,H6690,E039,R141,S0006XA,S73199A,R601,I781,J340,R918,G441,L03313,S4380XA,N189,I5033,R5381,K449,M7550,K219,I130,E860,I493,B029,H47239,I5040,I110,I43,E854,R05,M205X2,R42,I10,J069,L0889,J111,R0609,Z45010,I1310,M12811,T1490,I482,I472,M1710,N183,H2510,M542,L821,H6983,I361,I4439,K317,K760,K2970,K315,M19072,R51,Z950,N529,H6981,H6591,M…
1402324982	J209,Z08,Z800,R938,Z124,Z96659,R109,Z1211,Z452,Z1231,Z9079,N63,R601,N390,F17200,C519,Z96653,J42,G8918,I429,Z779,J40,R0989,R079,Z923,Z7982,J0190,Z8544,J22,N939,F17219,E7211,L570,Z720,C511,E784,Z955,C774,Z9289,I10,R609,Z1329,I259,Z4801,R05,R062,N760,M25569,Z801,R928,Z7902,M7989,M79609,Z23,T8131XD,J449,Z510,Z01411,R600,I2510,R4584,I498,L598,R32,Z85858,M179,C778,Z6828,Z8589,F17210,R102,R6889,K689,M17…
127474653	M791,M79604,H9521,M159,M25561,H47293,D485,R195,Z85038,S30810A,A419,M1020,R1310,I4892,S1093XS,I872,Z515,E782,M869,E119,Z681,R0600,Z125,D7802,R201,I959,I25119,K56600,I209,L7621,L921,M899,K2210,M19011,I483,J309,D508,J042,N62,G4700,Z01812,N401,I5030,J15212,E440,R634,H16223,E538,E7800,N6092,Z79899,L89152,R5382,Z8549,L820,M19042,I4430,S9000XS,K5909,H59113,R300,M1A00X0,R4701,I97418,I498,B955,S32000A,L98…
230764219	Z789,I441,G4700,M961,M2578,E876,E7800,M532X7,T50995A,E1121,R531,F1010,Z6837,R0689,R079,K560,I256,R739,E559,I6781,M79672,M25772,R260,L03129,D120,S199XXA,I5021,I6350,H9319,R930,Z87891,R1084,G9741,G3184,T783XXA,R0600,R110,F69,Z95810,H8149,D510,M533,M150,I69898,Z96641,F0281,I700,G629,I714,Z950,I25119,H4010X1,R443,R402212,M5410,F0391,G92,R0683,M25561,K635,E08311,G309,M79604,Z98890,R1013,R488,R410,I480…
796619960	I484,E8341,R197,M5416,I348,S0093XA,N289,H903,R203,M5136,B370,S8000XA,R351,M1710,I509,E785,S79829A,R489,D101,R159,I422,K5900,M5127,J918,R7989,R1030,Z0000,I4891,R1313,H2640,R209,R55,S329XXS,R261,Z743,R198,I517,Z5189,E858,R5381,Z23,I440,S0191XA,S3992XA,Z9181,R4182,M47817,S098XXA,M179,R936,R296,V892XXS,R5383,M4800,S229XXS,M25476,D649,M6281,R509,M25462,S3981XA,R600,C4441,Z043,I340,M25473,I498,E8349,M4…
1105009616	R203,M80051A,M5137,Z8673,D62,R209,F10239,I673,Z5309,I255,M79609,G9340,M79641,Z794,A419,I639,E119,R201,I69354,S72141D,I9589,I426,R202,G309,S72001A,R410,F339,I248,S72141A,S32039A,I10,R42,G609,R000,I6782,R4182,I214,R208,M25551,R079,G9349,I5022,R531,G441,R0789,R51,N390,G92,R839,M25531,M5030,I2510,R200,F0390,F0280,I638,E854
297867450	J4531,R079,H2512,E859,M5489,Z961,J398,E559,R011,T781XXA,Z9882,H3321,S20219A,M6240,H359,M62838,R935,I429,G4730,N3000,Z87891,R110,J4520,R000,K77,R51,K5730,M5134,Z9010,I2510,I310,Z01818,D1730,J029,E853,E784,Z6836,J45909,M6281,I808,M545,G4710,R1032,Z79899,Z9989,Z4802,J320,Z01810,E2839,D2239,Z853,Z0000,H33313,J4540,M47817,Z91018,J209,E854,Z952,K760,J4551,D235,E851,R109,R635,J328,R0609,M5136,D171,H3331…
547475459	T17398A,I25810,R5383,S79819A,M7989,Z7902,I428,S62659A,M6281,I368,I82402,I5020,R209,S42214D,Z4682,I359,R072,S62516A,K7460,E785,I509,G8114,S43001A,I679,R9431,G459,F329,T17318A,R400,I2510,I67848,R250,R063,I10,I348,R42,G8111,T17320A,J9600,J90,I427,R203,M79609,I5042,R945,M1611,J188,R201,I425,Z95810,I959,G8113,L03129,Z515,R252,R0609,M2040,A419,I639,S6980XA,G933,R300,I360,H2510,R51,K5900,L853,R600,R7989…
64094384	S0990XA,M79604,D519,E782,D485,I651,R0609,E119,M5136,R269,K5732,M19011,N401,R803,M1710,E538,S022XXA,L820,T182XXA,M1990,M810,Z0000,Q396,S8001XA,R293,N281,R600,T783XXA,T18100A,D649,Z01818,D1339,M25512,R809,S8001XD,E1165,D126,R392,I6529,I6782,I159,Z87891,D132,R769,D130,K769,R55,M7989,R12,K4090,D500,Z09,R319,E872,S0101XA,Z23,Z4802,I5020,K2950,T18198A,D511,Z8719,K210,K2980,T18120A,T18118A,I509,E785,T14…
625917253	N762,Z96649,M47894,M25552,M160,Z6830,H903,M25569,E780,R250,K625,R0602,R063,J9811,C801,F329,S8390XA,N950,M4300,S61209A,N200,I422,I5032,R072,L909,E785,M26609,G8929,M79609,K648,N8329,R229,R911,R319,Z96643,J343,H259,N393,D121,M47812,Z7982,H6000,Z471,I252,M799,R001,J310,K769,H7192,R51,M1711,H6042,L720,I517,Z01810,E858,M5441,F17210,G4733,R221,D649,L579,Z79899,F330,H6980,Z87440,M549,H60319,R0683,H2513,M…
127945058	M1990,E669,S8010XA,R601,Z6842,M25512,R0609,R358,G441,I87309,F419,L03129,R4702,Z87891,W51XXXA,I6529,S60221A,J209,R5381,R42,I10,I110,L03019,M7730,R05,J45909,R4781,L0391,J189,R200,N400,S8001XA,Z79899,R399,M4310,E6601,E1021,R1032,M47817,R51,I890,N181,E784,R800,R0789,L97909,R202,M4317,G5621,M5114,R609,I5031,M65341,M7989,J0110,R5383,R062,M545,E6609,R531,R2991,J4520,E876,M5414,I67848,J398,Z79891,G5601,M…
1630033842	E784,R1013,I358,L570,I330,K429,Z1283,Z98890,J9819,Q238,M19011,R079,I352,E559,L812,D125,Z1211,R188,I658,R740,I4949,M25512,H25099,Z01818,R930,I6350,B353,N390,J9811,Z8679,I499,B954,E039,K219,N179,H524,R6882,I350,I514,R55,D2261,Z8673,D224,I493,N4289,Z952,Z23,D2360,H2589,L821,R0989,K760,Z452,D2270,I361,R502,I6522,D235,R635,N400,I7091,E229,R4789,J918,I4510,R9431,H11159,I359,I509,E785,I10,H35369,N429,K5…
80748675	S62236D,S59122D,S52209D,S62292D,S62324D,S62640D,S62253D,S0180XA,S62341D,S52272D,S62625D,S52371D,S52046E,S52615D,S62242D,S52263D,S62634D,S62350D,S52023E,M179,S62651D,S62391D,S59021D,Z9989,S52099E,S62335D,S62368D,S52245D,S62612D,S62201D,S62669D,S52332D,S59019D,S6291XD,S52109E,S62313D,S52323D,S62666D,S52231D,S5292XD,S62302D,S52399D,S52346D,S52622D,S52254D,S62603D,S62367D,D649,S62513D,S52532D,S62165D…
1056980604	A419,S0993XA,I872,G933,E1142,I639,F0280,S63126A,M899,E0842,E119,M79643,E538,S42399A,N3000,Z79899,K8020,R300,Z794,M79646,I340,M6281,S62649A,N3020,D72829,R600,S098XXA,N281,R5383,I351,S60229A,R509,D649,I442,-1,K1379,R7989,Z79891,S42309B,Z6831,I517,R5381,E1165,S4980XA,E1342,I6782,R4182,I119,R0609,K210,I679,B370,S62513A,H3531,I509,E785,T798XXA,I359,I6523,I4439,E1140,G459,R063,I348,R627,G319,S63299A,J1…
713074657	M150,G589,G43009,H1131,Z961,J300,M779,I081,R079,I429,R0602,S0990XA,M4806,M545,J45998,K450,R609,R1312,M797,E784,S51829A,I700,K429,I5030,R41841,N400,R109,M609,N183,I482,D509,S0219XA,H6123,R1310,H43393,J189,H02409,E854,J209,R0600,I10,H02839,K219,I350,L03119,J90,N179,H524,M25519,R05,R918,R0902,K5289,J4521,E871,R601,N390,I5043,R002,Z23,H3531,R3914,K5660,E1140,I6523,J441,R6889,I4891,E340,K529,J45901,Z0…
863030884	S32486D,S72059D,S32422D,M4806,E876,R0602,S72022D,S8990XA,S32456D,S72121D,S72033D,J9811,S32433D,S72144D,M79609,R531,S2341XA,R079,S32519D,S32415D,M8008XA,I2789,M129,R1312,E042,S72061D,S72116D,S32461D,S72023E,R260,S52509A,S72099E,S72046E,G4739,V4361,S20219A,S32609D,S32316D,R208,D62,R000,R7889,S72109E,Z7901,G8191,S32009A,I5032,M25552,R6521,J439,S63006A,G629,M4647,S72019E,S32399D,Z8673,C946,M5137,S326…
678442674	E8770,M25469,I959,E119,R311,Z636,Z7982,H3530,L603,R4189,F4310,I078,R413,F0150,R634,R600,K319,I5023,E8582,G8929,R54,F324,D649,I072,Z741,I5032,I4581,I517,E858,I5030,I43,C189,H527,I10,R42,K922,K029,R4181,H02839,I252,G3184,R319,H0289,H04123,H409,H35369,P120,R7301,R339,F0281,I509,E785,R351,F4312,R2689,Z951,L601,R3912,M1000,R400,I5043,R197,R627,S299XXA,F329,N39498,Z8546,H35363,Z9079,L604,E1151,I5040,H3…
680566669	I5043,I639,M546,E119,M5135,R0782,H35359,D234,G4731,R0683,Z95810,I43,R05,I5021,R0600,M9903,I10,R42,I351,R0689,D126,R51,I440,M9904,Z7901,I517,D121,M62830,M9901,R0602,H27139,I2699,R069,N508,M79609,R791,G4733,S7000XA,S52124A,I509,E785,K648,I427,N289,S52124D,R063,G459,S40019A,M5134,J189,I2510,J069,M5030,E854,R748,I638,I5042,H43819,I361,I421,I472,N183,M47892,Z5181,S61241A,I482,R0789,N390,R262,M9902,W18…
36491654	I517,H2511,M79605,Z974,M5126,I440,I6522,T82528A,H401132,I428,M7610,H35369,M7581,M25519,M5417,I252,M4600,D121,M5137,Z936,H02839,Z436,R072,R339,I359,I5032,E785,I509,E11311,H25011,T148,H02409,L409,I701,G8929,M48061,S20219A,H35363,G959,R197,I5023,M19072,S81809A,M7060,H04129,M5382,S91009A,L0232,G5690,H4011X0,M4806,M19021,H903,R0602,M4328,I425,M4804,M9903,H4011X2,E119,Z125,I2583,M5430,I209,R269,M791,M2…
579065754	K5900,I6523,R928,I270,Z794,R6889,M810,H2510,J449,N182,R634,I959,E119,R1111,I82402,Q253,R0609,I639,M791,I872,E782,E1151,A419,N6451,M179,R4182,E1165,I159,E012,D649,N178,R509,I5033,E041,E1122,R4781,I351,R600,I5022,I498,I4891,R7989,I340,M79675,R0601,H409,I517,M6281,I5031,I10,R42,J90,R05,N6453,E780,I348,J9600,I2510,N289,I359,E785,I509,E1142,E049,J45909,N6459,M609,N183,E1129,D509,M329,I82412,I6789,R651…
833083680	R8299,G4733,M5126,Z043,R293,M654,N281,S43439A,R600,D649,I501,M5137,M549,R3915,M4647,G9389,R296,D126,E875,M5417,M75120,G933,M75100,R201,M4300,M47897,K8050,M25551,R269,Q666,M4806,J449,L290,K761,R1310,Z96659,M25579,M5430,E785,K648,R0600,R351,R911,S83249A,J45998,R203,S43419A,K625,I10,R063,R0689,S83219A,M7650,M5415,K2990,Z86010,R261,M5410,D121,M5187,R209,M5124,R2689,R0683,M1710,R262,R601,J45909,R932,B…
849276824	I25119,I951,R209,R142,R9430,R261,H259,F3010,R2689,M1000,R1013,H26499,S6980XA,K922,I368,R270,Z974,Z743,F332,R0782,Z79899,K2960,G5600,W19XXXA,R203,M064,G459,S0083XA,R4181,I6781,R51,Z9889,F329,I348,K625,M25529,Z136,I6350,N950,I679,R1033,R072,I509,E785,Z79891,I10,R42,I360,R278,I67848,E782,S56919A,G933,I639,S59919A,H579,R269,I209,R29898,Z7901,R201,F29,Z8673,D649,K270,R10819,S59809A,I340,I6789,R140,S00…
562313407	N179,Z0000,E6601,I4891,Z13220,Z4800,Z1159,E669,R5381,L02219,D62,Z9181,N390,I482,N400,M542,I739,N183,E46,E211,R0609,I1310,Z452,E663,R52,M1990,R6511,K5900,R609,G4730,Z23,S83249A,G629,L02214,I2510,J4520,S83509A,E790,I480,S31109A,S83219A,Z4682,J988,R0602,I96,B950,D649,N178,G4739,-1,R6521,I5032,Z7901,I10,R42,J449,R05,G4733,Z125,L03115,E119,E782,A419,M159,Z6843,D72829,S70921A,Z6841,R063,M160,R0683,N429…
692910622	M1612,F1120,G5600,Z713,H00012,M7062,G5620,E854,I110,Z95810,Z6821,R0602,I43,R531,I429,R3915,R011,Z23,H5711,E875,K640,R55,T8131XA,R600,I5020,R5383,G933,Z6822,R5381,M7061,Z0000,R569,G40909,M1710,M1611,I517
306330926	R130,I700,K929,L600,E784,I7090,Z23,L570,M25562,K5900,F339,M797,I6523,I480,L701,Z955,I779,M8589,L509,Z9861,R0609,I519,M545,R0781,D1801,D131,R531,I5033,R5381,F3289,R079,K220,J300,E559,I6529,I82409,M7061,R1030,L538,Z0000,I4891,B351,K522,R110,M79674,K225,Z72821,R002,M949,I341,E1159,G4710,N390,E871,N179,L578,R918,B379,K222,F419,G441,L723,R5383,K219,M25551,I708,M222X2,F5101,I2510,E854,J189,F439,I70219,…
604882208	R29890,M2550,M545,N184,E781,I259,I25119,R7303,M25532,M79604,S161XXA,S39012A,R609,R946,I129,N63,R202,G8929,S3991XA,E784,Z7952,R2681,F339,M797,I480,S028XXA,R350,F411,I4581,K429,I150,G629,F99,Z7901,Z79899,R7889,R790,E2749,S0003XA,R54,R110,S6292XD,G609,M5137,K909,K5733,R7309,S6982XA,M150,R260,G9389,S52502A,F209,F319,I7300,R079,S6292XA,R51,I6522,E271,E042,S52612A,K5901,E559,R0989,M21832,R531,S0990XA,K…
989984046	R9430,C3412,I129,T82392A,R0683,J984,R609,Z85118,R0902,J9819,J439,I5030,R143,T82590A,R0689,N63,E873,J9621,J300,E559,R011,T82390A,D2122,R222,J440,O10919,C3491,R0600,E876,R042,R7301,Z8701,J9811,D763,I130,R0602,N2581,Z0189,J159,N189,N179,R590,I2789,R918,R262,E871,R601,R141,E039,D631,E669,I5032,I50810,T8249XA,E8770,I2720,N183,I21A1,J90,J986,J189,G4733,E854,C3410,J209,R0989,I10,J8489,E878,G4730,R063,T8…
384767132	R51,S59919A,I700,I5040,M5416,Z9981,D72829,E784,M5032,I70229,R404,R350,L570,N6029,I480,E1140,R609,T383X1A,S728X1S,M6289,N763,R202,M25512,I6990,R6889,D492,G92,M5440,M545,H6010,E11649,M1990,S7291XS,H26493,R4020,Z98890,R7989,M259,Z0000,M25561,I429,I4891,R531,M461,D241,R079,Z881,R011,M6259,E559,-1,M7620,M7070,H60319,M4696,R930,B351,Z5189,R208,E1122,K522,I5033,Z79899,Z6834,E1165,R5381,G44001,G609,S5980…
343529052	Z719,R5383,Z452,H4011X1,B9620,Z135,N183,I739,M6281,B0233,M7989,I482,D509,R310,Z8042,H4011X4,H18421,H4010X0,H2701,J209,Z6827,I110,B029,I5020,E860,Z713,K7460,Z0289,T8189XA,N189,N179,R234,Z6828,H524,I2510,E871,R601,N390,K5730,R932,K8020,L989,E039,D631,N3000,M2011,J9600,R188,J90,I10,Z961,H2510,R972,R531,I429,Z85828,Z0130,I279,H35372,Z6831,J9690,I4891,C61,I259,Z0000,N184,R7989,H4010X2,I129,M109,R609,H…
774189573	Z9221,Z23,H35373,E113299,I252,S92321A,E8589,E1151,R1319,I517,L84,R1010,K5900,L97511,C189,H26493,D2271,Z87891,E1140,E11621,R1900,R197,Z85038,E113293,E083293,Z48815,Z4800,F329,K3189,I25119,R1030,K439,Z0000,I5022,G729,I70261,E1165,I509,E785,Z79899,I7409,J918,Z122,E1136,Z5111,Z0101,C772,E108,I420,E103293,Z7902,M7989,Z794,L97519,R413,Z48812,S91201A,R5383,C19,H26019,I70221,E119,D72821,Z9049,Z1389,G894,…
233181149	J441,R198,I517,I2510,D500,Q219,J9600,K8020,K922,I119,H409,Z7984,R261,H259,I70213,R9431,I63311,I509,R0789,E785,H40009,L89153,K648,J918,I679,I701,H4010X1,Z4682,I348,R5383,I10,R42,J90,M7989,I5031,H4010X4,I70219,M6281,E119,E1122,R269,R5381,G933,I639,R4182,A419,R928,H4010X3,M810,R278,I4891,Z794,R0603,R1900,R160,E440,J449,R413,G40409,I313,H2510,R600,R6889,I340,E1029,R471,R29810,D649,I501,R4701,R531,I67…
610585157	R9089,S0990XA,W19XXXA,M179,R0782,J9819,I442,X58XXXD,M5415,C44612,R509,M2010,R221,S2242XS,D649,B9789,R102,L239,Z85828,R710,H53143,L97229,Z043,E11311,X58XXXA,H35039,H2513,T814XXA,Z483,S8990XA,C4490,L910,R21,H04123,I7100,M25519,R0600,S199XXA,Z794,H25811,M8580,R52,J449,L03032,W01198A,I4430,E119,C44329,J9621,H35033,M899,I5030,G933,C44719,D485,L089,H01009,E782,E780,L0390,M4300,S2249XA,R55,J432,C44310,N…
2790752753	Z950,L600,I6350,K279,I714,G629,R1310,R0600,I480,L570,H8149,I5030,R609,M109,I10,R42,N39490,I519,Z3480,M545,Z87898,S8012XA,K2990,D229,D869,Z8546,H6991,R079,Z86718,M25579,C61,R1013,M21751,I82409,I341,R6510,Z862,N39498,N390,C44222,C44629,N189,F419,L03116,K449,-1,L608,M75100,K859,E854,R748,B029,Z7901,I25118,C4442,I739,R109,M7540,S61502A,K2900,I482,R0602,Z856,Z719,Z452,L821,M79605,L602,I309,I509,E785,C…
707339334	J9600,E782,E662,A419,R29898,T798XXA,J45901,T8189XA,M791,L219,S3790XA,G9341,I209,L03115,G894,I2510,G990,E119,J449,J9611,S31105A,B9689,E1142,D508,R9431,S8000XA,E0842,M7530,L820,Z79891,I270,I340,I10,M2240,R600,W1830XA,Z043,R05,J90,N3946,M86171,D649,R509,E139,N3020,M179,J410,R5383,R922,E1342,M7550,E1165,Z79899,M4802,R4182,S098XXA,Z933,J9622,Z743,J301,Z22322,E1122,I5033,J441,M4807,M7541,L02611,G9349,G…
1373931131	S32691D,S72342D,S72466E,S79012D,S79111D,S72336D,S72392D,S728X2D,R2689,S7223XA,S72353D,S79129D,I359,S32602D,E11620,I509,S72364D,S32613D,R351,S72301D,S72036E,S32312D,S32474D,S61509A,S72011D,S72479D,S32411D,S72402D,E0942,E1169,S72413D,S32512D,S72065D,S72112D,S7223XD,S32465D,S72491D,S32426D,S32482D,S72435D,S72043D,S72134D,Y929,S32443D,S72026D,S72441D,S32452D,S72125D,S72424D,S72052D,F329,E1042,M25519,…
599553675	R748,J209,E854,H9193,Z96659,M12811,I10,R9431,R42,M25511,J9611,S0993XA,Z6828,N400,S37009A,I739,I2510,N183,D509,R2231,M71311,S0993XD,E669,M6281,R262,R601,E871,E8330,S299XXA,M7989,N189,M25559,N179,G441,R0789,E8349,H25019,I130,Z6827,I5022,I429,Z6825,R7989,E876,Z0000,E089,Z789,D599,E859,R079,Z5189,E8332,N1330,E1122,N139,R9389,I214,R9439,J439,I6782,R000,M438X9,E1165,M25669,Z950,R51,I714,E8341,I1310,M51…
970628708	J310,I119,I252,Z23,R209,Z0000,J9690,E872,M4802,D500,Z9181,I517,K922,K769,I5033,Z09,E738,Z9861,R0609,M940,I348,K625,E780,K31811,N289,H8113,R203,R030,Z79899,E049,K648,I249,E785,I509,N200,M5080,J0180,M5413,N4340,K2970,N329,R634,I70293,N3281,N401,T161XXA,Z95818,I459,M47812,N19,K7689,R201,K8020,L309,G990,E119,E782,K5730,M5030,H818X3,I2510,G5601,V769,I5031,E875,J410,M79609,I501,M549,D649,I5020,J811,N28…
129498563	T17900A,J200,T367X5A,Z1211,T445X5A,I119,Z01419,M75101,T45695A,T402X5A,Z9889,T40995A,T50A25A,E872,T472X5A,T43635A,D72829,L301,R5382,R209,T48995A,T474X5A,M66331,H9319,T3995XA,T404X5A,Z6832,Z974,T484X5A,T44905A,T3695XA,T443X5A,T361X5A,T433X5A,T391X5A,K922,R7881,Z6829,Z85038,T508X5A,I348,T498X5A,T4275XA,H2513,K625,Z1283,Z98890,G459,T365X5A,T447X5A,G0491,T468X5A,S46811A,T480X5A,T470X5A,K529,F4542,R203…
1021030577	M109,R609,Z022,M5416,M10371,N184,M79609,M545,Z79891,D2271,E1140,R130,M1710,E784,L870,L03115,R1010,L2089,L408,M5127,L818,R7989,L850,L538,J342,R1030,L89150,M5408,B351,I82402,G609,Z01810,M150,H6063,D1801,I10,R531,L951,E1122,E859,E1165,R5381,M7550,R079,E1342,R05,L402,N179,K222,L400,L89323,J9620,L2081,R5383,L26,I82442,M79643,K449,M7989,M6281,R002,Z79899,L2084,L989,D631,E669,R789,M79646,R262,L852,E871,…
367303732	H401133,E1149,E7800,I5030,Z66,S50819A,R918,E113299,Z6826,R112,R0600,Z6841,E649,H4011X4,E11329,Z6829,H4010X0,I222,A409,R2689,H4011X1,E118,J9601,E1042,E0942,J849,I110,E8770,Z2821,Z7982,H4011X3,E113291,I248,I480,R6510,H4010X2,H2589,I700,M79669,R0602,R55,Z0001,I214,Z09,E559,R079,Z23,R531,H40019,Z789,D649,E11319,I255,R5383,I5031,E08329,H25813,I10,J90,I5020,Z6827,R05,Z1389,R778,H26009,E0842,Z7984,H4010…
1286201144	T63312A,M159,M9906,D225,T63613A,E782,R58,T63303A,Z9889,D485,I425,T63624A,T63792A,H43811,Z791,T63334A,Z1211,T63691A,I209,E7800,R0600,T63041A,T63192A,T63452A,I483,T63024A,T63443A,T63091A,M948X9,T63482A,L820,T63013A,M25562,T63512A,T63411A,T63002A,I4892,T63831A,T632X4A,I498,T63011A,T63822A,T63074A,T63413A,I340,F5105,T63112A,M1000,T63833A,T63043A,Z6841,M654,T63082A,T63441A,H2513,T63093A,T63424A,M25511…
1315364109	E119,M869,H25093,Z01812,Z89411,I70261,G8222,Z7409,I70232,L089,A419,R7881,S31000A,H2513,L89309,I872,L89000,M86159,I82442,J9819,R0782,S99819A,S88111A,E550,E440,N182,A09,Z01818,I70203,T83511A,L89623,L89213,M86179,S81801A,E1121,S91329A,M7121,R0600,L98419,M79672,D6861,L89149,D72829,D649,S81801D,N323,D7289,L89609,Z880,L89214,L89624,I83019,Z933,J9811,R0602,L8995,L03115,Z433,J90,F068,I119,R05,I10,I70269,…
977849832	K219,K921,E860,N179,L97209,R789,T82837A,J810,T829XXA,E871,R601,N390,J690,I4892,T82867A,E851,I472,F0281,J189,J9601,I5043,E854,T82817A,R609,G309,E784,E853,I248,G935,I10,I480,I43,J90,Z950,I63232,I5023,E873,F209,R0602,L0390,T82897A,I071,R7889,T82847A,I672,I072,T82827A,I442,D696,F05,Z431,I340,I5020,R600,E870,F0280,E440,S31000A,G936,I078,J9600,I712,I425,L03115,F062,S01502A,I348,E46,F0151,E785,I509,Z480…
615071781	E780,H4010X1,I7091,G729,Z7982,I509,E785,I5041,H3530,H4010X4,Z006,I252,R55,R9720,R319,R261,H259,M23329,Q233,H401132,I2584,M79674,E8582,M6140,Z23,R0602,I428,D696,H43819,I255,R52,R1310,I5021,E7800,Z8546,H4011X2,I420,K2990,H04123,T8484XA,H35369,M23259,I959,I425,H4010X3,R269,M2142,K5720,R2689,R945,G933,E782,I7090,H4010X0,M2141,I9589,G5603,R130,G629,E8589,I480,I5040,N402,Z48812,E784,R5381,B351,R260,N32…
923357342	R570,E038,I2729,G541,I340,T148XXA,R0789,Z4682,R51,R710,J811,R140,I82B11,I351,I501,D649,R221,H1045,E875,I5031,Z905,Z95828,J3801,R091,S92351A,I712,I5042,Z681,J42,R451,I959,I425,R201,S7011XS,H43391,D860,D508,J949,D8685,I4510,R9431,Z5181,I420,J8410,L259,I509,R072,R339,R203,J9602,R718,E878,Z95811,I408,Z634,K625,R0609,Z9981,I10,I428,N1330,F4320,S301XXA,I5084,D500,J941,I43,J90,R05,R9402,I724,I517,R209,N…
560116554	Z833,R208,C44529,E11638,B351,R930,S4380XA,E1042,E8342,D120,T07,R260,I200,M47812,S2249XA,G9340,M7520,B021,R000,G609,E0942,G5600,E1169,I2589,R531,I429,C4490,L299,E222,D049,R2689,Z961,M5124,S99919A,H6980,R079,M8580,R202,I129,Z6826,M48062,R609,R29898,I4949,R7301,I259,G3184,G603,M545,I519,N08,E1121,I5030,Z1211,L600,C44611,S46119A,M4316,G4700,I700,E11618,I4430,L570,L818,K649,E784,R410,I470,M19019,K635,…
1565835460	N289,K5730,I2510,I69093,M5414,R197,I348,E780,D0412,Z951,K210,K2970,I611,R791,G4730,I701,L259,F0390,R351,I359,R569,E785,I509,M7660,R142,D121,J310,R41841,R1032,B355,Z85828,S338XXA,R5383,S86019A,I10,R05,I517,M6281,L239,C44129,I351,Z08,D649,M7730,D126,R5381,E1165,I619,C44519,Z431,I6529,R4182,I340,R7989,I69320,Z0000,L03319,K4020,R51,R140,F0151,M25559,N401,E440,J309,K5900,Z515,R4702,D485,R195,I639,G933…
129284904	E237,I454,T8189XA,H25819,Z7982,I440,I428,M1610,N62,I82409,R3915,R7309,R1110,E11622,L03319,Z96659,Z974,F5221,I69320,D121,T411X5A,M419,H2589,I445,G8918,R209,M5126,M23239,D499,Z981,E291,Z86718,Z471,G4733,R001,J310,M7610,H53461,I5023,E162,E229,M84419A,M7060,E8582,D375,R12,Z8679,Z5309,I509,E785,T8482XA,L89139,M5432,E11628,B958,I495,M4806,R0602,I481,M2550,L259,M47816,R7889,Z538,K439,Z7901,I5032,R203,T4…
173199083	I428,M5137,R3915,R7309,Z79891,K3182,J0190,M5417,I517,M79609,G4733,R001,J40,R05,M2550,R0602,I272,M4806,R351,I2789,M25651,I87399,L97909,E785,I509,R42,I10,R339,D2339,M9904,Z538,C44311,F5119,B079,I348,R063,Z7901,M546,D485,I8310,R51,I872,E782,Z96641,Z125,R0689,I425,N401,Z01812,M4120,Z79899,R300,M9903,R0600,I340,I498,J341,D72829,R600,C44319,F5111,R0683,J329,R0902,M5415,R509,E875,R972,M5416,S72001A,R391…
1952575144	N99820,D7801,R0603,T448X3A,J918,M6259,H59121,H59312,K210,L7622,C8590,R636,M96831,R072,Z0000,H9522,E785,Q618,I509,I5022,J9690,H59329,R5381,N289,T447X4A,I427,N185,R063,E780,G459,R64,R0609,Z23,I428,R198,H59323,M96811,R6889,F17200,I97411,I6523,G9731,D7821,T448X1A,I252,G453,L7602,I9589,Q6102,Z8579,I6521,H53121,J9561,N281,C8589,T446X1A,T447X2A,R600,H59112,H59321,I255,H9542,N178,J9600,Y848,H59129,G620,I…
1776515722	I5023,S92124D,S82131D,S82455D,S82099D,S82023D,S92036D,S92909D,S92141D,S82154D,S92425D,S82046D,S92053D,S82875D,S82421D,S82145D,S92526D,S82864D,S92042D,S92191D,S82444D,S92135D,I483,S82032D,S89319D,S82209E,S92412D,J9811,S92064D,S82842D,S89321D,S92113D,S82839D,S82462D,S92001D,M25539,S82014D,S92102D,I420,S89222D,S82109D,S82892D,S92403D,R0602,S92511D,S82853D,S82262D,E782,S89149D,S89132D,S92212D,S92311D…
391149303	H35033,I482,I2782,N183,I472,H33301,Z760,I6523,H00013,I493,I110,Z6842,E854,H35039,I130,H524,E6601,N179,N189,I5022,I4891,R5381,R42,I10,I499,I43,E669,E039,I513,R000,R233,Z72821,E02,I214,R5383,I5020,H25013,E876,R51,I429,R531,M1712,Z5181,R9431,Z87898,G4730,I129,I480,Z950,I2510,I483,E8770,H2589,Z791,G4733,E119,Z125,I425,R809,I5023,N178,I255,D649,J9811,D539,R0602,R532,E038,Z7901,Z87891,E870,J811,R55,R00…
127811573	Z6830,I5023,N189,N179,R918,J9811,R0602,K219,I130,E039,Z7901,D631,J4550,Z01810,Z48812,N183,J45901,I361,E854,B029,R944,J189,J40,R609,J984,M109,I259,N184,Z6829,N529,Z950,I480,J9601,Z79899,N481,R188,I10,R0600,E876,J45909,J90,I43,Z6826,H6123,E859,Z6832,Z0000,I501,I4891,I5022,I351,Z6831,R140,R600,R9439,I340,I5033,R0609,J45998,J449,I959,M25579,J208,E782,A419,R633,Z6828,N19,R9431,K3184,N289,H903,E785,D72…
1264905734	R55,J0140,I119,D121,I201,Z0100,J343,Z85820,S99919A,S138XXA,M4806,M47816,J301,R1031,F5113,G4733,E785,K634,K648,M5417,J0190,J324,R159,D375,S134XXA,B372,N401,S335XXA,N182,Z85828,Z6841,D372,I209,K6389,M5020,S8990XA,S022XXA,R1310,D126,R7301,S6980XA,R600,J312,M4726,M62830,J342,Z0101,A048,D120,M47812,M4802,E6601,Z0000,R079,R972,M129,R51,Z7189,D371,R609,M545,I6523,D374,S99819A,E65,M5136,K635,N400,R109,G5…
59720957	I360,N952,T404X1A,I270,R928,G8929,V140,R634,M25612,Z888,R160,M4300,J9811,N760,I209,R0602,M2550,K2900,E782,M19041,N898,M546,L982,G933,R1031,Z801,M5126,M1991,D126,R1011,R922,S63599A,I25110,Z5329,R102,R0989,M549,D649,D175,Z882,N644,D123,M7522,K319,K209,R933,N281,I340,Z7982,I498,N9489,K582,G9389,R001,D511,K224,Z885,Z23,R069,H04129,K140,F458,Z0389,K2960,R0782,Z743,Z880,F3010,M25551,I517,R55,L304,R12,R…
819411184	F13288,I739,E1142,R9431,M542,Z5181,F15181,F12980,M5489,F0390,F19959,F11922,F14259,E161,G4730,M4326,F11981,E0842,E109,M25569,F16180,F15122,E663,J209,T508X3A,F19280,F12259,J9600,F18988,T39314A,I67848,M5414,I110,J42,I2510,E0943,F15288,Z79891,I208,G4735,R200,M19019,Z9114,F14980,J069,M79609,F13181,E118,F18188,M6281,F419,N179,F11288,I213,R5383,F14180,F13981,T508X1A,E1340,F16259,F16283,E669,F15981,F1915…
1033978044	I420,T82121A,R0789,N2882,T829XXA,Z1389,N19,I97110,J449,E440,I959,I425,R5383,Z125,I82509,R269,H35371,K4090,M25569,Z515,M7989,E201,M5030,E875,D126,I442,R769,D649,I5042,E43,M549,I351,J811,J182,R140,I8003,N281,I97130,-1,R9431,I340,I69315,M5489,F0390,H2510,Z7189,R001,H35379,F0151,I749,R261,I6523,E872,D121,I82501,K5900,I951,R142,J45909,B952,T82110A,J441,H527,M5136,I1310,R0609,Z23,K922,I428,R197,F05,R06…
137937665	I714,M9906,I700,M170,Z9889,M4726,M7020,E784,K621,Z720,L408,S59819A,R29898,I480,M79675,C61,R609,R1084,I129,S1093XA,M84376A,N184,M545,I4892,I259,M84379A,H353232,M4327,R2689,R079,M65879,I071,H4011X3,L402,Z9089,I200,R260,F17210,K5731,S59909A,S299XXA,B351,W208XXA,I10,Y92099,M47817,M531,R002,H4011X4,E789,S4980XA,M5137,S6990XA,S90129A,R601,N179,H2511,H4011X1,L400,H524,N189,K219,M5126,D127,I110,K589,J209…
211728319	S83241A,L218,Z853,S43429A,H93299,I110,I25110,I2510,M79671,M85861,M47816,I341,M6281,M4317,R05,H93249,H6122,R918,R42,F17200,C50819,Z961,S46012A,M779,I5022,R079,I25118,M25819,M25461,M25519,M5116,M75120,M7550,M75100,E784,Z720,M48061,M5136,R312,M5127,R9430,M19071,R311,K1321,J9819,Z1231,F17210,I340,M47817,M4120,I5021,H6123,I351,I501,M7542,I25119,J9811,R0602,M4806,J441,H6121,I517,M25561,G8929,I5032,C509…
94303929	M62830,E782,M5136,M546,L089,D485,I639,M791,M5416,J449,Q666,G936,J309,R278,M1710,J90,R05,H4040X0,M25552,I4891,I10,R5381,R509,R471,Z712,M179,R9389,R4781,K4090,S90519A,J301,I517,H409,G5693,M9902,R0789,M6740,R9082,R9431,H4043X1,R911,G4730,R229,E785,M064,S70219A,K439,I2510,G319,I348,J189,J069,M5417,J0190,I493,E854,J209,G5750,H2511,G4733,I69311,M542,I6789,K430,N390,M9901,H209,R0602,J9811,H1010,E669,K21…
72524757	M19071,Z1159,Z808,Z6834,R9389,K819,R110,S8251XD,M216X1,I6782,E1165,D120,I4891,J90,R079,I081,I10,D2239,I82419,T82867A,I82439,I259,S0101XA,M545,M1990,R202,Z955,R609,J984,T829XXA,T82837A,L570,S0101XD,E784,I2782,K635,R1111,I82413,I25810,R0609,S82201A,M21171,D689,I2510,T1592XA,T1501XA,Z86711,K5730,L821,S0502XD,T82847A,R502,M7582,T82897A,I208,S199XXA,S0502XA,R9431,M19011,Z01812,E854,B029,Z800,I110,M190…
687046118	L258,I480,K649,Z0000,F411,R7989,L570,Z6831,E784,I4891,Z0110,E213,R790,I5033,I519,R062,H93299,J984,R609,E042,L252,E559,H93249,R079,M5416,E859,J9602,R0609,Z9981,L299,M5136,R21,E8350,Z48813,K522,E871,N390,K2970,G4730,Z6828,E669,M5489,M949,E039,Z01118,E8352,R002,R9431,I4510,R040,K5730,S0033XA,I2510,K219,I130,I350,M5414,F419,G441,N179,J9620,T7840XA,G4752,I208,J189,R938,E854,J209,I5031,I110,J168,Z9911,…
571303249	R0603,L97522,R296,G9349,L97822,E875,Z0000,Z741,L97519,E6601,L03329,R7989,D649,L97819,I82439,I5022,Z95818,I4891,E1165,I6782,R4182,L853,I83028,R600,D513,W010XXA,L0391,I498,R52,E8332,I5033,E1122,R0609,K761,B961,R300,E1151,D643,L98492,J449,Z79891,E119,M25552,W06XXXA,J188,I959,N19,R269,I82419,I209,I83022,Z6842,L03115,Z7189,S4992XA,M25569,I83019,I9589,A419,R58,R063,L98419,S51811A,F0390,F329,R32,I7025,K…
128977655	R410,L89150,E784,F411,I248,F339,G629,D390,C3432,S66919A,R0600,J3089,Z23,R062,Z96643,H269,M545,M47812,S63509A,J9621,J984,N838,R0689,R0902,K5289,J440,R079,E8342,I70201,M19019,M79609,Z1231,E1169,Z79891,R531,S32019A,J939,G609,Z96649,D250,J9610,L89310,L97429,J439,R64,R260,R2689,B351,R0683,M4628,K522,S62001D,L89624,G4733,I7091,M79672,M169,J95821,S91302D,R262,M1991,E871,E039,M5412,D252,E669,K219,D62,E86…
1422769072	R260,M1000,R2689,B351,R52,S0990XA,W19XXXA,J439,Z789,I2589,Z0389,I352,R609,Z85828,M109,N19,S0181XA,S72009A,S73101A,D0460,R7301,Z950,N201,E784,L570,D235,D509,R502,N400,Z96659,R109,S0101XD,I361,R0602,D518,M4300,R194,S0101XA,R9720,L280,F419,M5137,R3915,I499,R0989,M25559,Z472,Z23,M169,N390,I719,F0390,Z4789,I119,I252,Z96641,Z471,I951,R261,R05,L438,I10,I2510,F329,M6281,R197,M064,B079,I495,Z87891,M25451,…
85245016	S62109A,S7010XA,R0602,C44319,I97610,M4806,M7540,I442,M5382,J9811,I255,I97418,D649,M62838,M7060,K9161,D4989,I351,R1312,K91841,N281,D2339,L2082,K7469,I313,G9752,I058,M9904,H59119,S39011A,S59909A,L03039,M25529,L853,E3601,S098XXA,M6282,I498,N9962,I5032,I340,J95830,H59122,Z7901,H59311,L820,R42,R1110,I10,J45909,Z8673,M4600,H3530,J90,H6520,R05,J309,B372,J0190,H35032,S59819A,N401,M5417,L2381,J449,H9541,L…
1212060703	S89209D,Q7649,S82122D,S82446D,S92025D,M7530,N3281,N6459,M25461,S92152D,S92492D,K2970,M6240,S82423D,S82499D,S99919A,S92524D,S82866D,S82432D,S92143D,S82156D,S92535D,S82044D,S92591D,S92051D,S92126D,S82133D,S82812D,S82021D,S92034D,Z5181,S92401D,S92513D,S82851D,S82115D,S92012D,G609,R000,S92111D,S89399D,S8265XD,S82016D,S82161D,R9431,J439,S92502D,M150,I4510,S92066D,R309,S8254XD,S92313D,M5134,S89121D,S92…
384782276	G4700,H6123,E639,I509,J918,F329,D688,D2360,L853,I2699,H35369,G8929,D2339,S301XXA,I10,E559,M7989,B351,R000,D2330,F0390,K8020,I2782,I70203,D235,D689,K5900,L821,F419
207005421	M5408,Z981,I4891,R7989,M4310,D6862,I119,Z01810,S5290XC,R1030,I252,R001,D511,E872,R261,R209,M47817,Z23,D6859,J441,Z5189,R198,I517,N1330,S01111A,R4781,H527,M7620,M4126,S61429A,M7070,Z974,M960,R4182,R55,R5381,I428,R063,M5416,R197,M79609,F329,M1611,K9419,M5136,Z9981,R0609,N289,I509,M1710,K5660,R072,R229,L03115,K6811,N170,M25569,M5127,D3131,M1990,N200,R791,R1010,M810,D688,I4510,R9431,E8352,M5186,E538,…
288929620	R252,M9904,D485,G5791,M47812,Z411,C44311,Z09,D045,M4300,I4519,S81801A,Z7901,L309,M4806,Z23,M9901,S91001D,M79644,H547,M47817,C4442,D234,J309,H61813,L820,L910,G4733,Z483,I498,M5126,R29898,L814,H9190,R4189,L568,R600,L853,J341,M2570,C4492,M1711,H2589,R0989,M5412,I501,Q833,S149XXA,L579,F5102,F330,M5137,M79609,M179,M5417,L304,G479,M5415,Z01818,T66XXXA,M4712,Z974,I517,Z8546,Z87891,N3010,Z1283,H2513,R001…
62035133	I481,Z4781,Z1159,L97921,E11349,I82501,Z86711,M1A00X0,E785,I509,Z951,L97222,S3991XA,E0822,E1165,I4891,S42216A,K659,S80822D,L89152,E6601,R197,E780,S31129A,S81811D,N289,Z4800,I517,I428,I368,I252,H3531,I5040,E11621,S81802A,I951,S81009A,Z95810,E872,I2510,E1010,M79675,I120,M79609,Z23,I340,I5042,E6609,H53419,S31109A,E875,S81809A,I83019,I442,T814XXD,L03115,S3993XA,R55,M549,Z992,I351,S91009A,D649,L97211,S…
1452883752	D519,E8342,M791,G933,I639,M1612,R5081,Q438,R252,R32,K5289,M79652,L309,I319,I959,F1120,I209,Z79899,G894,I459,R0782,K2960,I483,I4589,J309,R070,J45909,B3781,R634,J9610,R413,A0472,R1013,H6980,R928,B349,K6389,I420,F4312,E018,G971,M810,Z780,R300,T82191A,Z8674,I63412,Z23,L814,F321,J0100,E038,R490,I340,R1310,I4892,R0600,N281,R1084,M9903,T82111A,R933,J329,Z95810,S3992XA,S63071A,S8392XA,R600,T50905A,R55,R5…
86949924	Z954,F17200,Z1211,Z951,Z122,R159,Z136,C770,H25813,R1310,Z86010,R599,I359,E785,D121,I5189,H52201,Z006,M7531,K029,M25511,J941,I517,R3915,R102,I351,R221,E041,M7581,I10,D126,Z7982,R490,D123,R293,J449,N401,J949,R29818,R0602,Z6830,H43813,Z953,E782,A419,R9720,R091,H5212,I77810,I371,I5032,E119,C73,H5211,Z7902,Z5320,R202,M6281,E784,K621,R404,I358,K635,N402,L570,Z01810,M6520,N529,I6521,D120,Z7984,H5330,Z23…
591121205	M159,R0683,G933,G4731,R252,E782,L089,I425,E119,Z125,S022XXA,J45909,K31811,M5410,J309,G5600,D643,I2589,Z9862,G4734,S0990XA,R0782,N182,N401,M5135,Z79899,I270,D62,H9313,R0689,M62838,Z9889,R570,M6530,Z043,G5620,J811,J182,G2581,L853,H33029,Z01818,I255,S199XXA,R0600,I501,I479,Z95810,D126,R1310,I6350,K824,S82401A,S90822D,Z23,I5023,Z6824,I2789,G479,I428,I517,Z79891,E858,R0602,Z974,Z4801,D500,I63239,D121,…
1576962839	Z7951,R5383,H6503,S4990XA,H538,I248,R350,K635,E784,Z720,R0789,Z1389,M545,H60312,E781,M75111,I25118,F1020,I6521,Z8719,E1142,R51,R9431,E559,R011,R079,Z7984,I2510,M5030,J09X2,B351,R3916,I200,I214,J3489,D120,H5461,N359,R740,K7689,H748X1,H748X3,F17211,J690,K22719,I499,I10,M5136,R05,J90,J340,R0781,J810,I350,F17200,R918,Z7189,N179,E1140,I6523,I213,G4489,K449,B356,K219,K921,H5702,J209,R748,I110,R7989,M25…
300865829	Z4502,R600,K602,H26493,G9520,Z01818,M40202,L814,G8250,Z95810,I340,H43392,M179,D696,Z23,H52202,M4800,H25043,R509,M7989,M5010,M79672,I501,Z125,H4011X2,E119,K6289,M5030,L219,H01019,H1851,N62,Z01812,Z79899,D485,I872,H16223,Z8781,R928,S14109A,H40019,H2512,H4032X1,J309,M1712,Z98890,R9431,S43439A,M24839,E785,I509,N630,M79606,K648,M5413,H2510,M009,M1990,D3131,K625,S83219A,E8589,G959,R0609,R203,M5136,H401…
513920037	Z45018,I428,K5900,G9731,H4050X0,M4150,L7602,D7821,M25519,R3914,H59129,D121,H59321,M7580,H59112,M5416,M47814,E291,N62,D219,K91840,D375,Z23,R5381,D472,E049,S60562A,I509,E785,I97611,N289,H59123,J95831,L7622,H04129,D7801,I4891,M5408,I5022,R197,H9522,R1032,M96831,K2950,K9162,H59329,G933,N99820,G894,M25579,D372,Z125,H59312,H59121,E119,Z4502,I425,N401,E3602,N9961,I9742,M7989,G9751,R5383,M79671,Z45010,I5…
537438704	E1159,R350,M79641,M47812,Z6827,E784,H6122,I5020,S96919A,R52,N3946,Z9229,M170,M180,G629,R0789,M6281,G5621,M47817,M545,M1030,M7989,I129,R202,R5383,H9222,R609,M109,E271,R739,D501,E559,R079,R29898,M25552,E859,E7849,M1A39X0,G5601,I2510,R531,E089,I672,K6289,Z789,K2961,R9431,E1142,K3184,E8352,M5186,M5489,S14109A,Z7984,R110,M1712,E2740,R1012,G589,B351,M79609,R260,Z8719,N3281,E0842,Z9189,I214,Z01818,K5900…
80383755	Z6838,M7650,K5289,R0782,D128,M609,Z6841,Z87891,S43421D,R51,R1013,M949,E039,R002,R0600,S43499A,Z1211,M7500,N189,G441,F419,Z01812,D127,K219,E890,F17210,S46119A,M129,R079,M7540,S43439A,R0602,M2550,K522,D120,Z1239,G4733,I714,N951,E8351,G8918,M797,E784,Z720,K635,R42,I10,R202,Z8673,M109,M25569,B078,I491,M25552,M545,I2510,S46819A,M899,K5730,D129,M791,E0500,Z23,G4730,R928,N3281,M7530,E538,R0789,M79605,M7…
323459789	E119,M869,H47239,H4011X0,I425,H43391,R7301,R269,R945,M899,Z899,M791,I96,D485,I6350,M79671,B0223,I872,L603,R0689,X58XXXA,K761,M810,E11622,I82409,Z794,L97512,R634,Z6823,N182,J449,I5030,L97402,E1121,Z1211,L03049,E1169,E0942,M25559,L97922,M86071,Z1231,R600,I10,H40049,I498,L97509,E1042,J9601,E11319,H43312,Z89429,E012,E11628,D126,E875,I159,R2689,D649,Z01811,M549,R809,E10649,L89893,E1129,I517,R51,K769,G…
330103101	I2583,H40001,I360,E11622,Z794,R81,R0600,I69320,N401,N329,L89620,N182,H25819,R1310,I6350,J949,Z6832,D508,H401133,R269,I209,R0689,G894,F528,I69359,Z9889,E119,I425,I6781,H542,G4700,R195,E782,Z515,H5347,R091,G933,I639,F1010,Z1211,E0942,F1120,E1169,I159,E11628,Z931,R0782,R532,R296,M47816,Z431,G9340,R809,M549,H4010X0,G300,R4701,I5043,H4011X4,I255,N3001,J9601,E1042,Z01811,D649,Z111,M5415,R0683,R600,K638…
129720634	E119,I459,R799,R7989,Z23,D649,Z992,H527,I70408,E8779,R0789,I440,E209,D239,I252,R001,E872,M7989,I509,E785,I2510,E780,N185,K2970,R770,R9431,N186,E1129,E8339,R109,I70499,D509,E839,E8770,Z452,D631,I469,I499,R7889,N2581,L723,G441,R51,D210,T3199,Z789,I441,E1121,I10,I4430,Z950,R790,R0782,E213,E784,K2990,I871
138263267	M79604,R790,M25561,Z8546,I890,M5415,L570,L818,E784,R2689,M19011,M2142,R609,R312,M75121,R52,H269,M545,I519,R531,I429,R7301,Z961,I071,D72829,C44319,I70229,R739,I5021,M2241,B351,Z9889,M25512,R260,M7130,I8310,L03129,Z87891,R740,E039,Z862,E669,M65862,Z7901,R7889,M2342,L852,R601,G8929,M169,M79609,I83813,M7060,I82419,M48062,R918,M4806,Z1329,T1490XA,R937,E854,M1711,I110,M47817,H2589,R310,I82439,M7610,J06…
1095308266	L97221,L97809,I87311,I2510,R319,I83029,B9689,I4510,I10,I080,I517,S22069A,F0390,E11628,R238,E8349,Z4802,J13,E8779,I481,R911,R351,M7989,F29,E785,I509,I83009,R5383,Z951,L03319,E11622,E162,Z794,I6529,S0993XA,E11620,E1165,R5381,E1122,N182,J449,R803,L97212,I959,E119,I872,A419,H6120,I4891,D485,R195,E6601,G933,I83899,E875,L97821,R3989,L97209,J158,R809,D649,Z111,R509,L03119,E139,R600,E8341,E11638,J181,B35…
1751009149	G030,D511,Z23,R1310,I4892,G44309,H259,R319,S00512A,H35019,S30810A,I517,K922,M25519,R2243,K769,F329,M25551,I484,E780,Z0389,N289,J9601,I495,F338,M1000,I509,E785,H04129,F0281,J918,I7389,D2360,M79674,M810,M25511,I75023,L603,R634,J449,S199XXA,D508,L219,I459,E119,A419,E782,S0001XA,Y9389,I2720,M159,R6521,M189,E875,D539,R296,I619,M179,I351,S0990XA,W19XXXA,H11439,G8929,T1490XA,D649,-1,L853,R52,M25562,J80,…
286071508	J9621,R5382,R0689,E669,I771,G4700,G5620,R590,R918,J159,I10,I350,R0600,J479,I110,J431,R0683,J209,E854,J9610,J189,I370,R502,D509,G5600,E851,R0902,Z952,E853,E784,I358,J8489,J320,E781,H269,I5023,E859,R079,I352,E559,J300,I214,I38,I378,I5032,R740,R000,M7989,I340,Z01810,D539,I351,D649,R471,R509,I4510,H10023,J9611,E119,Z125,J449,I088,I2510,J309,R599,I359,E785,I509,R0609,Z87891,Z01818,I348,R063,N289,H2510…
1062082318	M5489,B028,G933,A419,M67479,R269,H3581,G894,T8486XA,T849XXA,J449,R413,R7611,M6281,R5383,M25559,M549,S82899A,T8483XA,M67459,H35033,H01009,I517,I4891,R5381,R261,Z9181,R4182,T8484XA,I10,T8489XA,M67419,S3289XA,H35039,H34812,M67439,R791,I272,T8481XA,I509,E785,M25539,H348120,J189,R2689,Z0389,R412,M67469,E871,M67449,Z09,R262,T8482XA,Z472,K449,F419,I6350,R918,T8485XA,I2789,R531,R0602,H34819,Z7901,Z01812,…
688581670	L89152,S3690XA,I493,S1093XA,R4701,V714,E854,M5415,D704,K2990,N761,K598,N19,I482,D509,H1032,R109,M542,N183,K56600,L602,R0683,M25561,M79604,M4327,K6389,A0472,L821,R2689,I361,I63412,S93409A,E039,H6123,M8580,R112,D631,I69318,R1084,I059,R0600,M4328,R262,D122,R601,N390,S098XXA,G4700,R918,I350,M532X7,G6289,N189,I130,R0689,K921,K559,I158,R2681,K5650,E876,G8929,Z23,M25569,E859,Z7901,R079,I081,I4519,M79675…
531741754	I43,J90,R05,N289,H26499,Z6823,E7800,S82201A,H59113,R0689,I348,R063,E780,G44209,I10,I6781,Z79899,F329,D6861,M84461A,H9521,I5021,I272,Z98890,D7802,R0600,I509,E785,R599,R911,L7621,F410,S82113A,E872,D7822,C9110,L7601,H59119,Z139,R0683,I5189,H25099,Z01818,J95830,H59122,J310,I252,H59311,G9732,Z95810,D72829,I97610,I5043,E8342,W19XXXA,J9601,I428,S82251A,I2589,G5600,I517,I97418,Z01419,K91841,C93Z0,D649,I2…
265159925	R338,I2510,H269,R062,I10,R05,N368,Z955,R079,H5200,Z1389,R309,R000,I200,N139,Z7902,E871,D692,N3289,I4891,K219,R7989,T83091A,R1030,Z0000,E860,H524,H04129,R1900,R330,H52209,R310,K5900,B029,I7090,Z135,I8390,D509,N400,R785,B0229,Z9079,Z8546,I509,E785,R339,R1013,H527,D6832,Z960,I160,H259,R319,I252,R710,R140,Z7901,R102,R0602,Z01818,Z8679,D649,R1031,M25561,R311,I25119,E119,I959,N401,Z79899,Z8673
352659581	R5381,I6529,Z8669,Z951,I509,E785,M79621,M19031,Z5111,R911,R599,R1900,E780,I348,C3492,Z6825,I4891,Z08,Z87891,C801,I368,J441,J8410,K8033,I517,H2510,M79601,M19011,Z01812,T451X5A,R0781,C384,Z79899,M5136,I5040,M5416,C3402,J9600,R490,I5042,K8020,I340,M5134,J3489,K5730,J3801,I2510,R600,M79641,R591,Z5181,I25810,M549,J410,D696,J910,E875,T402X5A,G933,C3490,Z6827,H11129,Z1389,J90,E782,R05,Z515,E119,I10,E749…
1253998324	Z6836,E872,E7801,H259,M359,E209,J438,Z01812,R5383,J45909,H35342,M320,H40019,Z1389,Z4682,K922,J441,I517,J9611,Z87891,E11649,R9431,F0280,E1142,N289,E780,R3913,G4730,R0682,K838,Z6839,S129XXA,H40013,E162,I5042,R846,Z136,K8020,I509,R569,E785,M79672,R911,L259,T148,I2510,Z7689,Z9981,R0609,J449,E1151,M3210,G63,Z794,M79609,Z23,S3981XA,K588,M1990,A419,G40919,E782,J8410,E119,E1140,G990,T1490,Z131,Z6842,M190…
604466252	I444,R260,G251,R32,N471,E876,R531,M7020,M129,H532,E559,J9601,I67848,K2960,M6250,Z23,G5600,Z8546,I491,F0391,I63239,R2689,E784,R1013,R55,H9190,N400,R109,E441,K2270,E46,R630,J189,M25529,Z87891,N179,H02009,R2681,K449,K219,K921,E860,J690,R002,Z87440,K5641,Z8701,E789,N390,R1312,R262,N470,S42309A,G250,R261,R5383,N475,M6281,I2510,G459,R627,E780,G9341,K529,N3000,E785,I509,Z951,Z5181,M5489,M810,E440,M1990,…
190957162	D3A092,Z66,I5020,N529,E784,K635,M109,I129,R251,L509,N184,R5383,M25532,T8110XA,M792,Z95810,K8020,R531,I429,E859,M129,Z87891,I2510,R079,E559,D120,G4730,R110,R188,K7460,K2970,K5900,F320,R259,R112,Z8507,Z859,E871,N179,R32,R0609,K219,K859,K449,M79609,E860,Z79891,I493,R630,R748,R5381,E854,R253,J069,D1339,M7620,M7070,E7439,N183,I739,Z0000,I4949,R072,R0600,E785,I509,M13171,J0100,M25519,F329,I10,R1906,R06…
70876576	I509,E785,M5137,M21961,R7309,I495,J040,R351,M48061,M2041,Z7982,M5417,N950,E162,N9489,H4011X3,M5090,H9190,E780,I6789,R498,M940,G4733,G459,S93409A,M5412,H2589,N762,H903,M353,N289,J441,L720,I517,R0602,N8500,K2900,M4806,R51,H5203,R390,I440,Z6824,M5106,M7060,E261,G8929,I119,I252,R001,I5032,Z0100,M25519,R319,Z6821,H401131,H04123,N281,J329,E7800,Z6823,R05,E870,I5030,R600,R5382,I498,R42,I10,N3021,M7062,H…
56215210	K580,K0889,M2040,G5603,I119,H5053,M5136,Z471,R0781,Z23,H3531,H25011,E1151,M2560,F17290,Z85828,M5416,E1139,H259,Z029,E11311,L2089,L84,T82858A,E858,M1990,K5900,I517,R55,E1140,T1500XA,H2510,S42291D,M1710,Z09,J0180,L200,K5660,I743,F329,D6859,G459,S6990XA,R197,F341,H10011,D6949,H903,Z0000,K529,M7061,D6862,Z6831,I4891,E11359,V431,R162,Z96651,R5381,Z4889,R4182,R569,E785,I509,Z8669,R072,Z136,N200,R9439,D…
851411367	S92063D,S82845D,S8263XD,I255,S92415D,S82013D,L401,S82101D,D649,S92114D,S82465D,S82831D,Q437,S89329D,S82002D,S92009D,S92516D,S82854D,S92404D,S82024D,S92031D,S92199D,S92123D,S82136D,S89311D,S82452D,S82192D,S82041D,S92054D,S82872D,S8253XE,S92146D,S82153D,S92422D,S92521D,S82863D,S92045D,S82426D,S82142D,S82091D,D126,S82035D,S89212D,Z8371,S92901D,S82443D,S92132D,S8263XA,S92222D,S89102D,L404,S82252D,S92…
1566059746	G4733,W1830XA,T17310A,T17328A,Z743,R7309,E291,G8929,Z136,J918,I509,E785,I471,R0602,T17390A,J9811,F329,Z13220,I5082,I712,Z125,Z131,J449,N182,Z1211,G4700,T17308A,Z13820,M79605,Z09,J9819,N281,S271XXA,Z1321,J182,J811,R809,S2239XA,Z6841,E875,S3981XA,R079,Z7189,J90,J439,I10,M79609,B351,T17300A,R0609,I5033,H538,I480,I714,N529,I5022,I4891,M545,R7989,Z0000,R609,M109,I7103,S298XXA,I70209,Z01812,Z9989,J986,…
58166429	I70219,R1909,K219,T8189XA,C44511,E860,Z1231,R918,H833X9,R220,F419,F331,R234,T07,N179,M85852,S42413A,N189,L723,D529,L03119,H04123,R69,K6389,H43813,N390,R99,R601,E871,I719,M25519,S42213A,R262,M25461,R2689,I499,K644,L03311,Z6841,E669,R112,E039,M949,M5187,L821,Z85828,M75100,R0600,L02211,R1084,S42293A,R279,K760,Z719,-1,B373,D509,K598,R21,I739,M542,R109,R635,M8580,L03113,J069,R938,R0689,R200,H43819,L28…
1699423769	F430,R0600,I82611,S0993XA,E872,R001,Z981,S0240CD,T796XXD,J9621,Z4659,D62,T796XXA,S12590D,S0240CA,G8254,M4322,E46,S299XXA,J9819,S14107D,T794XXD,R0902,J9601,R578,S12600D,I495,I481,T794XXA,I509,E785,R339,W1830XA,N401,J449,R0989,I483,A419,M546,R55,J930,Z515,I872,M79604,S129XXA,F438,I959,R6521,N178,M532X2,M6282,D72829,J9811,Z043,R0602,J811,G8250,J939,N509,R000,Z4682,Z9911,J95822,J181,R079,M7989,R739,S…
743262723	E039,R5381,R601,Z23,I25811,I350,N189,M9900,M19012,L89611,I213,R040,R7989,I130,K219,Z0000,R748,M79671,M4808,I208,I9589,I25110,Z86718,J069,Z8672,M542,R3914,I1310,R635,M5136,N183,I739,I82409,M5416,D689,I82519,R790,K279,M5414,L570,L03818,H00019,I480,I2510,E784,R9431,H11153,I129,Z955,R609,R58,G4730,I491,L03116,M792,M545,I429,R309,E876,I82401,I5020,Z961,H04123,M9902,N320,R079,G589,M6281,G5731,Z7902,M79…
128226270	J341,I447,I4891,J9690,R600,H401131,I5022,R1030,Z0000,R7989,D1030,C44712,I340,G451,I498,L404,D734,I442,D696,Z95810,D126,E875,R392,R4781,L0391,R102,M549,I6782,I351,I479,I501,I255,D649,R5381,L579,L401,I8390,I459,R945,Z125,H4010X2,E119,I425,M79604,J45909,E782,R0609,D225,G933,M159,R58,H2510,I9589,M19079,Z79899,I360,H04122,I6523,M1990,R3989,R21,K5900,R1010,J309,B0059,R351,I495,I481,T148,L259,I471,E785,…
228688930	J0140,H353124,R0602,I2109,Z23,E785,Z01419,R55,K529,R718,I348,F329,D519,M159,K5289,G933,H3532,E782,Z1231,M25569,I2589,N341,J309,E538,I420,Z780,R1013,I340,R21,Z01411,J3089,I255,H353211,E875,Z1212,H353212,J300,R531,H35369,R5381,E0590,I5022,Z0000,J00,R110,Z13820,N342,F411,E784,M1990,H35363,K429,I259,H3531,H35051,I2510,J069,R42,I10,Z124,J209,R05,I25110,R109,R9431,N390,E669,E039,R002,R5383,E860,K219,J3…
538136187	I4891,Z6825,I517,I5022,E858,Z6831,R7989,Z974,Z0000,I368,K922,I428,R069,I5033,R4781,R4182,D121,R142,C61,R931,R801,E785,K620,I509,I471,I481,I249,R4702,Z86010,R049,Z9981,H43811,Z951,I422,R791,M25531,R197,H2510,K625,E780,I348,I10,R42,G459,R10826,I43,K5900,N289,I425,I959,R945,I371,M791,R4789,Z6828,I420,I2510,H43813,I360,K5730,S098XXA,R51,I078,I5042,H02839,I483,J449,N401,R140,R5383,R600,I340,H04129,H35…
179978187	I110,I493,I2699,D320,E854,L738,J209,R200,R0602,I82409,R310,M65849,I10,R42,H5989,M898X7,R109,Z7901,N400,M542,N183,I271,M722,M79622,M889,I43,R279,R05,Z86718,M8888,S0003XA,G9389,M19012,Z86010,D2371,R112,Z7982,H25813,E669,N4289,N448,S14109A,R262,R3915,D122,M5137,I781,M19041,E8989,G441,M67431,I350,L723,M5412,D2360,M25472,I130,R1011,M1991,M25449,E860,N433,R2689,N63,D125,R042,L299,M2142,R935,I429,M5020,…
268251745	I619,R0602,D696,C7800,I5023,M2190,M549,R600,L97529,M25579,I340,I420,I360,G936,M25472,M2012,G9389,I088,L97509,I639,I6349,M2570,A419,L089,I348,L03119,T8202XA,T826XXA,R030,I509,C4362,R791,E7800,M19072,R0689,M14672,I517,A498,L03116,I368,R0600,R7301,A4102,N179,I4891,I5022,C7801,T8201XA,L97429,D1801,J690,Z4889,N280,R4182,I011,I739,I482,R0609,D72821,I361,Z952,E854,B029,C7931,L97522,T8209XA,B965,M1990,L9…
254049122	N503,C4441,I259,N2882,R401,D492,T50902A,G40411,I779,Z955,Z01812,E8881,J320,I129,S7000XA,Z79899,J984,H40033,Z539,Z4682,R609,L818,F339,L570,R29890,R404,R5383,Z008,E784,N451,Z7902,Z5320,M7989,R443,Z98890,G8911,G629,N5312,M6281,L03129,N509,J3489,C641,Z8547,I2510,J939,G609,Z87891,R4584,Z01818,F319,J181,G589,J9383,J342,I200,I214,E873,E0842,E559,J300,H9193,I6521,H60501,R079,S81009A,M129,R42,I10,R05,J90,…
1738117499	B3741,R5383,M6281,N183,K760,D62,E039,N390,E1142,J810,T82855A,I2510,A4159,R69,N179,K8020,I130,E1139,R531,I429,E876,Z833,I214,F339,A4151,Z955,E1122,I129,R6520,R5381,E1165,N184,E1121,G933,A419,E782,Z96653,S83249A,I5021,E440,R1084,I4901,Z6841,J90,S31609S,K6389,J9601,M179,J9819,I25110,S83219A,N10,E872,I509,N2581,K634,S72091A,J9811,N170,Z951,I5032
131381094	Z01818,G92,R0609,I70203,M25512,I63412,I495,E8589,I481,I471,I69098,I509,E785,Z87891,M1990,R063,I348,E780,Z79899,K769,Z0000,R7989,Z6825,I517,I4891,I6782,R319,S039XXA,R001,I119,G8190,Z6820,S39011A,Z6822,M7989,I5031,I340,D1803,K4090,I498,M6281,N281,I351,R402343,D649,R0789,Z01810,R0601,Z5181,E782,I63511,F0390,I639,Z9189,R311,K7689,N182,R29722,N341,I10,R160,J309,R05,K761,I5089,R278,I43,E7849,R41841,E78…
341919225	I270,C4360,N452,Z08,H52209,I360,R278,J309,D508,D2261,R070,E538,N401,Z510,J449,Z125,E119,I959,I425,S41102A,G4733,M899,D519,D225,R0989,H43813,G933,H52223,Z8679,E1065,R0602,I255,Z85828,D649,E611,H6121,I5023,I351,T82857A,R9720,I058,H5021,H26492,H43819,G451,L814,Z7901,I340,D0360,D0362,E291,Z8639,J40,R001,R0689,I951,Z139,Z9889,K5909,S76919A,J441,I517,H6123,Z974,I368,R270,R0600,R1084,I428,H33309,H3413,C…
710047119	T63311A,C4442,J9811,Z452,R0602,T63713A,I361,-1,T63791A,S40211A,I482,T6394XA,I5023,T63393A,R17,R109,I2789,Z45010,M542,E851,N183,T63692A,T63434A,T63042A,T63451A,T63191A,T63814A,T63083A,T63124A,R310,T63092A,T63481A,T63593A,I110,T63823A,Z09,T63511A,Z7901,T63412A,T63064A,M25511,T63113A,E854,T63001A,T63832A,K219,T63464A,T63012A,T63821A,R3915,T63513A,K265,T63111A,T63003A,T63894A,T63453A,T63193A,T63081A,…
114183915	R531,M5136,I429,R935,I776,R0781,D709,S60222A,T82111A,R042,R309,R0609,I071,I6509,M79605,S300XXS,T59891A,Z23,S2020XS,E1151,J440,R079,I0981,K5900,Z09,M1990,I214,I663,I82499,Z923,I200,S30201S,J439,S60219S,R233,R55,G43709,Z7189,R188,R110,K259,T4273XA,M25519,C641,Z590,E1140,J8410,L7622,Z85118,S8980XA,C3431,Z950,G43A0,F489,F411,L03116,I82449,I480,I5022,I4891,J9690,R1030,K91840,Z720,Z85528,R7989,T82191A,…
50570419	H04123,J441,R5383,H43813,I517,R198,R8290,N6453,M25519,H527,F332,Z974,H52223,H1045,R270,G4701,Z933,M6281,M47814,S41111A,D1730,M7989,C9250,Z433,I428,B355,Z6822,H40009,K922,Z6836,R920,H6091,D72819,Z13820,K1379,M79605,H02403,I10,R42,R0789,Z45018,I749,I252,Z79811,S40021D,J310,Z4502,E872,D121,H43399,Z4682,R319,Z1389,H11159,H00039,H259,G4710,M10071,R142,I5020,R209,H01009,C3490,Z6827,R05,Z6833,Z8739,J90,…
298272304	S99819A,S52282D,S62315D,S52226D,S32313D,S59001D,M4120,R201,S52334D,S32612D,S52243D,S62614D,E119,L309,S52351D,S52691D,S52252D,S62605D,S62361D,S72043E,D129,R311,S62660D,S32302D,S62304D,G894,S72026E,S52325D,S59102D,R269,S52381D,S62347D,S62623D,S52602D,S62359D,S62255D,S52366D,S59141D,G933,S59092D,M791,S62322D,R1084,S62646D,S52211D,S52126E,S62658D,S62398D,M4328,S62657D,S62397D,S32391D,S62333D,S52312D,…
131264339	D509,S8980XA,R502,I482,E851,N183,S79829A,K5900,N63,E854,R194,J189,R0781,R310,R918,F331,S72109A,N189,R6883,T169XXA,R5381,Z9181,I4891,F348,E039,N390,T50901A,I214,G251,T161XXA,K522,R208,S99819A,I5020,M79609,R05,I455,I43,I776,R531,R5383,I429,Z96649,E859,M7989,S72142S,D229,M6281,M25569,I10,K4090,K6289,Y92099,R609,S79919A,G603,I259,Z01810,Z8781,G629,S72143A,R404,E853,R9431,S72009A,S329XXA,N62,S72146A,H…
367996439	T82898D,I770,J811,I120,T827XXA,I340,T82898A,G35,T82848A,F330,D649,Z992,B9689,I959,T82818A,Z4789,J9611,A419,H04123,I5042,J101,J9600,G9341,I509,E785,T82868A,F338,I348,I788,S72002D,I4891,A4102,T82838A,E46,I951,Z01818,E039,Z95810,T82858A,N189,J159,F419,R918,N186,A0472,J189,H15011,I472,D509,I482,R0902,Z452,I82622,Z4689,A1812,E784,E8339,J984,I789,Z792,B9562,Z01810,I871,I132,R0602,Z961,T82828A,J9811,R42…
128308629	S0991XA,R0789,S3692XA,I071,E559,H4010X0,R531,Z1389,E1159,S301XXD,R3981,R5383,R260,M6281,E784,Q619,R488,J029,R350,I480,I2510,F339,Z87442,C44300,H269,M545,I519,M7530,Z7984,N398,G40201,H1033,M47812,M7981,R310,H2510,I9589,I110,R42,I10,H35379,K5900,H3531,M7580,I152,D689,Z01812,I482,N400,R635,S065X0A,G40209,S27339A,Z0101,N1330,N390,E1165,R5381,N3941,I499,H4011X3,R4182,I4891,E860,S36112A,Z87891,D0430,I6…
4110627290	S80212A,G309,Z7982,M2041,I82409,Z950,M79671,M85861,S6992XA,I6789,S63502A,I352,I081,F3342,E859,S86911A,R0602,R531,L0390,S60512A,J90,I43,Z7901,I5032,S8002XA,R42,T148XXA,S60222A,R0981,Z45018,S6990XA,L97521,S60222D,I130,S0512XA,S59902A,S8991XA,N179,N189,G301,M25461,I70213,E854,R9089,S53402A,D689,M19049,M216X2,R41841,I482,R635,I422,R791,M216X1,I495,I509,M79661,M1990,L03115,S81811D,S8012XA,M7981,M154,I…
633978430	R635,N400,M542,Z6833,K2950,Z9049,M795,G4710,D235,K228,I10,M722,M7732,S2242XA,E854,E663,L738,R253,S40019A,M79675,K4090,R310,R5383,H1851,N486,F331,H11441,Z713,M5134,L718,K5730,K219,K449,M5186,M5489,E039,R259,Z6828,E669,F518,S42002A,K2970,D122,R601,D2330,G4730,K208,H26499,B351,H11121,K5900,M1990,Y9289,Z79899,N419,D400,H43812,H2510,R531,J45909,G500,R0609,E876,M5136,Z789,D176,Z961,R011,Z112,H3531,L026…
561266533	K3189,R7989,Z0000,H2640,I4891,Z13228,C182,L570,J029,I358,K635,E784,E213,K7030,L0391,S36112A,R609,Z1212,N503,R5381,M87021,R51,I519,N184,S40012A,M461,I132,H52223,R531,B354,L299,N433,E042,R011,E559,R972,I352,E859,R208,B351,M1710,H2510,R233,R6889,I7090,G312,H353131,D3131,M1990,K259,R188,C8589,M949,E039,I499,L255,K7460,E871,D122,R601,M25562,M1712,B353,R9431,N448,K6289,I350,H524,R918,N179,Z13220,I2510,…
956653106	M76829,M7520,R0782,Z01810,M179,I442,M189,S22009B,M069,K2990,M2390,Z9089,E1169,D126,M47817,T82111A,Z96652,N644,N3001,L632,D649,K5289,M549,N10,R2689,N281,M1000,I058,K6389,E870,R0683,M05762,M5410,I498,E038,I998,I340,E11638,M79609,M05742,M79675,E160,R0600,C50911,E11618,D7289,I4892,L638,D643,D508,M05711,J449,E119,I425,M25569,R269,H66009,R0689,R5382,Z1211,M791,G933,M48062,E032,D485,E782,R063,I348,D493,…
1123738656	N3090,I4891,Z888,R7989,R634,E440,R1030,G5632,J449,Z780,M810,N952,M79601,M66829,M159,H353290,I639,E201,R29890,Z9181,R269,Z8262,R1319,D649,M25529,M25662,R102,E8589,S39012A,R296,M189,K9041,R0609,M1710,T1490,J8410,I340,K5900,N281,M1990,R293,Z01419,R1010,R600,M25569,R931,G588,R29898,K224,Z5181,G5601,I2510,K5730,M19071,I080,B9620,Z01411,R5383,Z23,N3020,M160,M6281,R063,I5031,V4981,I679,R55,R0789,M659,E7…
84268528	H40009,J310,H1033,I119,M5489,Z4789,Z471,I10,M25461,B350,F603,Z139,R209,R261,R319,D121,J9509,G4730,Z0289,F3110,Z974,M5414,J301,K7689,K5730,M5134,J3489,L200,L298,D124,F29,F329,R197,R400,F3163,I348,M6281,R063,E780,F3130,R203,Z023,M4800,H04129,N762,R5383,L2081,J9503,K648,E8881,L259,R351,J040,E785,L909,I509,R0789,N200,M13861,L2084,R300,J9504,N952,E018,G43A0,M810,T50905A,J101,Z0000,N182,E6601,J449,E059…
71891766	H93249,I4891,Z0000,L701,R312,M109,R609,L03049,I779,I358,E784,L570,I714,L600,N529,J311,I82890,R0609,N35111,I352,Z961,R011,I6523,H93299,Z9849,I350,I2510,I719,R601,R262,D075,E669,E039,L821,Z952,D235,E7801,N183,H43399,H01009,Z6833,L700,M4692,I348,E780,Z951,R2681,S8011XD,I509,E785,I5032,I359,N393,R319,H1131,I119,M79609,Z1283,I351,C61,L03039,I340,M2010,L708,R600,L853,Z8546,R070,I5030,E7800,R05,I10,Z953…
137380235	R41844,R1110,I160,R7309,I454,F05,G9389,K922,R4189,R001,E872,H259,R209,I509,E785,I471,E1065,J9811,R55,B370,R0602,E869,I611,K210,S8980XA,R197,F329,G459,E878,I5032,E1310,R6521,Z6821,I63139,R203,I4581,I614,G4700,E119,G40802,Z681,M6530,R201,G933,Z4659,Z87898,A419,E782,I420,M810,Z794,R300,S37009A,F0281,Z7409,Z043,J811,S82843A,I447,F0391,R1013,E1110,I340,H8110,I5043,I619,J9601,E875,E1169,E139,S99819A,R5…
71496260	K648,S62354D,I4892,R1310,M25562,I471,M4120,I509,R791,R0600,S72143A,Z4803,R1084,D62,F329,E7800,G319,R197,M79602,R250,K625,R21,K5909,Z9889,Z974,Z880,R4701,I517,Z8709,R52,G241,R270,Z9089,Z91040,M436,R2689,R142,R261,R1011,M7610,S62664A,R293,R140,K5901,S30861A,R41841,S8991XA,G8918,L988,S72009S,R0989,G243,R3915,R102,M84459S,M549,S72109A,D649,R509,L219,R269,G8929,K4030,G3183,G894,R451,R64,R252,D259,M402…
712166585	S0093XA,M5030,I2510,S46919S,R799,M179,R9431,Z5181,R600,R55,L708,C44310,J449,S239XXS,N401,J309,L2084,M9902,I270,C4441,M6281,E782,M546,D485,H11439,G933,J99,M7989,R945,L2081,L219,R5383,I959,Z125,T169XXA,I6529,R5381,M9905,L700,S339XXS,Z5111,S96919S,Z1212,D1801,Y929,E780,I272,J918,R599,I4891,M5408,M79642,H01009,R911,S6390XS,R072,H43399,Z0000,E785,I509,I951,L2089,I7090,H04129,S56919S,J8410,M5136,L200,L…
1726176035	N390,R262,E669,E039,S70321D,K921,Z7901,M5117,Z6835,R310,E060,M79609,I110,I82509,K5901,M542,M1711,B373,Z23,J4530,K635,E784,R1013,Z6838,M2010,M545,K2990,R609,Z1211,Z6837,E559,J300,M25561,R531,M150,J3089,D120,F321,I4891,Z0000,J4540,R7989,R293,D649,Z9181,M7550,F3289,N3941,E1165,D126,I10,R195,L089,M546,M2560,E782,S42032D,M25661,I8010,M2040,D508,M1710,Z7189,Z6842,E210,H25013,J45998,M1990,Z86718,I8001,M…
592138679	R0989,K2270,E854,J209,R0489,I110,I493,J189,J069,H53451,R635,Z7982,I472,I482,E8770,R7309,Z8673,D689,I309,L602,V571,M2041,L821,I5032,Z0100,L989,Z7901,E871,N390,B353,K208,M9904,J90,J159,J9691,S40012A,I5023,J709,R05,N179,H5340,H524,R918,I77819,Z8679,R0602,R42,L608,K921,I10,K449,H5203,M7540,R531,M9903,M4328,R0600,M532X7,R042,K040,E876,M79672,J440,R1310,I081,Z87891,B351,R000,M533,T501X5A,E7800,I5030,H2…
1027121453	R201,I97610,N6452,E119,R0689,M899,S6990XA,M23305,I97418,M23269,Z1289,Z1211,R252,K91841,M79672,I872,D485,Z23,D259,L820,R928,L7621,Z87891,R0600,D7802,Z780,H59119,B372,H6123,Z01818,H25099,J449,H16229,H59311,J95830,H59122,H9521,T889XXA,R55,G9732,R0683,R600,J45909,L03211,F321,L404,L7601,I998,R490,D7822,L910,S83289A,R0782,Z1231,D126,E0942,D0512,H59113,M189,E1042,L401,N3001,C50419,Z01812,H1850,K640,J020…
1009115288	N179,F1410,R9431,F419,H524,R918,N189,H168,L608,B356,D763,I5042,J4520,I469,M169,B353,I2510,K5730,N390,R502,R109,N400,I5031,R071,I472,N3943,L602,E11319,F17200,E854,E663,Z9989,J069,I208,I129,Z6825,I4891,R062,M545,L919,I519,M4310,Z0000,D72819,I10,N529,Z950,E784,E1136,I43,M7620,M7070,R05,R0781,J40,M5136,R0609,E1139,D400,H5000,D761,M1990,E11311,I429,M461,E859,M1710,C61,R972,R079,M5413,Z961,R222,D762,M0…
164492530	D509,R161,D471,I10,E839,I8291,R05,D474,I110,E854,J209,I82419,J189,S81811A,L03115,Z124,C44320,R0609,I5033,N189,M79644,M25521,J159,J9801,H25812,I5022,I4891,M47812,D0430,E789,G7000,M79641,E039,R0603,M9902,S335XXA,R740,J45909,R000,J00,D0470,Z7951,Z79899,R531,S41112A,Z01812,M6281,J0110,R1314,R609,H902,J3801,I5042,D72829,J9600,I700,E500,M25512,Z01818,C946,M7530,A09,E784,I480,L818,L570,R070,I82491,D808,…
322931516	H40023,E854,H4011X1,I5021,R1084,R0600,J189,E807,R635,R109,N400,M542,I739,I472,H25811,H4011X4,L03119,R279,R0689,I361,M5415,J9601,G5600,N390,R601,M169,R0782,M1380,N189,N179,R040,R0683,K831,K219,I130,R937,R531,S0993XA,M5126,M5412,E859,R079,H47239,B351,M5137,I2720,D120,M5417,J0190,G609,K819,S0033XA,I5032,E784,L97818,H25813,K635,Z86010,E805,M25559,N210,Z23,G5690,R609,R0602,K2900,H4011X3,L97919,R062,M5…
299386791	S81801D,Z742,D6861,R222,C3491,R079,M129,M79671,J440,I2583,C7802,I429,R531,R0600,R825,J45998,Z86718,E876,R000,G4700,M25062,S1093XA,F4323,J439,I5030,I10,I82432,L89620,C3480,G609,L97812,R05,R0689,B351,J90,Z9889,L97829,J9621,E873,I214,I480,M25562,I248,I890,I5043,R4701,N3001,R404,R338,R410,S7010XA,S2239XA,E784,R790,C771,C781,M25531,I150,G9340,I714,G629,M792,I259,M1380,R401,J9610,L98499,M5410,R251,R068…
555801671	S82865D,S8261XD,M79641,S92043D,T63303A,S92491D,S92151D,S82144D,S92919D,S82033D,S92026D,R0782,S82445D,S92134D,S82121D,S89309D,S5000XA,S82022D,S82811D,T63613A,S92125D,R201,S82454D,S92052D,S92592D,T63312A,Z125,S92536D,S82874D,S82155D,S92424D,E119,S82431D,T63691A,E782,S92011D,S60229A,S82829D,S89299D,S82116D,S82409D,S82852D,A419,T63334A,R0902,S92402D,B9789,S92065D,S92501D,S82843D,S82162D,S92413D,S8201…
689925467	R509,I255,Z1624,D649,R0600,R7301,D369,H6123,D126,I498,D090,E038,I9788,H353124,N281,C689,S51831A,R600,C679,N401,Z87891,D494,N2889,T8484XA,E018,N3001,R0902,M159,A419,E782,R311,M899,R0989,N429,K2270,I63239,H9190,E780,D4959,J918,I509,D121,N3080,R319,Z23,I97790,R001,D303,R1031,I517,R7303,R0602,Z960,C669,K219,I10,I63139,R05,N2882,N189,I350,J90,N179,N390,C678,R262,D49511,S1093XA,M6281,K4090,I9789,E039,Z…
505851910	F339,J42,H538,L258,G935,L408,S065X0A,R404,J029,G9340,G309,E784,Z1231,A930,A924,K5289,G40909,I69320,I259,Z96659,R2689,I129,G0491,R9430,A921,F0391,R609,I2583,L402,G3184,Z961,E559,L89154,R079,M129,T7840XA,R531,I6910,R1310,L0293,L8992,R740,K5909,F1920,I69091,M19012,I69122,B351,G92,E7800,Z1211,I5030,I5032,N390,H01023,R05,R262,I69120,M25571,I609,E789,R112,M949,I69354,I6200,G8929,I10,G4089,F09,R1312,L89…
1170296193	R5381,Z950,E784,H278,C50819,H1820,Z5189,Z1212,Z23,Z45018,R609,I129,H2703,L03119,M545,Z0000,Z6825,I4891,I455,I441,M1990,R531,R079,J300,Z961,M1710,H2510,Z9012,Z9861,M19072,C50912,I499,M949,E669,K5730,R601,I2510,R58,Z45010,N179,D62,N189,Z1389,E663,R0789,Z853,I5031,M6281,H25019,M25559,R5383,R279,K648,I495,T82110A,E785,H59029,I272,Z951,I38,C50919,Z6824,I2789,K625,I348,N289,R0602,H2589,K922,I428,I368,I…
299137109	R609,M109,K828,M5412,H902,R1011,I871,M545,I6522,H9190,M792,I5041,J40,E784,E034,I2720,H6993,R1110,R7309,Z8673,I480,E8770,T7849XD,I10,B351,H908,Z7901,R110,M150,R05,R531,R1312,R0602,M2550,J440,Z8701,N179,R918,F419,K862,R1084,R1310,K219,H6123,H6693,K644,J690,E039,R112,Z1211,R0981,G4700,R601,K2960,R635,R109,H905,H9313,H9203,R279,I110,R2689,K589,M5020,R194,H6590,J209,A0472,E854,H900,M5410,G4762,J189,Z8…
1153063617	R063,K625,R197,H2511,E1129,H5010,H9190,E11329,R203,H903,N289,K529,R1011,I509,E785,I359,R339,I69822,Z79891,K648,R1110,E0940,K210,E291,D239,H8109,D121,R2681,R209,J441,H6121,G619,Z0001,I69118,E1065,S40011A,R0602,R0600,M79646,R1084,I619,J410,E875,D126,Z79899,R509,R471,R809,H9319,I351,H6123,R1310,J45909,E0821,M79643,L303,E113393,R0689,J341,D123,M6530,E1121,Z1211,M79604,E7800,Z23,E1169,Z87891,E11649,R1…
351793811	F0390,M47812,Z5181,I25810,I6931,F330,S069X0A,Z043,I340,I2510,R300,I360,M6281,E538,R634,R5383,I209,R269,Z1389,I425,Z515,E782,M79609,F0633,I639,G933,M79675,Z79891,F329,I69318,R197,I348,Z0000,I4891,R32,R5381,Z9119,Z9181,F05,R489,R4182,I6529,E785,I6782,I509,I69391,Z951,R159,Z5189,I679,I70229,Z79899,M216X9,R261,Z743,F482,K5900,I428,I69898,I368,I6990,G441,Z993,R2689,K219,F0281,I10,E860,F0391,M1612,R470…
155241819	E876,Q6530,I429,R531,I10,R42,R05,M129,J90,E559,D120,I214,R0609,I200,K522,J939,G609,J439,R000,R5381,G629,I700,H5213,N3289,R790,E784,N402,K635,I480,R609,J984,Z96641,T82121A,R7302,J40,R7989,Z98890,M545,Z0000,I4891,I259,I110,K589,I5020,Z6827,Z4682,I233,J209,E663,E854,J069,J189,M10072,M25872,R502,M7989,M6281,R109,I739,I472,D689,R6881,R002,I5042,Q600,M169,R51,R262,I2510,E871,Z96649,G5601,N179,H2512,R91…
360591756	D378,I83029,L853,R600,D513,L97509,I498,I5020,R5383,D126,E875,L89509,K863,D649,M7989,E119,I2510,S8990XA,M791,M159,G933,K7689,I872,M79671,K761,M6240,R278,L110,M25579,N401,E538,I83009,I509,M1710,R229,J8410,R351,L259,K5900,M1990,I8390,L03116,M2040,N289,R55,L0391,K861,I803,L03119,R270,I83209,E7210,R5381,S99919A,R12,I4891,Z23,R7989,D511,R001,D121,L851,R319,I5021,R112,I4892,E039,S8980XA,R002,R601,N390,R…
376356789	E46,M810,K5289,R0902,N952,R300,K5792,J9819,K2960,G9340,I078,G894,F0391,M4850XA,M8448XA,I425,N898,I872,H6123,D126,E875,H9319,S22039A,M549,M79602,M19012,R102,I4949,N644,E041,I072,K5669,K2940,E7800,M8468XA,R600,R140,Z4659,I340,I498,R001,S22049A,R32,R142,D121,S24102A,R0602,J9811,I517,I2789,I428,Z23,E780,R4189,I348,R197,H903,L22,K2270,S22019A,I509,K210,I272,J918,K5790,I482,I2510,I10,I089,K5730,R109,H9…
887671658	R401,R9082,I259,J90,I10,R404,G309,E784,R5383,I658,K5730,R188,I2510,J181,J40,F0390,E876,R531,F0151,I130,E860,R918,M19031,Z9981,R5381,R412,N183,I6782,R4182,Z0000,C50919,J986,I4891,Z853,I638,E854,R748,K529,I6350,Q245,F329,R238,E780,R197,R400,Z951,E785,R569,I509,I6781,R21,R4701,E872,N3001,L539,I252,Z1231,I517,I6789,D649,R0989,R296,E8351,F0150,Z8673,E870,G9389,I6330,J811,J182,J449,R413,G40901,E782,Z86…
541229035	I80209,G4731,I43,R2689,M1000,R203,M19042,L89152,I10,I5043,I509,I471,I481,T82191A,I495,R319,Z95810,R209,T82111A,Z87891,R001,M79672,I428,H6123,I5021,I5023,R509,D696,Z7901,I5032,R600,M79641,M10049,G933,J8489,R201,T82120A,T82190A,R202,M109,I480,M79642,I5042,Z950,I2510,M7989,M6281,B351,R208,R5383,I5020,E859,T82110A,I081,I429,L03116,R531,N433,E860,M79671,Z86718,I5022,I4891,R5381,R002,R0609,T82121A,N400…
1019282269	J157,Z1211,I5030,A419,Z23,Z79899,E7800,M00869,E782,R091,M159,G933,M899,J82,R0689,I425,R9401,R634,E538,J449,I4892,J309,Q211,Z09,I25119,I360,R0600,I270,M4328,R570,I340,D734,I498,R600,M4327,A0472,I313,R0683,J811,J182,M549,N3001,R509,M00069,D649,Z1231,D696,M532X7,I2720,M25552,Z8673,J45901,I368,M5137,J301,D733,M1610,M25569,M5090,J441,Z7982,I517,J0190,I311,R1011,G4733,M5126,W458XXA,I119,I252,M79609,R00…
557935544	I5023,E119,E0965,E1369,E13620,E08621,M159,R0602,R195,A419,Z7901,R278,E08630,L0390,Z7401,D688,J309,J449,I10,G8929,E1040,R140,I97710,I447,Z8673,M153,D513,E09620,R1110,R296,K920,E8351,M069,D696,D649,I517,R1013,J441,R0683,R2689,Z974,C189,E08638,F0281,K922,F0391,E0942,L97512,Z1231,E09622,D511,J310,M25511,L89620,F068,E13628,E0869,E1042,K5289,I509,E785,R0689,I481,Z9889,I9788,I495,E869,E162,G4700,E1121,R…
574891768	R531,I429,Z1389,Z4682,I672,I071,E559,Z4802,I352,Z4502,K4090,G8911,M7989,I6203,R188,S90821A,J9600,Z23,I2510,I808,E7849,N171,E784,I358,E790,I129,R609,L84,Z0289,M4005,M545,R579,M1990,S065X0A,L03119,I9589,R109,M5136,I472,N183,R0609,I482,D509,Z452,D689,H905,D631,I499,R601,S32010D,I771,I350,L723,N189,N179,K222,I4891,J9690,S32010A,I5022,I130,K921,K3189,I517,D500,I368,I428,R0689,Z1211,K5669,E872,Z79891,I…
1031251946	E8881,Z6833,Z1389,M7989,H25819,I259,M25511,H1045,R251,M545,R5383,R609,Z961,H1132,R079,F17200,R531,I2510,M25559,G609,M79602,R110,B351,K2970,K522,R262,M76811,R601,Z23,B353,M1990,Z7189,E039,G4761,M25519,M152,M1710,Z713,Z9861,H11159,K219,R55,H8113,M7550,R5381,H04129,H43819,R9439,Z1212,Z6834,K589,Z719,R109,M75100,Z0000,H35039,H35372,Z6831,M25552,Z951,M5430,I509,C61,Z6832,R0689,B0052,H903,X501XXS,R197,…
1057778367	E839,I482,H01003,N400,N183,R412,I472,Z952,E109,L821,H25011,H53143,I361,Z7901,R0602,E11620,I110,N2581,H01006,I493,J9811,M47892,Z8679,E854,I2789,W228XXA,H6121,C61,N179,H52209,R918,H5703,R220,H524,I350,N189,S0990XA,E860,H2511,H209,R002,I10,E039,R42,R1110,D631,R112,H25811,J90,I43,N390,R601,K432,K5289,K522,I5043,N481,R0782,J939,R1112,I2589,Z8546,E1169,E11628,M25562,H25019,Z7409,I429,R51,R079,I352,E559…
679441627	M869,M65879,D485,Z515,E782,I872,I270,L97909,H338,M9906,I5030,I8310,M6530,M25569,R600,L404,M2010,I340,M79609,D539,M179,D126,L401,D649,R102,L84,I87332,L403,Z23,D121,I83228,E785,I509,L409,Z7901,L8990,Z951,I83219,L97921,J209,J189,H33059,I482,I5031,I361,L989,I2510,I10,L723,N4340,R9431,Z5181,M1712,H524,L400,S81802A,S81009A,R05,H43819,H2510,L402,S81809A,L97911,I83229,D120,M2040,N509,S91009A,H5213,L408,K…
1008148473	Z9911,K8592,K651,Z4682,R140,G4710,J329,K56609,J341,R600,R509,R5383,D649,K6819,K8500,A419,F5101,E782,J3489,Z125,E119,K7689,R55,K869,E8352,L820,Z6828,I509,E785,K829,E780,M79605,K625,F329,K689,R198,I517,K861,K8581,D500,E1165,E872,J9690,Z6825,Z0000,K668,R4020,R7989,K8590,R1900,E871,J340,K567,R7301,E039,Z1211,K8582,R918,C44311,J9601,R0902,K87,E854,G9340,J209,E783,R194,K8501,Z719,K760,Z452,G92,N400,R10…
153352689	R42,I10,I517,H5462,R198,J441,Z974,M79604,D500,Z7982,S31801D,J45909,T82110A,K769,K436,I25119,K8018,H5712,W19XXXA,T50904A,E8770,K922,Z8673,R1110,R05,I428,K8064,M5137,S0990XA,Z79899,E1141,G8918,E8351,F1190,G608,T814XXA,Z92240,J310,I252,E8339,T4272XA,E1051,H2511,K460,M216X9,H259,E872,H409,L851,G4733,R1011,Y33XXXA,M79672,Z659,T404X1A,I509,E785,R1312,N170,I5023,J040,K913,E162,H401123,I701,M7540,T426X4A…
270139801	G4736,E876,R309,J440,I6330,Z961,M67479,I214,G4733,R1011,H34821,M67459,E213,F411,L570,R1312,I480,L818,K649,G8929,M545,I491,Z7901,I110,I493,F1010,E854,M67419,H900,R0689,H6123,I482,R635,M542,S6400XA,I472,L821,Z23,G3184,K644,Z1283,I69319,Z6841,E669,M19049,A0472,E871,M67439,G9340,I213,R1319,I517,J441,K922,M67469,D2110,J40,I440,J45901,I119,G4761,K5900,R3911,M1990,S5400XA,I481,I4891,I471,I509,E785,R569,…
233707026	J80,R5383,M6281,H35369,J430,G933,A419,I959,E119,D649,N178,I255,N19,Z5181,Z4789,H35363,I2510,S4992XA,S42021A,N3000,J9383,S0990XD,R0609,R001,H2510,I8291,I517,S0990XA,I82409,Z743,I4891,R55,R7989,R063,D6859,E869,Z951,I509,I471,S42001D,R5381,I495,I5030,S98131D,Z79899,N12,I482,R0689,I10,J90,R0600,S32502A,Z87891,N189,N179,S32492A,F419,R0683,S32502D,R262,N390,N3001,E039,I2589,I82509,I2720,J439,R000,J939,…
34261292	I63413,I130,I69322,Z9079,Z0389,E874,N179,F419,R918,J9601,M169,R2689,E871,H52203,N390,R002,J690,R7881,I341,R29818,G3184,M9903,Z452,I69354,D689,I361,I482,S63062A,R29704,N400,M542,I6350,N183,A409,R1310,R5382,R938,M79642,Z4659,Z978,K7200,R630,I5030,R748,E854,Z6823,H269,R7889,Z7901,I5032,M545,R29703,R6521,J984,I6200,L03212,I129,M9904,E784,R1312,R410,R338,I358,I330,I480,Z9289,F05,J9811,I700,R790,M9901,…
92686766	N184,H269,M545,M5137,H3563,M792,D582,R609,M109,J984,K828,J0190,Z79891,R29898,G4733,E784,L97929,R21,I890,L408,E11329,R6510,M5126,E113293,L258,S82435A,I700,M25569,R0989,M170,E1129,M5412,N08,N529,M1711,M47817,R0602,R740,M4806,J9811,B159,M25572,Z01810,I444,L97819,M25462,I5023,G8929,L8990,R079,I25810,I70249,L402,L252,L299,L0390,I5032,R531,I132,I8312,L98411,Z7901,S8255XD,I8310,R0981,E1121,R937,I83892,M…
386386280	M25569,J9811,M4806,E039,Z96649,I469,I5023,M79609,K219,I130,I083,N179,Z01411,S31000A,L26,L920,R7309,K8018,G519,R748,K811,J209,E854,Z452,R8299,L821,I739,M47817,I480,K429,R2689,J9601,I10,I43,J90,R031,G5600,J984,I071,R2243,R0689,L951,R531,E876,R825,Z01818,I5021,I214,Z01419,R260,L538,R7989,I878,I4891,J811,I501,Z5189,Z96659,R29810,M179,M159,D485,L982,I959,R269,T1490,J8410,M1710,Z86010,M1990,I509,I471,N…
3588946047	L0291,J441,I428,R0602,I509,E785,Z7982,R7309,S81812A,I2720,S81812D,G4733,I872,A419,J449,I340,F1010,R0600,J988,I429,M79605,E6601,J440,I87339,R0609,E65,R609,Z6842,I519,R748,J189,R938,M722,J90,R05,I10,R918,J989,I130
590701957	R7982,R600,Z23,N281,D72829,I313,Z043,I120,K209,M2041,M62838,S8392XA,R3915,M25662,J8489,Z87891,D126,M2570,K2270,D539,M1711,R799,M179,T8459XA,S83004A,G4733,R1011,B9562,Z85850,E139,Z01818,D649,E611,S83006A,I209,B964,-1,S81001D,E119,Z96641,I959,Z6830,R1901,D68311,A419,R0602,N410,E782,R252,M79604,J9811,Z98890,R091,M25561,M79652,J4550,Z794,S83289A,B49,R2241,R6521,N401,R634,R1904,G8929,V140,Z79899,J449,…
1620366743	Z13820,L403,J441,I2720,I517,Z7982,M8588,H52209,H3530,H01009,Z23,I252,R001,G4733,R209,Z139,I951,N393,I70213,I495,F338,E785,N813,R0602,H4011X2,M25551,Z0189,Z136,I272,K210,F329,H04129,Z7952,H52229,E780,N816,I348,G8929,M940,R61,Z7901,R203,G894,L219,M899,I5030,R201,E7800,I959,A419,M546,R5382,M791,M159,M810,A4101,J45998,N952,V653,V570,H4011X0,J449,Z66,I5189,I340,L404,I2781,M549,F1120,L401,J45909,Z789,H…
707225792	N170,I63541,Z85828,E785,I471,R066,I4510,N200,Z136,L932,E869,C9111,Z5181,R197,K529,M5414,N132,C50929,R5383,H02403,M6281,I749,R0789,R319,I5020,D121,I5022,I4891,C9190,G7000,M47816,R7989,R140,J811,D72825,Z0000,R1030,G44051,Z86010,A4151,D126,N1330,R61,R4182,I6529,I69398,E1165,R5381,R32,R509,M5416,I82409,R269,I425,E119,Z125,R55,R252,E782,D485,M5136,A419,I639,G710,L930,L820,N202,I8291,M5127,Z23,R634,B38…
331990953	Z760,M6240,S2249XA,R200,Z79891,Z5181,B9689,S59809A,E663,L03115,M722,R52,E8310,M25569,G890,G5601,S7000XA,D509,R109,M12869,N183,S81009A,M12849,R601,R002,M7989,Z1210,M949,E039,R0789,M6740,S92403A,S59919A,E8881,F331,F419,L723,M79643,Z0000,S91009A,E559,I4891,E042,R739,E876,S6991XA,S81809A,S8010XA,J99,M150,Z79899,R208,K522,E784,E790,L570,S2020XA,I480,S92506A,Z23,M62838,S63259A,G63,N184,S6980XA,T1490,H9…
128163106	R0602,S72009A,I259,R42,I10,M545,I2789,I779,H43813,R05,T82539A,Z85819,S72009D,I480,C329,I25118,K635,R2681,I358,E784,S199XXA,R790,C12,I5032,Z7901,R130,R7889,H5052,H43819,Z7982,D120,I071,Z961,I352,R079,S7292XD,R531,R0989,W19XXXA,R042,H35372,Z930,K219,I70211,I350,R0683,K222,R1013,R0902,R262,K208,E1101,E039,R491,T82519A,J690,I062,D689,E7800,F1010,F17200,Z952,I739,N183,N400,R0689,M25559,I482,T82599A,S7…
38126639	H01021,Z1231,L538,K522,R110,K5289,M150,R000,D510,H01024,Z23,M238X9,R0683,S62109A,Z129,M5410,E559,H532,M25469,R7301,M5430,M175,M25579,R0600,H353131,M545,M792,M539,N951,R0689,L600,C44321,Z6823,E784,I5030,L570,I248,M797,M542,M609,Z6821,L821,M8468XA,D518,B029,R748,Z6824,M4806,J189,M5382,J8489,G441,B389,I7091,K219,C44329,E039,M438X9,M4850XA,M8448XA,I69998,N390,M47817,D511,K1230,I2510,A09,K591,R9431,D5…
656495889	R079,I352,R0602,Z4801,M129,G5780,J45909,I2789,I672,S90821A,I429,T82111A,R531,G609,S91309A,N509,I70209,D120,L0390,L850,B351,Z7901,K635,I70229,I358,L870,E784,S31105A,I480,R7309,Z23,M8660,I248,H3530,I150,H018,L03129,T82857A,I259,R55,Z01818,J984,T82191A,Z95810,I129,H0259,Z6829,E118,I4901,R9430,I208,M8620,I493,I110,J209,R0683,R194,E109,T82827A,H353131,I482,T82120A,I739,I2589,I472,L872,R109,L03329,L852…
1922897204	Z6824,C44311,Z8249,S0210XS,R600,S02609S,J9811,I498,H5203,E038,Z1329,I340,S065X1A,S0269XS,Z6821,J410,M179,I619,S0264XS,I442,D126,L719,Z48812,I6200,B49,K863,Z882,D649,L579,I072,M549,G8929,E119,Z125,H25041,R201,S0261XS,S298XXA,R269,I459,S069X9S,S02119S,M25569,I872,Z23,Z515,L739,H2511,L820,M810,S0292XS,I078,J309,H9190,N182,R55,J449,I509,E785,S0266XS,R229,S0291XA,R2689,L259,W01198A,S02402S,H906,M25529…
864679018	M11262,I119,D121,Z01812,Z79899,R209,H5203,E858,E8582,I428,H43823,M7700,Z87891,Z01818,G8918,R203,R030,N289,E785,I509,K648,H109,J0190,I43,R928,Z1231,I10,G5600,M19071,R201,M79609,R945,J22,I5189,E215,H6123,D126,M7661,S99921D,Z1211,Z8639,G5620,S99921A,J40,Z8349,Z1159,R208,M25461,D120,R94131,R921,I429,Z0000,R7989,E559,I071,E859,R202,I519,Z23,I8390,G629,H3562,M7710,K635,E784,E853,E851,E854,G5610,B9689,S…
128107835	M1990,K5900,R350,K635,R6889,Z720,E784,N529,S299XXA,S63511D,E1140,M6289,G458,Z01818,R0781,M5136,M25512,I519,E1139,M24519,S0091XA,S43429A,M5416,S63511A,M67412,E8589,M12512,Z87891,S20229A,M79604,E559,Z98890,R079,E859,S43402A,I5033,I429,M66829,M25532,D510,K581,J439,M150,M19011,K2901,S46812A,G589,S00511A,K3189,N390,R1032,E1159,M47817,K2950,Z6827,E669,R0789,K219,M7552,S4350XA,R5383,R918,K862,S83206D,I2…
416408924	R05,S72415D,R278,S72461D,C50419,S72422D,F0390,S72433D,C50919,I10,S7221XD,S72309E,S72456D,S79109D,S72355D,S72344D,J45909,S72321D,S72362D,S72499E,S72446E,S79099D,S79131D,M159,S79122D,R5383,S79019D,S72332D,S72416E,S72346D,L579,S728X9D,S72399D,S7292XD,D649,S72323D,M6281,S72445D,L853,S72431D,S72454D,S72409D,S72472D,J40,S72463D,S7224XD,S72364D,S72301D,D469,S79129D,M25569,S728X2D,S72392D,S72336D,S79111D…
1758902556	I781,Z23,H25813,L709,D692,I4892,L905,C220,D631,M79645,R0600,I130,F1010,M238X9,N189,Z09,I350,D0359,R918,L810,N179,I4430,M25469,M7740,I5043,M25579,E854,Z96659,I110,Z452,L821,H2513,N183,R635,M542,D235,N62,I482,I480,L570,I358,G4733,E784,S82832D,M75100,Z950,M66259,I519,M19131,I2720,N184,Z7982,M7742,S82242D,L812,D489,I352,M79642,R079,I081,E859,I2584,I25118,I5032,Z0100,R531,Z7901,I429,L299,W1839XA,E876,…
1591134009	N430,M179,R5383,I339,R509,I255,N5312,R0789,Z96659,G4730,R9431,K5730,F528,I2510,G933,Z86010,A46,L03119,E780,H02839,R066,E785,I509,Z951,K5900,N508,I252,Z0000,Z471,I4891,H43819,I10,R42,I445,I4460,L0391,I080,I517,R5381,I440,N432,M25569,Z23,I4892,B353,R55,N448,I4949,R502,I4469,I472,G4731,I493,R5081,Z01810,N442,I2589,F5221,Z01812,N503,I259,N529,G4733,E784,L03129,I444,Z01818,N433,R531,R079,L0390,Z961
1520902552	I472,N183,I5022,I4891,E854,I493,H524,I499,Z7984,G4730,Z1383,I2510,I129,I259,Z1389,R350,R42,I10,E784,R55,Z125,E119,I425,Z23,Z7982,I255,R0683,R931,I2589,I428,N289,I4949,I509,E785,M79609,Z136,Z951
46690354	M159,M791,E119,R7981,G894,J9600,Q211,R51,R413,Z8719,J449,H40003,H547,N952,I878,F909,R1032,Z1389,S3981XA,R600,F324,R5383,R102,J9801,J441,J9690,F17200,R7989,Z0000,K1120,R232,-1,E785,R1319,K529,R030,F341,R197,Z9981,Z8279,R42,I10,R0902,K5289,J4521,M79672,H9313,Z09,Z124,Z01419,J069,M62838,J189,I110,K589,M25512,M609,R635,Z87891,Z23,R1013,N390,J45909,R7301,E039,R112,I499,R0600,E7800,Z79899,I5030,J989,K2…
1598769933	M79674,E8352,T07,E1142,J301,R9431,I517,Z5181,M1712,F0390,Z7984,M5489,J441,J9611,I428,F1020,W19XXXA,H9193,M79671,J310,R001,D511,J4520,R69,J45998,F5101,K5730,R99,E1100,J3489,R229,Z6836,E785,I509,I272,Z87898,R5383,S300XXA,L601,R791,I422,Z136,M009,W1839XA,M47816,J9620,J918,M25472,Z803,F329,G4710,I5020,R197,I348,R063,L604,R0789,E8779,I371,R269,I959,I425,E119,L309,W010XXA,E782,R32,I5022,M159,Z0000,E660…
1741064611	Z833,S83219A,I214,E1151,K08109,R531,I429,M1710,Z961,R079,Z87891,R062,R401,S83249A,H1820,L570,Z9181,H25012,R5383,Z811,R0789,Z79891,E1159,R890,F419,H2512,Z7984,I469,I2510,E669,E113293,Z809,J441,Z743,H2511,R030,H25011,G8929,E785,I509,I360,Z9842,H547,E119,H02831,I69320,I639,R0600,H2513,F17200,I10,I340
671008113	K219,T82868A,E860,N179,K2990,H524,R918,Z1231,G9340,K2960,C9000,M79609,K317,I10,K228,R109,R635,T8249XA,T82838A,M47817,J069,Z853,T829XXA,R194,H269,C50919,T82392A,H01019,K5520,T82898A,K635,T82848A,R0602,H40019,R740,T82818A,T82590A,D120,K2270,R0989,R7309,R1110,H40013,R531,M8008XA,T82390A,K5730,D649,D126,K2970,D62,Z5181,T82595A,J329,T82598A,T82828A,Z515,E782,D61818,M8700,N760,N289,T82593A,K122,Z5111,H…
643762038	I120,R140,J811,I313,R600,I498,K651,S20211S,R1013,I340,R570,B955,J90,R05,S81009A,R0902,E875,J9601,D649,S90456A,E1169,R509,Z8619,K2990,Z8709,I10,Z9115,R42,Z872,R809,Z992,I319,E806,I959,L97812,Z8639,E119,L97512,E8809,R0689,E782,I872,A419,A4101,S91301A,Z794,I5021,K761,R34,R160,D508,R0600,J0390,M79622,N182,I088,B958,J9811,D72828,Z85118,I509,E785,Z8679,R0602,N170,T82898A,S90859A,L02211,I5023,L03116,J91…
1023130428	R1110,I429,Z7982,I21A1,I5041,I214,R000,R110,R0602,I5023,Z8249,Z79899,Z7901,E854,I110,Z1211,I5021,E039,I10,Z0389,I517,I5040,E785,I509,I5022,E119,R6881,I5020,R634,R600,I5042
297278761	S32010D,S42022D,S22060D,S12041D,S22071D,S12590D,S32001D,S42033D,S12551D,S12091D,S12400D,R109,S32042D,S22049D,S22032D,S2231XD,S12101D,S32039D,S42015D,S0264XD,S22088D,S12110D,I629,S32028D,Z7982,S0269XD,S22058D,Z853,R1011,M7610,S12200D,S322XXD,S02609D,S0210XD,E854,S12351D,S12691D,M25559,S12390D,S12650D,M158,S12291D,E860,K2900,M2550,R0602,S12250D,K219,K449,S0292XD,R12,M7060,S12301D,I2699,F419,S12600D…
1729776837	M436,Z8371,Z471,K2940,L539,K9589,Z1211,M25579,K287,G4700,K9182,I951,R7301,Z4803,Z86718,R1310,Z6832,M79671,Z96653,H9192,Z803,M793,R1013,D2362,E063,R1112,Z1231,M25559,E785,I509,H539,M25531,K913,M25562,H9313,R12,J0190,Z09,Z780,K316,D2371,I7300,T182XXA,J449,R1110,T814XXA,H547,Z8673,L987,Z9884,R55,M85852,R3915,I959,Z6843,G8918,M25519,M899,R269,M159,M5441,G4733,M791,T814XXD,Z23,M546,M179,Z6830,Z85828,Z…
1239231631	M1990,M150,K5900,G609,R6889,R188,R740,I70211,E638,M1710,K522,D120,Z96659,Z9861,E75249,I352,R079,R531,S098XXA,M5416,E876,K9419,Z789,E8341,Z9181,E771,R5381,R251,D492,M4802,M7550,Z85820,I779,J984,D1339,Z09,S0993XA,S0100XA,R410,I358,K635,R55,S7001XA,R130,K9413,Z452,E8349,R1032,F22,R279,S8000XA,N400,E46,R109,M542,M25669,I739,I629,L03311,M6281,I208,D128,R1314,M79605,R52,R630,K632,E43,R748,R5383,R253,E8…
328000448	I63239,Z1211,J449,S43429A,J309,Z9889,J9621,R0689,D485,I4892,E782,G933,M159,I209,R269,R311,Z79891,Z125,M19019,M79609,R0600,E119,I959,H26039,M9903,I25810,M549,I501,I255,D649,Z23,R2689,R3912,R392,R0683,M179,I340,R0902,M47817,R55,J9819,R0782,I2589,Z8546,Z01810,Z87440,I951,Z79899,H259,R261,M5137,R001,I252,K5901,M5126,G8918,J301,Z974,J441,M7540,M4806,R0602,J9811,L03129,F329,I348,I2699,I5023,R063,N19,Z9…
2025178377	Z87891,E119,I209,D72829,Z8546,I25119,D649,I440,I517,I82439,J918,Z7901,Z951,I509,I495,I82419,D638,I208,I824Y9,E871,J9611,Z45018,N189,I82429,Z9861,I214,Z950
1601676427	M6281,Z1210,M7989,R072,E785,I509,K2950,Z9989,K210,H40013,R0789,R9431,H16223,Z79899,R261,K2970,Z743,K922,Z602,D649,K640,M1990,R32,E1140,E108,Z794,N401,Z9181,Z9119,L309,R4182,E119,E1165,R269,R311,M159,E782,Q438,M79609,R312,E7800,Z1211,G4700,M545,H11001,R05,I83899,E784,I10,R410,N181,R2689,R260,H52223,R000,E1143,R9430,R0782,R531,R011,E559,Z961,R739,I83893,R079,N189,F17200,E860,K219,K449,E039,E1129,E8…
801873486	N179,M25579,F419,R918,R0902,I350,J159,N189,I130,K219,K921,N2889,R0782,J9819,Z96659,K2990,E860,R040,I213,J869,I499,I469,G40909,R262,R1013,E871,R0683,H8309,R601,H9319,I482,J948,I4892,D509,R109,Z86010,N400,I472,K254,Z952,I4949,M5430,Z452,R0600,R279,I110,I5030,D62,I493,F4323,R748,K7200,J209,J111,J189,J069,R0689,R609,Z7952,D6959,I349,M545,R579,Z7901,R6521,I5032,M4806,K279,M2550,R0602,K429,J9811,K1121,…
303078740	M9905,Z4889,M1A09X0,M67814,J918,H5213,I272,R4182,-1,E785,I509,S43429A,T887XXA,Z5189,H1713,N289,S066X1A,K3189,I5022,M1990,M1A9XX0,I428,Z01810,R51,M1710,M25651,K277,M5136,Z471,M1611,Z981,S020XXB,M5416,I10,Z96612,Z98890,I340,M5030,I447,K319,Z96641,H16223,N178,H1033,R9431,I4510,M549,Z01812,M179,H26499,F1020,E875,M791,E782,Z1389,I425,G960,Z791,M67813,M9902,M21769,W109XXA,M25512,M6281,Z01818,M810,M1281…
[truncated: 14,402 more rows]
